# Supplementary material for: Genome-wide DNA methylation profiling shows a distinct epigenetic signature associated with lung macrophages in cystic fibrosis
Source: Clin Epigenetics. 2018 Dec 10;10:152. doi: 10.1186/s13148-018-0580-2 (PMC6288922; doi:10.1186/s13148-018-0580-2)
Supplement: Supplementary file 6 — Complete list of DMPs with FDR < 0.05 (CSV 6823 kb) [file 13148_2018_580_MOESM6_ESM.csv]

Name	chr	pos	strand	AddressA	AddressB	ProbeSeqA	ProbeSeqB	Type	NextBase	Color	Probe_rs	Probe_maf	CpG_rs	CpG_maf	SBE_rs	SBE_maf	Islands_Name	Relation_to_Island	Forward_Sequence	SourceSeq	UCSC_RefGene_Name	UCSC_RefGene_Accession	UCSC_RefGene_Group	Phantom4_Enhancers	Phantom5_Enhancers	DMR	X450k_Enhancer	HMM_Island	Regulatory_Feature_Name	Regulatory_Feature_Group	GencodeBasicV12_NAME	GencodeBasicV12_Accession	GencodeBasicV12_Group	GencodeCompV12_NAME	GencodeCompV12_Accession	GencodeCompV12_Group	DNase_Hypersensitivity_NAME	DNase_Hypersensitivity_Evidence_Count	OpenChromatin_NAME	OpenChromatin_Evidence_Count	TFBS_NAME	TFBS_Evidence_Count	Methyl27_Loci	Methyl450_Loci	Random_Loci	Removal	logFC	AveExpr	t
cg00059870	chr21	44702611	+	22748895		CTATCCTAATTAAACAAAATCATCTAAAACTAACTAATACACRTACCCTC		II			NA	NA	NA	NA	NA	NA		OpenSea	CCCCGTGGGTCGGTGGGAACCAGCCCCTTGAGCACCTGCTGTGGGCAGACCCTGGAGGTG[CG]AGGGCACGTGCATCAGTCAGCCTCAGATGACTTTGCCCAATCAGGACAGCACCCATTCCA	TGTCCTGATTGGGCAAAGTCATCTGAGGCTGACTGATGCACGTGCCCTCG																			chr21:44700120-44703244	6						#N/A	-4.156496652	0.19984255	-8.813869307
cg00740527	chr11	60843592	+	28759840	64709524	TCCACCAAATCTACAATTCACACAACCACACTCTATACTTAAAACAAACA	TCCACCAAATCTACAATTCGCACAACCACGCTCTATACTTAAAACAAACG	I	A	Red	NA	NA	NA	NA	NA	NA		OpenSea	ACAAAGGAATTCCAGTCCCAGCCTGAACTGAAAGCCAGGGAGGACCCTTCCCTGCCAACT[CG]CCTGCCCTAAGCACAGAGCGTGGCTGTGCGAATTGCAGACTTGGTGGATGACGGCTGTGG	CGCCTGCCCTAAGCACAGAGCGTGGCTGTGCGAATTGCAGACTTGGTGGA					chr11:60843253-60843253												chr11:60843405-60843675	3								#N/A	3.792793424	-3.0679948	3.009056685
cg00932624	chr14	67975805	+	99800861		TCTCATAAACCCCATTTCATTTTAAAACCAAAATTTTCCTCTTACTTAAC		II			rs1077989	0.363244	NA	NA	NA	NA		OpenSea	ATAAGCTTCTATGACTAGTGGCAGTAGGACAACAGAAATAAAAATGTTGCCCAAACAGAC[CG]TTAAGCAAGAGGAAAATTTTGGTTTCAAAATGAAATGGGGTTTATGAGATGTATTCCTAT	CTCATAAACCCCATTTCATTTTGAAACCAAAATTTTCCTCTTGCTTAACG	TMEM229B	NM_182526	5'UTR								TMEM229B;TMEM229B	ENST00000357461.2;ENST00000557006.1	5'UTR;5'UTR	TMEM229B;TMEM229B;TMEM229B;TMEM229B;TMEM229B;TMEM229B	ENST00000555994.1;ENST00000357461.2;ENST00000557779.1;ENST00000557006.1;ENST00000555638.1;ENST00000554278.1	5'UTR;5'UTR;5'UTR;5'UTR;5'UTR;5'UTR	chr14:67975745-67975970	3								#N/A	-3.801194888	-0.749171634	-5.967625401
cg01241890	chr16	67891976	+	15804152		TCTTAACACTTATCACTACATAACATTATCACAATTTAATATTTATTTAC		II			NA	NA	NA	NA	NA	NA		OpenSea	GGCTGGGCCAGGTACCATGGGAACAGGGATGACTAGGGGTGCTTTGTCAGGGAGATAGAC[CG]TAAACAAATACCAAACTGTGACAATGTCATGCAGTGATAAGTGCTAAGAAAACAATACAG	CTTAGCACTTATCACTGCATGACATTGTCACAGTTTGGTATTTGTTTACG	NUTF2	NM_005796	5'UTR		chr16:67891676-67891676						NUTF2;NUTF2;NUTF2	ENST00000219169.4;ENST00000569436.1;ENST00000568396.1	5'UTR;5'UTR;5'UTR	NUTF2;NUTF2;NUTF2;NUTF2;NUTF2;NUTF2;NUTF2	ENST00000219169.4;ENST00000568390.1;ENST00000567105.1;ENST00000568233.1;ENST00000569436.1;ENST00000568396.1;ENST00000570026.1	5'UTR;5'UTR;5'UTR;5'UTR;5'UTR;5'UTR;5'UTR	chr16:67891620-67892055	3								#N/A	3.778693723	-2.769289312	2.744733356
cg01611783	chr7	140016443	+	48645183		AAACTTAACTAACATAATTCCTAAATACTTTCAAACACATAACCAAACAC		II			NA	NA	NA	NA	NA	NA		OpenSea	GAGAAGCCATTCCAGGGCAGGGCAGACCTTATGGAATTTACCAAATGAATCACCTGGCTA[CG]TGTTTGGCTATGTGTCTGAAAGTACCCAGGAATTATGTCAGTTAAGTTCTAGATTCTATA	CGTGTTTGGCTATGTGTCTGAAAGTACCCAGGAATTATGTCAGTTAAGTT					chr7:140015850-140015850				7:140016399-140016536	Unclassified_Cell_type_specific				SLC37A3	ENST00000477571.1	3'UTR	chr7:140015945-140016495	3								#N/A	3.520235248	-3.660969156	2.839904759
cg01742248	chr6	1668157	-	84663147		ATTTACTATCCTAATTAAATTTCTTTCTAATAAAAACTAAAACCCTCTCC		II			rs11242713	0.352242	NA	NA	NA	NA		OpenSea	GAATTGAACATATTTACTGTCCTGGTTAAGTTTCTTTCTAATGAAGACTGGGACCCTCTC[CG]TATTCAAACATTTCAGATAATAAGATCACAGTTATCTCCACATCACATGCGGCTGACATC	CGGAGAGGGTCCCAGTCTTCATTAGAAAGAAACTTAACCAGGACAGTAAA	GMDS;GMDS	NM_001253846;NM_001500	Body;Body				TRUE							GMDS	ENST00000380805.2	3'UTR					chr6:1666893-1668452	6				#N/A	-4.500834006	2.392372546	-5.071936397
cg01911613	chr3	196325238	-	25779825	20603122	TATTCAAATATATTCAAAATTTTTTCTTTCTAATAAACTACAAACTTTCA	TATTCGAATATATTCGAAATTTTTTCTTTCTAATAAACTACAAACTTTCG	I	C	Grn	rs144888160	0.0261	NA	NA	NA	NA		OpenSea	TGTTCCTTCTGATGTTCGGATGTGTTCGGAGTTTTTTCTTTCTGGTGGGCTGCAGACTTT[CG]CGGTGAGTGTTACAGCTCTTAAAGCGGCGCATCTGGAGTTGCTTGTTCCTCCCGCTGGGC	TGTTCGGATGTGTTCGGAGTTTTTTCTTTCTGGTGGGCTGCAGACTTTCG								3:197809523-197810023	3:196324997-196325654	Unclassified_Cell_type_specific							chr3:196325220-196325555	3						TRUE		#N/A	4.541531715	-2.773942657	9.204617175
cg02249577	chr10	52434778	-	11604242	50699839	CTAAAAACAATTAAAAACAACCAACCTCACACTAAAAACAATTAAAAACA	CTAAAAACGATTAAAAACGACCGACCTCACGCTAAAAACGATTAAAAACG	I	A	Red	rs148787084	0.1076	NA	NA	NA	NA	chr10:52434646-52434866	Island	CCGCAACCGGCACTGGGAGCGGTTGAGGGCGGCCGGCCTCACGCTGGGAGCGGTTGAGGG[CG]GCCGGCCTCGCGCTGGAACCTCACCCGCCTCAAGGCTCGTGTGGCAGCGCACGGGGCAGG	CTGGGAGCGGTTGAGGGCGGCCGGCCTCACGCTGGGAGCGGTTGAGGGCG					chr10:52434661-52434661			10:52104506-52104872									chr10:52434320-52434855	3						TRUE		#N/A	3.993347068	1.907643553	5.559459412
cg02306963	chr21	37606548	-	60629194		AAATCACATTAAATCTTAAATAAACAAAACTTAAAACCAAAACTAAAACC		II			NA	NA	NA	NA	NA	NA		OpenSea	CTGCTAGAGTTGAGTCACATTAGATCTTGAATAGACAGAACTTGAAACCAGGACTGGAAC[CG]CTATAAGCAGCAGTGATTAAGCAAGTGTCATCTTGGCCCTACATAGATCAGAGATCAGAA	CGGTTCCAGTCCTGGTTTCAAGTTCTGTCTATTCAAGATCTAATGTGACT	DOPEY2	NM_005128	Body														chr21:37606400-37606855	3								#N/A	3.530435508	-2.434939995	3.321082417
cg02630646	chr2	202766600	+	18753206		AAACTATCTTTTCCAAAAATACRTAACCCATTACAACCATTATAATAAAC		II			rs759419	0.39625	NA	NA	NA	NA		OpenSea	AGAAAGATCTAGCGGATTCGAGGCAGGAAACACAAAAGGCCAGGCTAATCACACGAACAG[CG]CCCACTACAATGGCTGCAATGGGCCACGCATCTCTGGAAAAGACAGTTCCCCAAAAGAGT	CGCCCACTACAATGGCTGCAATGGGCCACGCATCTCTGGAAAAGACAGTT																	chr2:202766600-202766875	3								#N/A	-3.537530192	-1.27579078	-4.169659819
cg02690881	chr12	68767945	-	42729295		TCTATTCACCAATATTAAACACCCACTATATAAAAAACACTATTCTAAAC		II			NA	NA	NA	NA	NA	NA		OpenSea	TCATTCATTTATCTATTCACCAATATTAAGCACCCACTGTGTAGGAGGCACTGTTCTAGG[CG]CTGCAGATACAGAAGTAAACAAAATGACAAAGTCCTAGTTACACATTCTAGGAAATAAGA	CGCCTAGAACAGTGCCTCCTACACAGTGGGTGCTTAATATTGGTGAATAG									12:68767628-68768326	Unclassified	RP11-81H14.2;RP11-81H14.2	ENST00000539404.1;ENST00000546086.1	3'UTR;3'UTR	RP11-81H14.2;RP11-81H14.2	ENST00000539404.1;ENST00000546086.1	3'UTR;3'UTR			chr12:68767683-68768809	6	chr12:68767477-68769211	6				#N/A	3.530713853	-3.144572272	2.844959541
cg03013609	chr1	236702902	+	90648206		CCACAAACCAAAAAACCAACAAATATAAACTTCTAAAACCAAATTCAACC		II			rs71642853	0.017367	NA	NA	NA	NA		OpenSea	CCTTGATGTCAGTTCCATCTCTGGCTTCATGGAGTGTCTTGTACCTAGCGTGTATGTGTA[CG]GTTGAATTTGGTCCCAGAAGCTTACACCTGCTGGCCCTCTGGCCTGTGGAGCTTGCCCAC	CGGTTGAATTTGGTCCCAGAAGCTTACACCTGCTGGCCCTCTGGCCTGTG	LGALS8;LGALS8;LGALS8;LGALS8	NM_006499;NM_201545;NM_201544;NM_201543	Body;Body;Body;Body											LGALS8;LGALS8;LGALS8;LGALS8;LGALS8	ENST00000528259.1;ENST00000442397.2;ENST00000434231.2;ENST00000528782.1;ENST00000366583.2	TSS1500;3'UTR;3'UTR;5'UTR;5'UTR					chr1:236701383-236704859	6				#N/A	-3.868612487	-3.276099944	-3.039385651
cg03132824	chr4	3373006	-	19626909	88732944	CATAAAACTCAAAAAACAACTCTAATCTTCTTTAAAACATACCTACCACA	CGTAAAACTCGAAAAACAACTCTAATCTTCTTTAAAACGTACCTACCGCG	I	A	Red	NA	NA	NA	NA	NA	NA	chr4:3374733-3374998	N_Shore	AAGGTGAAGCTGCGTGAGGCTCGGGGAGCAGCTCTGGTCTTCTTTGGGGCGTGCCTGCCG[CG]GGCCGCCTCTGGCTGTCTTGGGGCAGGGGGAATGTGTTCCTGTAACCTCTGTTTCATATC	CGTGAGGCTCGGGGAGCAGCTCTGGTCTTCTTTGGGGCGTGCCTGCCGCG	RGS12;RGS12;RGS12	NM_198229;NM_198227;NM_002926	Body;Body;Body				TRUE	4:3342639-3342810						RGS12;RGS12;RGS12;RGS12	ENST00000511805.1;ENST00000506631.1;ENST00000513784.3;ENST00000506998.1	5'UTR;5'UTR;5'UTR;5'UTR	chr4:3372745-3373055	3						TRUE		#N/A	4.513281075	-1.359460177	4.822772126
cg03179867	chr11	34645372	-	80759312		RACCCACCCAATCTCCACAAATTTAAAAATTTAAACACTAAATTATAATC		II			NA	NA	NA	NA	NA	NA		OpenSea	CCCATGCCCCCGACCCACCCAATCTCCACAAATTTGGGGATTTGAGCACTGGGTTGTGAT[CG]TTAGACCATCTTGCTTTTCTGAAAGCCCAGGGCAAGACCCCTGCTTCATGTCACAGTATC	CGATCACAACCCAGTGCTCAAATCCCCAAATTTGTGGAGATTGGGTGGGT	EHF;EHF	NM_012153;NM_001206615	5'UTR;5'UTR								EHF;EHF;EHF;EHF;EHF;EHF	ENST00000531728.1;ENST00000527001.1;ENST00000257831.3;ENST00000450654.2;ENST00000530286.1;ENST00000533754.1	TSS1500;5'UTR;5'UTR;5'UTR;5'UTR;5'UTR	EHF;EHF;EHF;EHF;EHF;EHF;EHF;EHF	ENST00000529527.1;ENST00000531728.1;ENST00000525253.1;ENST00000527001.1;ENST00000257831.3;ENST00000450654.2;ENST00000530286.1;ENST00000533754.1	TSS1500;TSS1500;TSS1500;5'UTR;5'UTR;5'UTR;5'UTR;5'UTR										#N/A	3.723423608	-1.860130764	4.364041667
cg03198009	chr6	29648604	+	11749965	58728930	CCACTATAAACACTCTAAAAATTCCAAACCAAAAAAAAACTCCTAACACA	CCACTATAAACACTCTAAAAATTCCGAACCGAAAAAAAACTCCTAACACG	I	T	Red	rs114184656	0.019548	NA	NA	NA	NA		OpenSea	TACCTTCCCCGATGCCCATCCGCCCAGAATCTTCCTTCTGGGATGCCGACTTTTTCAACA[CG]TGCCAGGAGCCCTTCCTCGGCCCGGAATCCCCAGAGTGCCCACAGTGGACAGGGCACCTG	CGTGCCAGGAGCCCTTCCTCGGCCCGGAATCCCCAGAGTGCCCACAGTGG								6:29756034-29757072	6:29648152-29649066	Unclassified_Cell_type_specific	ZFP57	ENST00000376883.1	5'UTR	ZFP57	ENST00000376883.1	5'UTR	chr6:29647685-29648735	3						TRUE		#N/A	-4.028527759	0.865543914	-4.634556413
cg03612633	chr4	87883021	-	41663523		ACCCTATTAATAAATCAACCTCTCAACRATTAAAAATTATAACAATTCTC		II			NA	NA	NA	NA	NA	NA		OpenSea	GTCAGGTGGCTGCCCTGTTAATAAATCAACCTCTCAACGGTTAGAAGTTGTAGCAGTTCT[CG]TTTTAGATTATCTTTCTACATCCGGCAGAGGCTTACTGTCCCCCGCAGAGCACTTGGTAA	CGAGAACTGCTACAACTTCTAACCGTTGAGAGGTTGATTTATTAACAGGG	AFF1	NM_001166693	Body		chr4:87882810-87882810		TRUE		4:87882558-87883046	Unclassified_Cell_type_specific	AFF1;AFF1	ENST00000511996.1;ENST00000541943.1	5'UTR;5'UTR	AFF1;AFF1;AFF1;AFF1	ENST00000511996.1;ENST00000541943.1;ENST00000504956.1;ENST00000511442.1	5'UTR;5'UTR;5'UTR;5'UTR	chr4:87882825-87883110	3								#N/A	-3.601977671	0.375400342	-5.565961371
cg03806695	chr14	35850147	+	67790973		TTACACAAACAAACRAATCTCCCTTCTCCCAACAATAACTTAATAAAAAC		II			rs12892002	0.027237	NA	NA	NA	NA		OpenSea	TTAGCTGACTTTAACAACGTATAGCATCCAGGGTTACAGAAAGTGCTGATGTAGAACATG[CG]TCCTCACTAAGCCACTGCTGGGAGAAGGGAGACTCGCTTGTTTGTGTAAAGTGAACCGAT	TACACAAACAAGCGAGTCTCCCTTCTCCCAGCAGTGGCTTAGTGAGGACG																	chr14:35850105-35850390	3								#N/A	4.132928093	-1.871754087	4.965387941
cg04179740	chr10	73516760	-	94767547		ATACCCACTAATACAAAAACAATTACTATACTAATTACAAAACAAATTCC		II			NA	NA	NA	NA	NA	NA		OpenSea	TCACTTTAGAAGTACCCACTGGTACAGGAACAGTTGCTATGCTAATTACAAAGCAAGTTC[CG]CTCCACATTACAGCAGGTTCCCTGCAGATCTTAGCAAGGCTGCATTTTGACGTGGAATAT	TACCCACTGGTACAGGAACAGTTGCTATGCTAATTACAAAGCAAGTTCCG	CDH23;C10orf54	NM_022124;NM_022153	Body;Body				TRUE		10:73516592-73517256	Unclassified_Cell_type_specific	C10orf54	ENST00000470317.1	3'UTR	C10orf54	ENST00000470317.1	3'UTR	chr10:73516640-73517015	3						TRUE		#N/A	-3.649539414	0.82691862	-4.8171157
cg04317318	chr12	76338627	+	68726215		CACTTTCCCATACACTTAACCATCTCAAAATACTACTATAATTATTCTTC		II			NA	NA	NA	NA	NA	NA		OpenSea	GGAAACAAGCCACAGGCTCATCTTCAGATGAGGACTCTGCACAGGGCTTGACCTTTCAAT[CG]AAGAACAACCACAGTAGTATTCTGAGATGGCCAAGTGTATGGGAAAGTGACTGCTTCTCT	CGAAGAACAACCACAGTAGTATTCTGAGATGGCCAAGTGTATGGGAAAGT					chr12:76338350-76338350		TRUE				RP11-114H23.1	ENST00000552856.1	3'UTR	RP11-114H23.1	ENST00000552856.1	3'UTR	chr12:76337985-76338855	3								#N/A	3.564214682	-3.509663099	2.720577868
cg04470054	chr17	78830472	-	58665590	85702244	CCTAAATCATCAAAAAAAAACTAACATAACTCAATCACTTAATATATACA	CCTAAATCATCGAAAAAAAACTAACGTAACTCGATCACTTAATATATACG	I	T	Red	NA	NA	NA	NA	NA	NA	chr17:78831505-78831864	N_Shore	ACAGAGTCAGGGCCTGAGTCATCGGAGGAAGGCTGGCGTGACTCGGTCACTTGGTGTGTG[CG]TGGTGGTGTCGCTTAGTCATCCTGGAAAGGCCTGCGTGGTATTGCGTGCACTCTAAGAAG	CGCACACACCAAGTGACCGAGTCACGCCAGCCTTCCTCCGATGACTCAGG	RPTOR;RPTOR	NM_001163034;NM_020761	Body;Body		chr17:78830209-78830209		TRUE		17:78830300-78831041	Unclassified	RPTOR	ENST00000575542.1	5'UTR	RPTOR;RPTOR;RPTOR	ENST00000574767.1;ENST00000575542.1;ENST00000577161.1	3'UTR;5'UTR;5'UTR	chr17:78830325-78830555	3						TRUE		#N/A	-3.738023355	-1.312840444	-4.686195737
cg04700648	chr19	52888958	-	92634258		ACTACATACTACAAAAAAATCACAACTCCAAATACRTTAAATCTCATAAC		II			NA	NA	NA	NA	NA	NA		OpenSea	ATATTTATGATACTGCATGCTGCAGAAAAGTCACAGCTCCAAATACGTTGAATCTCATGA[CG]CGATGCATGTCGAAGGTCCAAGGGCATGTGGAAATGGTCAGTTATATTCAGGCAATTAAA	CTGCATGCTGCAGAAAAGTCACAGCTCCAAATACGTTGAATCTCATGACG	ZNF880	NM_001145434	3'UTR								ZNF880	ENST00000422689.2	3'UTR	ZNF880	ENST00000422689.2	3'UTR								TRUE		#N/A	-3.734522089	3.084493444	-4.411506555
cg05606351	chr19	54599285	-	2632258	62766126	CAACAACATAAAATCAACCCAAAACTACACAAAATAACAATACTACAACA	CAACAACGTAAAATCGACCCAAAACTACGCGAAATAACGATACTACAACG	I	A	Red	NA	NA	NA	NA	NA	NA	chr19:54599160-54599456	Island	GGCGCGGGCGCCCAGCAGCGTGAAGTCGGCCCAGGGCTGCGCGGAGTGGCGGTACTGCAG[CG]GGGCCGCCACGCCCTCGCGGTACAGCACGAAGCTCATGTTCCGCAGGCGGCCCGCGCAGC	CAGCAGCGTGAAGTCGGCCCAGGGCTGCGCGGAGTGGCGGTACTGCAGCG	OSCAR;OSCAR;OSCAR;OSCAR	NM_133168;NM_206818;NM_133169;NM_130771	Body;Body;Body;Body			DMR		19:59290978-59291279	19:54598868-54600444	Unclassified							chr19:54599105-54599590	3						TRUE		#N/A	-4.023339657	0.563789036	-5.165806732
cg05711036	chr7	5527927	+	96690274	47751258	AAAATCCTCTCTACATAACACTACAAACAAATCAATTAAACATAACACCA	AAAATCCTCTCTACATAACGCTACAAACGAATCGATTAAACGTAACACCG	I	A	Red	rs7800380	0.052535	NA	NA	NA	NA	chr7:5527926-5528180	Island	GGAGCCGGCCACAGGCAGCAGGTGAATGGAGGAGAGCAGCTCAGAGCAGGGGCTGGCATC[CG]GTGCCACGTCCAACCGACCCGCCTGTAGCGCCATGCAGAGAGGATTCTGAGGACCAGAAG	CGGTGCCACGTCCAACCGACCCGCCTGTAGCGCCATGCAGAGAGGATTCT	FBXL18	NM_024963	Body					7:5494070-5494897	7:5526311-5528087	Promoter_Associated							chr7:5527860-5528255	3						TRUE		#N/A	-3.723370622	1.181981018	-3.668953425
cg06124667	chr3	178110731	-	79623364		AATCATACACAAAACAATTATTACTAATATATTTAAACATCCTTAAATAC		II			NA	NA	NA	NA	NA	NA		OpenSea	CAAAAAAAACTAGTCATGCACAAGACAATTATTACTAATGTGTTTAAACATCCTTAAATA[CG]TTCTGTTTCACTTCTTTCACTTTATTTGGATAATCAACTCCACTTTAATTTTCCAATACT	GTCATGCACAAGACAATTATTACTAATGTGTTTAAACATCCTTAAATACG														KCNMB2	ENST00000437510.1	5'UTR			chr3:178109840-178110897	6						#N/A	3.561900724	-2.196720048	3.330982473
cg06888746	chr10	105517764	+	15621135	61755214	ATAACATCACAAACAATTAATACATAAAAAACACTATATAACATACAACA	ATAACATCGCAAACAATTAATACATAAAAAACGCTATATAACGTACAACG	I	A	Red	NA	NA	NA	NA	NA	NA		OpenSea	TCTGTGTCCTGCGGCAAAGCCACCACGAGCACAGACAGGCTTGCGGCACCAGTCCTCTCC[CG]TTGCACGCCACACAGCGCTTTCCATGCATTAACTGCTTGCGATGTCACCAAACCATGATC	GTGACATCGCAAGCAGTTAATGCATGGAAAGCGCTGTGTGGCGTGCAACG	SH3PXD2A	NM_014631	Body				TRUE										chr10:105517425-105518395	3						TRUE		#N/A	-4.581301582	-2.387204363	-3.823773097
cg07030646	chr3	30565915	+	19601287		AAAACAATATCTTAAAAAACTATTTACCATAATACTAATAAAACTTAAAC		II			NA	NA	NA	NA	NA	NA		OpenSea	ATATGACTATGAGAACACATTGTGATTTTGGAGAGATCTTATCAAAGTGAAGAGTCTTGA[CG]CTTAAGCCTCATTAGCATCATGGCAAACAGCCCTCTAAGACACTGTTTCAGAGAGAGTGC	CGCTTAAGCCTCATTAGCATCATGGCAAACAGCCCTCTAAGACACTGTTT											AC116035.1	ENST00000450746.1	TSS1500	AC116035.1	ENST00000450746.1	TSS1500										#N/A	-3.721167722	2.261613823	-4.166356878
cg07247961	chr7	26376974	-	25795846		CCATACTAATATATAAACCTTACCACTTTTTAAATATACACTTCAATAAC		II			rs76468210	0.0105	NA	NA	NA	NA		OpenSea	CATGGTCTACACCATACTAGTGTATAGACCTTACCACTTTTTAAATGTACACTTCAGTAG[CG]TTAAGTGTATTCACATTGTTGTACAATAGATCTCTAGATCTTTTTCATTCACAGAAGTGA	CGCTACTGAAGTGTACATTTAAAAAGTGGTAAGGTCTATACACTAGTATG	SNX10;SNX10;SNX10	NM_001199835;NM_013322;NR_037670	5'UTR;5'UTR;Body								SNX10;SNX10;SNX10	ENST00000338523.4;ENST00000446848.2;ENST00000396376.1	5'UTR;5'UTR;5'UTR	SNX10;SNX10;SNX10;SNX10;SNX10	ENST00000416246.1;ENST00000338523.4;ENST00000412416.1;ENST00000446848.2;ENST00000396376.1	5'UTR;5'UTR;5'UTR;5'UTR;5'UTR	chr7:26376960-26377195	3								#N/A	3.630835208	-1.58184429	3.686251226
cg07859923	chr3	177646254	-	65635272		TAAATCATTACTCCATTACCTACTCCTTTCATAACAAAAACAATAATATC		II			NA	NA	NA	NA	NA	NA		OpenSea	CGGTCTTAAAGTGAGTCATTACTCCATTGCCTACTCCTTTCATGGCAGAGACAGTGATGT[CG]TGGAATAGAAGCTGTTAAAGAGGCTTTATATAACTATTAGCCTCTGAAACAATAGACAGG	GAGTCATTACTCCATTGCCTACTCCTTTCATGGCAGAGACAGTGATGTCG									3:177646241-177646450	Unclassified_Cell_type_specific							chr3:177645965-177646335	3								#N/A	3.507419674	-3.164159162	2.771792768
cg07903337	chr6	135028728	+	5740911		TTAAATAACATAAACCTTAAACCTTTATCCCTTAATCTAAATAAAACTTC		II			NA	NA	NA	NA	NA	NA		OpenSea	AAACAATGTGCAAAGAGGCTTAAGCAGTAAGTTATGTAACACTCCATGCGGGTCTAGAGG[CG]AAGCTCTACTTAGACTAAGGGATAAAGGTTCAAGGTTCATGTTACCTAACAATATATCGC	TAGGTAACATGAACCTTGAACCTTTATCCCTTAGTCTAAGTAGAGCTTCG									6:135028614-135028818	Unclassified_Cell_type_specific	RP1-287H17.1	ENST00000447557.1	TSS1500	RP1-287H17.1	ENST00000447557.1	TSS1500	chr6:135028520-135028755	3								#N/A	3.740938815	-3.070344517	2.968428511
cg07924703	chr8	22423020	+	57689934	6704222	CACTTACAAAAATCAACACCCTATATTTTATTTATAAAAAAACAAACCCA	CACTTACGAAAATCGACGCCCTATATTTTATTTATAAAAAAACGAACCCG	I	C	Grn	NA	NA	NA	NA	NA	NA	chr8:22422534-22423702	Island	GGGCAGCCGAGGTCCGGCCTCCAGCGGCGCGCACCGGCCTCGGGCCCTCCTGGGCGCTGG[CG]GGCTCGCTCCTCCATAAATAAAATACAGGGCGTCGACTTTCGCAAGTGACCCCGAGGAGC	CGGGCTCGCTCCTCCATAAATAAAATACAGGGCGTCGACTTTCGCAAGTG	SORBS3;SORBS3	NM_001018003;NM_005775	TSS200;Body	high-CpG:22478723-22479458				8:22478480-22479647			SORBS3;SORBS3	ENST00000523740.1;ENST00000428103.1	5'UTR;TSS200	SORBS3;SORBS3;SORBS3;SORBS3;SORBS3;SORBS3;SORBS3;SORBS3;SORBS3;SORBS3;SORBS3;SORBS3	ENST00000518512.1;ENST00000523965.1;ENST00000521554.1;ENST00000522721.1;ENST00000520574.1;ENST00000521787.1;ENST00000523740.1;ENST00000522315.1;ENST00000519453.1;ENST00000523900.1;ENST00000518912.1;ENST00000517535.1	5'UTR;TSS1500;TSS1500;TSS1500;5'UTR;5'UTR;5'UTR;5'UTR;5'UTR;5'UTR;TSS200;5'UTR	chr8:22422060-22424035	3						TRUE		#N/A	-3.845235218	-0.388009253	-5.670589297
cg08041448	chr6	29648901	-	77709962	98754250	AAACCACAATTTAAAAACACAAAATCTCCCAAAAACCAACAACTAAAACA	AAACCGCGATTTAAAAACACAAAATCTCCCGAAAACCAACGACTAAAACG	I	C	Grn	rs2747432	0.322359	NA	NA	NA	NA		OpenSea	GACGCGCGCAGTGGACCGCGATTTAGGGGCACAGGGTCTCCCGGGGACCAGCGGCTGGAG[CG]CTCCGGCCGAGCACCCGCAGTCCCGGCGCCGCGGCCCCACCCCGGCCCCGCCCTCTTCCG	GGACCGCGATTTAGGGGCACAGGGTCTCCCGGGGACCAGCGGCTGGAGCG								6:29756034-29757072	6:29648152-29649066	Unclassified_Cell_type_specific	ZFP57	ENST00000376883.1	TSS200	ZFP57	ENST00000376883.1	TSS200	chr6:29648785-29649115	3						TRUE		#N/A	-4.179071004	0.733021376	-4.206173508
cg08167410	chr9	37062050	-	18654971		ATAAACTTCAACCTAATCCTAATTTCTACACAAAAAACACTCACTCTTAC		II			NA	NA	NA	NA	NA	NA		OpenSea	CCTGATGGCTGGTGAGCTTCAGCCTGATCCTGGTTTCTGCACAGAGAACACTCACTCTTA[CG]TCAAGATTCAGAGAATCACTTGTACAAACTTTTCTCATTCTCTTAGTTACATATGAACTC	TGAGCTTCAGCCTGATCCTGGTTTCTGCACAGAGAACACTCACTCTTACG																	chr9:37061820-37062155	3								#N/A	3.88615521	-0.117034698	5.770268059
cg08476006	chr6	89153501	-	69680289		ATATATACTCACCAACATTTAACTTCCCATTTTCAAATTACAACAATCTC		II			rs4707468	0.301223	NA	NA	NA	NA		OpenSea	TTTCAGTTACTATATGTACTCACCAACATTTAACTTCCCATTTTCAAGTTGCAGCAATCT[CG]TAAGTATGTAGTAATCTTTCACTGAAGTTTTAAGTTGCATTTCCCCAATGTCTAATGTTA	CGAGATTGCTGCAACTTGAAAATGGGAAGTTAAATGTTGGTGAGTACATA																	chr6:89153360-89153570	3								#N/A	3.585607454	0.484371562	3.567749523
cg08477332	chr1	153590243	-	9755436		CCTACCAATAAAACAATAACAACCCTAAAAAACTAATCACCRAAATACCC		II			NA	NA	NA	NA	NA	NA		OpenSea	CTGCATGGATGCCTGCCAGTGAGGCAGTGACAGCCCTGGGAGGCTGGTCACCGAGATGCC[CG]CCCCTGCTCCCTCTGGTGGTGGCCGTGTACACCATATGCCCCTCAAGCCAGGAAGGCAAG	CTGCCAGTGAGGCAGTGACAGCCCTGGGAGGCTGGTCACCGAGATGCCCG	S100A14	NM_020672	TSS1500						1:153589758-153590695	Unclassified	S100A14;S100A14;S100A14	ENST00000368701.1;ENST00000344616.2;ENST00000368702.1	TSS1500;TSS1500;TSS1500	S100A14;S100A14;S100A14;S100A14	ENST00000368701.1;ENST00000344616.2;ENST00000469571.1;ENST00000368702.1	TSS1500;TSS1500;TSS1500;TSS1500	chr1:153590045-153590575	3						TRUE		#N/A	-4.931123058	1.224662628	-9.789673866
cg08640361	chr6	134494620	-	17651190		TACCAAAAAATCTTCAAATTTAAAATTACCTTTCCAAAACTACCCTTTCC		II			NA	NA	NA	NA	NA	NA	chr6:134495939-134496958	N_Shore	TGAAGGAAGTGTACCAAAAGATCTTCAGATTTGAAATTACCTTTCCAAAACTGCCCTTTC[CG]ATCACTTTCAAGAAGTGAAAGTCAGATGGTTTAGCATGAGGATTGGACGACGGGCCAAGG	CGGAAAGGGCAGTTTTGGAAAGGTAATTTCAAATCTGAAGATCTTTTGGT	SGK1;SGK1;SGK1;SGK1	NM_001143676;NM_001143678;NM_005627;NM_001143677	Body;Body;Body;Body								SGK1	ENST00000489458.2	3'UTR	SGK1;SGK1;SGK1;SGK1;SGK1;SGK1;SGK1;SGK1;SGK1;SGK1;SGK1;SGK1;SGK1;SGK1;SGK1	ENST00000474427.2;ENST00000367855.3;ENST00000489458.2;ENST00000473704.1;ENST00000531782.1;ENST00000475882.2;ENST00000534658.1;ENST00000490149.2;ENST00000525877.1;ENST00000477460.2;ENST00000532856.1;ENST00000524764.1;ENST00000524387.1;ENST00000531575.1;ENST00000532021.1	3'UTR;3'UTR;3'UTR;TSS1500;TSS1500;3'UTR;3'UTR;3'UTR;TSS1500;TSS1500;3'UTR;TSS200;3'UTR;3'UTR;3'UTR			chr6:134494259-134497828	6	chr6:134486098-134500156	6		TRUE		#N/A	3.605069471	-2.516935391	2.953349405
cg08968362	chr2	225878111	+	79708320		TATAAAACCATTTCTAAAACATAATACTTTCRAATACTATAAACCTTAAC		II			NA	NA	NA	NA	NA	NA		OpenSea	GATCACTCAAAAGTACATCCACTGGTGCTTGTATAGTTAAGTGTGCAGCTGTGAAATGTA[CG]TCAAGGTTCACAGTATCCGAAAGTACTATGTCTCAGAAATGGCTCCACAAGTTTAGTTAA	CGTCAAGGTTCACAGTATCCGAAAGTACTATGTCTCAGAAATGGCTCCAC	DOCK10	NM_014689	Body											DOCK10	ENST00000492369.1	3'UTR	chr2:225878040-225878530	3								#N/A	3.598749669	0.882342426	5.080926222
cg09993145	chr1	25291905	-	37692599	14610113	ACCTCAACACACAACCCAAAAAACAAAACTAAAAACAATTACAATAAACA	ACCTCAACACGCGACCCAAAAAACAAAACTAAAAACGATTACAATAAACG	I	T	Red	NA	NA	NA	NA	NA	NA		OpenSea	TTTGTGAGGCTGGCCTCAGCACGCGGCCCAAGAAACAGAACTGAAAGCGGTTGCAGTGGG[CG]TGGCCAGGAGGGTGGTTTGGCTCCTGGGTGGGAGACTCCTTCTTAATTAAGGCCAGCATT	CGCCCACTGCAACCGCTTTCAGTTCTGTTTCTTGGGCCGCGTGCTGAGGC	RUNX3	NM_001031680	TSS1500						1:25291322-25292142	Unclassified	RUNX3;RUNX3	ENST00000338888.3;ENST00000399916.1	TSS1500;TSS1500	RUNX3;RUNX3;RUNX3	ENST00000338888.3;ENST00000399916.1;ENST00000479341.1	TSS1500;TSS1500;TSS1500	chr1:25291820-25292510	3						TRUE		#N/A	3.814648132	-3.624848786	3.19192644
cg10191684	chr8	22423014	+	16760270	23741257	CAAAAATCAACACCCTATATTTTATTTATAAAAAAACAAACCCACCAACA	CGAAAATCGACGCCCTATATTTTATTTATAAAAAAACGAACCCGCCAACG	I	C	Grn	NA	NA	NA	NA	NA	NA	chr8:22422534-22423702	Island	GAGGACGGGCAGCCGAGGTCCGGCCTCCAGCGGCGCGCACCGGCCTCGGGCCCTCCTGGG[CG]CTGGCGGGCTCGCTCCTCCATAAATAAAATACAGGGCGTCGACTTTCGCAAGTGACCCCG	CGAAAGTCGACGCCCTGTATTTTATTTATGGAGGAGCGAGCCCGCCAGCG	SORBS3;SORBS3	NM_001018003;NM_005775	TSS200;Body	high-CpG:22478723-22479458				8:22478480-22479647			SORBS3;SORBS3	ENST00000523740.1;ENST00000428103.1	5'UTR;TSS200	SORBS3;SORBS3;SORBS3;SORBS3;SORBS3;SORBS3;SORBS3;SORBS3;SORBS3;SORBS3;SORBS3;SORBS3	ENST00000518512.1;ENST00000523965.1;ENST00000521554.1;ENST00000522721.1;ENST00000520574.1;ENST00000521787.1;ENST00000523740.1;ENST00000522315.1;ENST00000519453.1;ENST00000523900.1;ENST00000518912.1;ENST00000517535.1	5'UTR;TSS1500;TSS1500;TSS1500;5'UTR;5'UTR;5'UTR;5'UTR;5'UTR;5'UTR;TSS200;5'UTR	chr8:22422060-22424035	3						TRUE		#N/A	-3.712004488	-0.921757315	-6.26833371
cg10317717	chr7	48129904	+	17679596	37803101	AAAAACAACTAAAAACAAACAAACATCTACAATAAAAAACACTCCAAACA	AAAAACGACTAAAAACGAACAAACGTCTACAATAAAAAACGCTCCAAACG	I	T	Red	rs6947955	0.059208	NA	NA	NA	NA	chr7:48128727-48129961	Island	CAGGGCTTGGTGAGGTGACTCGCGGTCGCGGGTGACTCGCCGGCAGGACACTGCCTGGAA[CG]CCTGGAGCGCCTCCCACTGCAGACGTCTGTCCGCCTCCAGCCGCTCTCCTCTGACGGTCA	CGCCTGGAGCGCCTCCCACTGCAGACGTCTGTCCGCCTCCAGCCGCTCTC	UPP1;UPP1	NM_181597;NM_003364	5'UTR;5'UTR			RDMR		7:48096271-48096486			UPP1;UPP1;UPP1;UPP1;UPP1	ENST00000331803.4;ENST00000341253.4;ENST00000395564.4;ENST00000429491.2;ENST00000482015.1	5'UTR;5'UTR;5'UTR;5'UTR;5'UTR	UPP1;UPP1;UPP1;UPP1;UPP1;UPP1;UPP1;UPP1;UPP1;UPP1;UPP1;UPP1	ENST00000416681.1;ENST00000331803.4;ENST00000432131.1;ENST00000457596.1;ENST00000341253.4;ENST00000421046.1;ENST00000395564.4;ENST00000436673.1;ENST00000444999.1;ENST00000417464.2;ENST00000429491.2;ENST00000482015.1	5'UTR;5'UTR;5'UTR;5'UTR;5'UTR;5'UTR;5'UTR;5'UTR;5'UTR;5'UTR;5'UTR;5'UTR	chr7:48129625-48130355	3						TRUE		#N/A	3.815467842	-3.383943551	2.779696137
cg10327440	chr1	227177885	-	58602850		TCTAACCAAAAAATAATCACACCAAACCATACAAAACTATACAATATTAC		II			NA	NA	NA	NA	NA	NA		OpenSea	CAGCATTATATTCTAACCAAAAAATGATCACACCAGGCCATGCAAAACTGTACAATATTA[CG]AGAAAAACCCTAAAAAATTTATAAAATGAATGATATTACACTATCAAATAAAAAGACAAG	CTAACCAAAAAATGATCACACCAGGCCATGCAAAACTGTACAATATTACG	CDC42BPA;CDC42BPA	NM_014826;NM_003607	3'UTR;3'UTR						1:227177879-227178222	Unclassified_Cell_type_specific	CDC42BPA;CDC42BPA;CDC42BPA	ENST00000366767.3;ENST00000366764.2;ENST00000366762.2	3'UTR;3'UTR;3'UTR	CDC42BPA;CDC42BPA;CDC42BPA	ENST00000366767.3;ENST00000448940.1;ENST00000366762.2	3'UTR;3'UTR;3'UTR			chr1:227176832-227178718	6	chr1:227177604-227178534	6		TRUE		#N/A	-3.875971953	-0.899780804	-3.238648261
cg10781514	chr8	74371186	-	73605218		AAAAATTCTTACATTCCTATAACCAAAAAACAAAACCACACTAAAATTTC		II			NA	NA	NA	NA	NA	NA		OpenSea	GGTATTTGCCAAGAAGTTCTTACATTCCTGTGGCCAGGGAACAGGGCCACACTAGAGTTT[CG]TGGAAAACAACAGTGCATTATAAAACATTTAAATCATTCCAACTCCCTACAATGACTAAA	GAAGTTCTTACATTCCTGTGGCCAGGGAACAGGGCCACACTAGAGTTTCG	STAU2;STAU2;STAU2;STAU2	NM_001164383;NM_001164382;NM_001164380;NM_001164381	Body;Body;Body;Body											STAU2	ENST00000522818.1	TSS200	chr8:74370965-74371255	3								#N/A	3.791864572	-1.66274911	4.432378424
cg10788837	chr5	133089737	+	70776900		AATTATCTCCACTATTAACRAAACATAAAACTAAAATATCCTCAAAACAC		II			rs12188394	0.266555	NA	NA	NA	NA		OpenSea	TGAGTGTTAGCATAATGACTAATAGTGGGGAACCCAGGCAGGAAGCTCTGCTGTACCATT[CG]TGCCCTGAGGATATCCCAGCCCCATGTTCCGCCAACAGTGGAGACAACTTATACACAGCA	CGTGCCCTGAGGATATCCCAGCCCCATGTTCCGCCAACAGTGGAGACAAC																	chr5:133089625-133089875	3								#N/A	3.68894431	-0.778343168	5.207320591
cg10912203	chr9	117656633	+	98787554		ACCTCATTCATAAAATTTCAACTCAAACATTATTACTCAAAAACCATTCC		II			NA	NA	NA	NA	NA	NA		OpenSea	TGTAGTAAATTTTTAGACAGAAGTGAGAATATCAAGGTCCAGGTTGCATGTCTAATTTAG[CG]GAATGGTTCTTGAGCAATAATGTCTGAGTTGAAATTTTATGAATGAGGTCAAATTAACAA	CGGAATGGTTCTTGAGCAATAATGTCTGAGTTGAAATTTTATGAATGAGG	TNFSF8	NM_001252290	Body								TNFSF8	ENST00000474301.1	3'UTR	TNFSF8	ENST00000474301.1	3'UTR	chr9:117656465-117656875	3								#N/A	4.290601021	1.886488591	4.956318553
cg11153071	chr17	78748077	-	53624957	68682216	CAACACCCATATAATAATAATACTCACACTCCAATATAACACAAACAACA	CAACGCCCGTATAATAATAATACTCACGCTCCGATATAACACAAACGACG	I	C	Grn	NA	NA	NA	NA	NA	NA		OpenSea	CTCGGTTCTCGACAGCGCCCGTGTGATGATGATGCTCACGCTCCGGTGTGACACAGACGG[CG]CGGGAGCTGCACGGGAGAGTGCTTTGGAAGTGGAAGCCGCAATGTCATGTAAGCTGTTGA	CAGCGCCCGTGTGATGATGATGCTCACGCTCCGGTGTGACACAGACGGCG	RPTOR;RPTOR	NM_001163034;NM_020761	Body;Body		chr17:78747875-78747875			17:76362529-76362686			RPTOR	ENST00000575542.1	5'UTR	RPTOR;RPTOR;RPTOR	ENST00000574767.1;ENST00000575542.1;ENST00000577161.1	3'UTR;5'UTR;5'UTR	chr17:78747945-78748370	3						TRUE		#N/A	-3.607654594	3.202564131	-2.816753703
cg11173636	chr10	65632259	-	63782530		TACCTTAACTATATAACAAAACCTTAATAAATCRCAATACACTACCTAAC		II			rs16918991	0.035324	NA	NA	NA	NA		OpenSea	TTTTTCCCTCTTGCCTTGGCTGTGTAGCAAGGCCTTGGTGAATCGCAGTGCACTGCCTGG[CG]TGGAGCAGCAGATGGCAGCAAAACCAAGGCTCTTGGAGCAGAAGCAGCACAGTTCACGGC	CGCCAGGCAGTGCACTGCGATTCACCAAGGCCTTGCTACACAGCCAAGGC									10:65631905-65632754	Unclassified	RP11-170M17.1	ENST00000444770.1	5'UTR	RP11-170M17.1	ENST00000444770.1	5'UTR	chr10:65632125-65632390	3								#N/A	3.517713647	-2.524272777	3.061836269
cg11299543	chr9	5510595	-	98662835		CAAACCTTAAACTAAATAAACAACTTTTCTTCTCTTAAATATATCTTAAC		II			NA	NA	NA	NA	NA	NA		OpenSea	TCATGTTACGGCAAACCTTAAGCTGAATGAACAACTTTTCTTCTCTTGAATATATCTTAA[CG]CCAAATTTTGAGTGCTTTTTTGTTACCCATCCTCATATGTCCCAGCTAGAAAGAATCCTG	AAACCTTAAGCTGAATGAACAACTTTTCTTCTCTTGAATATATCTTAACG	PDCD1LG2;PDCD1LG2	NM_025239;NM_025239	1stExon;5'UTR						9:5510455-5510927	Unclassified_Cell_type_specific	PDCD1LG2;PDCD1LG2;PDCD1LG2;PDCD1LG2	ENST00000397745.2;ENST00000397747.3;ENST00000397745.2;ENST00000397747.3	1stExon;1stExon;5'UTR;5'UTR	PDCD1LG2;PDCD1LG2;PDCD1LG2;PDCD1LG2	ENST00000397745.2;ENST00000397747.3;ENST00000397745.2;ENST00000397747.3	1stExon;1stExon;5'UTR;5'UTR	chr9:5510340-5511010	3								#N/A	3.552176861	-3.546111199	2.879608941
cg11383134	chr6	29648590	+	29773884	13640230	CTAAAAATTCCAAACCAAAAAAAAACTCCTAACACATATTAAAAAAATCA	CTAAAAATTCCGAACCGAAAAAAAACTCCTAACACGTATTAAAAAAATCG	I	A	Red	rs114184656	0.019548	NA	NA	NA	NA		OpenSea	CCATTGGTTGGGACTACCTTCCCCGATGCCCATCCGCCCAGAATCTTCCTTCTGGGATGC[CG]ACTTTTTCAACACGTGCCAGGAGCCCTTCCTCGGCCCGGAATCCCCAGAGTGCCCACAGT	CTGGGGATTCCGGGCCGAGGAAGGGCTCCTGGCACGTGTTGAAAAAGTCG								6:29756034-29757072	6:29648152-29649066	Unclassified_Cell_type_specific	ZFP57	ENST00000376883.1	5'UTR	ZFP57	ENST00000376883.1	5'UTR	chr6:29647685-29648735	3						TRUE		#N/A	-3.739742025	2.52938252	-3.513639734
cg11646124	chr1	182140416	+	4690565		AAACAAAAATAACCTCTATCCCTAATAACATTACTAAATAACACTAAACC		II			NA	NA	NA	NA	NA	NA		OpenSea	AACAAATGTATTGTCTCACATACTTAAAGTCCAGAGATGGCTTGGGTTTCAGGAAAGATA[CG]GTTCAGTGCTATTCAGTAATGTCATCAGGGACAGAGGTTATTTCTGTCCTTCCAGTCTGC	CGGTTCAGTGCTATTCAGTAATGTCATCAGGGACAGAGGTTATTTCTGTC					chr1:182140043-182140043						GS1-122H1.2	ENST00000426309.1	3'UTR	GS1-122H1.2	ENST00000426309.1	3'UTR	chr1:182140120-182140650	3								#N/A	3.784825705	-3.249358302	2.868223269
cg12011299	chr4	100065546	-	55650183		TCTCCAATCACTTCCTTTTCTCCTTTATTACTATAATTCACAACCCTACC		II			rs1800759	0.471865	NA	NA	NA	NA		OpenSea	TGTTGCTTAATTCTCCAATCACTTCCTTTTCTCCTTTGTTGCTGTAATTCACAGCCCTGC[CG]GCCTCTTACCACATCATTTGTACTATTGGACTTCAGCTGCAAACCTCATTGCTCCCAGTG	CTCCAATCACTTCCTTTTCTCCTTTGTTGCTGTAATTCACAGCCCTGCCG	ADH4	NM_000670	TSS200								ADH4;ADH4;ADH4;ADH4;RP11-696N14.1	ENST00000423445.1;ENST00000505590.1;ENST00000508393.1;ENST00000504581.1;ENST00000500358.2	TSS1500;TSS200;TSS200;3'UTR;5'UTR	ADH4;ADH4;ADH4;ADH4;ADH4;ADH4;ADH4;RP11-696N14.1	ENST00000503944.1;ENST00000423445.1;ENST00000512499.1;ENST00000504125.1;ENST00000505590.1;ENST00000508393.1;ENST00000504581.1;ENST00000500358.2	TSS1500;TSS1500;TSS200;TSS200;TSS200;TSS200;3'UTR;5'UTR	chr4:100065300-100065610	3						TRUE		#N/A	-3.856727062	0.541817895	-7.929626288
cg12768975	chr19	6721965	-	8648407		TACTATTCTTCCTAATCTCTTCAATTAAATCTTAAATTTCRTTTTATTTC		II			NA	NA	NA	NA	NA	NA		OpenSea	CACATAGCACATACTATTCTTCCTGGTCTCTTCAGTTAAATCTTGGGTTTCGTTTTGTTT[CG]TTTTTTCATGAACAATATACCTCAGAGGCTATTTCACCTCAGTGAGCAAAGAACTGCCTC	CGAAACAAAACGAAACCCAAGATTTAACTGAAGAGACCAGGAAGAATAGT	C3	NM_000064	TSS1500								C3;C3	ENST00000461598.1;ENST00000245907.4	3'UTR;TSS1500	C3;C3;C3	ENST00000461598.1;ENST00000466118.1;ENST00000245907.4	3'UTR;TSS1500;TSS1500	chr19:6721860-6722075	3								#N/A	-4.312367729	-1.751868062	-8.002849758
cg13093842	chr19	55477633	+	45611195	25797279	TCTTTTAAAAACAAAAAATATTAAAAAACAATCCTTCACCTAAACTTCCA	TCTTTTAAAAACGAAAAATATTAAAAAACGATCCTTCACCTAAACTTCCG	I	A	Red	NA	NA	NA	NA	NA	NA		OpenSea	TGAGGCTCCACATAGGTAAGTTTAACAGGCAGTCAAGATGGAGGACCACAGGTGGAGATC[CG]GAAGCTCAGGTGAAGGACCGCCCCCCAACACCCCCCGCCCCCAAAAGACCTCTCAGTAAT	CGGAAGCTCAGGTGAAGGACCGCCCCCCAACACCCCCCGCCCCCAAAAGA	NLRP2;NLRP2;NLRP2;NLRP2	NM_001174081;NM_017852;NM_001174083;NM_001174082	5'UTR;TSS200;TSS200;TSS200					19:60169266-60169572			NLRP2;NLRP2;NLRP2;NLRP2;NLRP2;NLRP2;NLRP2;NLRP7	ENST00000543010.1;ENST00000391721.4;ENST00000339757.7;ENST00000448584.2;ENST00000427260.2;ENST00000538819.1;ENST00000263437.6;ENST00000446217.1	5'UTR;5'UTR;5'UTR;TSS200;TSS200;TSS200;TSS200;TSS200	NLRP2;NLRP2;NLRP2;NLRP2;NLRP2;NLRP2;NLRP2;NLRP2;NLRP2;NLRP7;NLRP2	ENST00000433772.2;ENST00000543010.1;ENST00000391721.4;ENST00000339757.7;ENST00000539848.1;ENST00000448584.2;ENST00000427260.2;ENST00000538819.1;ENST00000263437.6;ENST00000446217.1;ENST00000540597.1	5'UTR;5'UTR;5'UTR;5'UTR;5'UTR;TSS200;TSS200;TSS200;TSS200;TSS200;5'UTR	chr19:55477465-55477835	3								#N/A	-3.673731681	1.322623745	-4.572974025
cg13343687	chr3	49843809	+	24764282	17735560	CCCCACTCTCACAACTAACCCATATAATAAATCATCTATTTCCCTATACA	CCCCACTCTCACAACTAACCCATATAATAAATCGTCTATTTCCCTATACG	I	A	Red	NA	NA	NA	NA	NA	NA	chr3:49840103-49841191	S_Shelf	GAGTCTCAGCCCCCTCCCCGTCCAGGCCGGGGCCAGCACAGGAAATGGGGCTATGGGGCC[CG]CACAGGGAAACAGACGATCCATCACATGGGCCAGTTGTGAGAGTGGGGGATGAGGGGGTG	CCCCACTCTCACAACTGGCCCATGTGATGGATCGTCTGTTTCCCTGTGCG	UBA7	NM_003335	Body				TRUE		3:49843714-49843963	Unclassified				UBA7	ENST00000497908.1	TSS200	chr3:49843385-49843955	3						TRUE		#N/A	-3.588849057	3.007001987	-4.48797205
cg13409244	chr4	166137159	+	76715955		AACTTCTTTAAATATTTATTATTAACTTTAAAACAATAATTTTCAACAAC		II			NA	NA	NA	NA	NA	NA		OpenSea	AAGGGGTGGTTATTTGTGGCTTGAAAAAATTGCTTGGGTGATTCTGATCTTTCTCTTTCA[CG]CTGCTGAAAACCATTGTTTCAAAGCCAATAATAAATATCTAAAGAAGTTTTACTTCATTT	CGCTGCTGAAAACCATTGTTTCAAAGCCAATAATAAATATCTAAAGAAGT	KLHL2;KLHL2;KLHL2	NM_001161522;NM_007246;NM_001161521	5'UTR;Body;Body								KLHL2	ENST00000538127.1	5'UTR	KLHL2;KLHL2	ENST00000509704.1;ENST00000538127.1	5'UTR;5'UTR	chr4:166136965-166137315	3								#N/A	3.577024407	-2.571311167	2.953808842
cg13458803	chr3	119276917	+	84741494		AAAAACTATAATTAATTCTTAAAACTAATCCCCTCACAAAATTTCCATTC		II			NA	NA	NA	NA	NA	NA		OpenSea	AATTAATTGGAGAGCTTAACCTAAGCAACCTCTAAAGCAGGGCGTGACCCTGAGGAAAAG[CG]AATGGAAATTCTGTGAGGGGACCAGTTCCAAGAACCAACCACAGCCCTTCCATGAAAAGG	AGGGCTGTGGTTGGTTCTTGGAACTGGTCCCCTCACAGAATTTCCATTCG	CD80	NM_005191	5'UTR								CD80;CD80;CD80	ENST00000478182.1;ENST00000264246.3;ENST00000383668.3	5'UTR;5'UTR;TSS1500	CD80;CD80;CD80;CD80	ENST00000478182.1;ENST00000264246.3;ENST00000383669.3;ENST00000463729.1	5'UTR;5'UTR;TSS1500;TSS1500	chr3:119276840-119277170	3						TRUE		#N/A	3.618878554	-2.309802648	4.101150766
cg13502568	chr6	134757461	-	56632973		CCAAAACAATAATAAAATTCTATCATCTTCCTAATCACTTACTACTCATC		II			NA	NA	NA	NA	NA	NA		OpenSea	GTTTCTAAATACCAAAACAATGATGGGATTCTGTCATCTTCCTGGTCACTTACTGCTCAT[CG]CTCACTGTGTGGGGAGTGCAATGAGTCAGTGGCAAATGCTCTGCAGACACGCCCCTTGTT	CAAAACAATGATGGGATTCTGTCATCTTCCTGGTCACTTACTGCTCATCG	LOC101928231;LINC01010;LINC01010	NR_125852;NR_038217;NR_038216	Body;TSS1500;TSS1500						6:134757380-134757598	Unclassified_Cell_type_specific	RP11-557H15.3;RP11-557H15.2	ENST00000417483.1;ENST00000431422.1	3'UTR;TSS1500	RP11-557H15.3;RP11-557H15.2	ENST00000417483.1;ENST00000431422.1	3'UTR;TSS1500	chr6:134757340-134757615	3								#N/A	3.592295282	-3.104777358	2.657974371
cg13656752	chr5	171538334	+	69659862	5646319	TCTATTTCTCATCTCTCTTCTCAAAAAAAAATCAACAAAACCTATAATCA	TCTATTTCTCGTCTCTCTTCTCAAAAAAAAATCGACAAAACCTATAATCG	I	A	Red	rs3111496	0.171155	NA	NA	NA	NA		OpenSea	TTTGGGAACAGTGACTGCCTCTCAGGCCCAGGGTGAGGATCCCAAAAGGTGGCCACTCCC[CG]ACCACAGGCCCTGCCGATCCCTTCCTGAGAAGAGAGACGAGAAACAGAAACCACCAACGT	TCTGTTTCTCGTCTCTCTTCTCAGGAAGGGATCGGCAGGGCCTGTGGTCG	STK10	NM_005990	Body				TRUE		5:171538043-171538742	Unclassified				STK10;STK10;STK10;STK10	ENST00000522936.1;ENST00000518267.1;ENST00000517381.1;ENST00000519710.1	3'UTR;3'UTR;3'UTR;3'UTR	chr5:171538040-171538850	3						TRUE		#N/A	-3.989498703	-0.679676105	-5.807320145
cg13666648	chr3	114238429	+	97729388		TACCACAACACCAAAATTACTAAAACAACCATCAAAATAAAAAAATCAAC		II			rs2942785	0.339746	NA	NA	NA	NA		OpenSea	ATACAGGTATCTGATTCCAGTTTCAATGGGGAAACTTCTGTCGTGCCAGAGGAGGGCATG[CG]CTGATTTCCCCACTCTGATGGTTGCTCTAGTAATCTTGGTGTTGTGGCATGTTTCCCAGT	CGCTGATTTCCCCACTCTGATGGTTGCTCTAGTAATCTTGGTGTTGTGGC	ZBTB20;ZBTB20;ZBTB20;ZBTB20;ZBTB20;ZBTB20	NM_001164345;NM_001164346;NM_001164347;NM_001164344;NM_015642;NM_001164343	5'UTR;5'UTR;5'UTR;5'UTR;5'UTR;5'UTR				TRUE				RP11-197K3.1;ZBTB20;ZBTB20;ZBTB20;ZBTB20;ZBTB20;ZBTB20	ENST00000465249.1;ENST00000481632.1;ENST00000393785.2;ENST00000464560.1;ENST00000471418.1;ENST00000462705.1;ENST00000357258.3	5'UTR;5'UTR;5'UTR;5'UTR;5'UTR;5'UTR;5'UTR	RP11-197K3.1;ZBTB20;ZBTB20;ZBTB20;ZBTB20;ZBTB20;ZBTB20;ZBTB20;ZBTB20;ZBTB20;ZBTB20;ZBTB20;ZBTB20	ENST00000465249.1;ENST00000479879.1;ENST00000481632.1;ENST00000393785.2;ENST00000464560.1;ENST00000471418.1;ENST00000462705.1;ENST00000357258.3;ENST00000463890.1;ENST00000480832.1;ENST00000491500.1;ENST00000492665.1;ENST00000470556.1	5'UTR;3'UTR;5'UTR;5'UTR;5'UTR;5'UTR;5'UTR;5'UTR;3'UTR;3'UTR;3'UTR;3'UTR;3'UTR	chr3:114238380-114238650	3						TRUE		#N/A	3.525864559	-2.435258829	3.026798897
cg13861904	chr9	139428006	+	57778949	96659423	TAAAACTACTATAACCATAACAAACAAAAACTAAACTTACCAAACCATCA	TAAAACTACTATAACCGTAACAAACAAAAACTAAACTTACCGAACCGTCG	I	A	Red	NA	NA	NA	NA	NA	NA	chr9:139428318-139428527	N_Shore	CGGCTGCGGGGAGTCAGCTCTCACCGCCCACCTCCTTCCCAGATAGTCTCTGTGCCCACT[CG]ACGGCCCGGCAAGCCCAGCCCCTGCCTGCCACGGCCACAGCAGCCTCAGAGAGCTGCCCT	CGACGGCCCGGCAAGCCCAGCCCCTGCCTGCCACGGCCACAGCAGCCTCA	NOTCH1	NM_017617	Body		chr9:139427472-139427472			9:138547703-138547836	9:139426857-139428138	Unclassified_Cell_type_specific									chr9:139419354-139432052	6	chr9:139427477-139428906	6		TRUE		#N/A	-3.668053151	-1.434645731	-6.449286637
cg14133945	chr11	60809985	+	42611287	92746256	TCTACATCATTCTCTACAAAACATCCCACTATAAATATATCTAACCAACA	TCTACGTCATTCTCTACAAAACATCCCGCTATAAATATATCTAACCGACG	I	A	Red	NA	NA	NA	NA	NA	NA		OpenSea	AGTGATGCTGAGTGTGAGAAATGGAAAACATCCTCAAAGGCTATCAAAGGGAGATGGGTT[CG]TCGGTTAGACACACCCACAGCGGGATGCTCTGCAGAGAATGACGCAGAGCTCAATTTATT	CGTCGGTTAGACACACCCACAGCGGGATGCTCTGCAGAGAATGACGCAGA					chr11:60809729-60809729		TRUE		11:60809527-60810307	Unclassified									chr11:60809111-60811097	6	chr11:60809115-60811072	6		TRUE		#N/A	-3.549875078	0.710144044	-4.312007424
cg14168080	chr7	157504135	+	29740118	96707535	CAAAAAAACACAAACAAAACCCATATACAAATACACAAACCAAACCTCCA	CAAAAAAACACAAACAAAACCCGTATACAAATACACAAACCGAACCTCCG	I	A	Red	NA	NA	NA	NA	NA	NA	chr7:157503469-157504144	Island	GAGAGCCCCACGCGCCGGAGGTTCCGGGGCAGCCGGGTTACACGCGAGAGCCCCACGCGC[CG]GAGGTCCGGTTTGTGCACCTGCACACGGGTCCTGTCTGTGCTCCCCTGCAGCCCGGGGGA	CAGGGGAGCACAGACAGGACCCGTGTGCAGGTGCACAAACCGGACCTCCG	PTPRN2;PTPRN2;PTPRN2	NM_002847;NM_130842;NM_130843	Body;Body;Body					7:157196209-157196897											chr7:157504060-157505168	6				TRUE		#N/A	3.830207728	1.837455686	3.979462137
cg14220170	chr3	36966224	+	94737427		TTTTCATTTATTCAATTAAAATACTTTACCTTTTAATAACCTAACCTTTC		II			NA	NA	NA	NA	NA	NA		OpenSea	AAGACCCCAGCCCCCTCCTCGTTGCCCTAAGGACACTCCTCCAGATAACTGCCACCGGTG[CG]AAAGGCCAGGCCACTAAAAGGCAAAGCACCTCAACTGAATAAATGAAAAAAAGTCCCACA	TTTCATTTATTCAGTTGAGGTGCTTTGCCTTTTAGTGGCCTGGCCTTTCG	TRANK1	NM_014831	Body				TRUE				TRANK1	ENST00000301807.6	5'UTR	TRANK1;TRANK1	ENST00000301807.6;ENST00000511973.1	5'UTR;3'UTR	chr3:36966020-36966295	3						TRUE		#N/A	-3.607389636	0.214717127	-5.004783369
cg14279361	chr19	6721955	-	93657827		ACATAACACATACTATTCTTCCTAATCTCTTCAATTAAATCTTAAATTTC		II			rs73498378	0.012351	NA	NA	NA	NA		OpenSea	CTGTGGACAGCACATAGCACATACTATTCTTCCTGGTCTCTTCAGTTAAATCTTGGGTTT[CG]TTTTGTTTCGTTTTTTCATGAACAATATACCTCAGAGGCTATTTCACCTCAGTGAGCAAA	CGAAACCCAAGATTTAACTGAAGAGACCAGGAAGAATAGTATGTGCTATG	C3	NM_000064	TSS1500								C3;C3	ENST00000461598.1;ENST00000245907.4	3'UTR;TSS1500	C3;C3;C3	ENST00000461598.1;ENST00000466118.1;ENST00000245907.4	3'UTR;TSS1500;TSS1500	chr19:6721860-6722075	3						TRUE		#N/A	-4.216462397	-1.467839875	-6.454962234
cg14444376	chr7	23286319	-	82712169		ACACATAAATTATAAAAAATTAAACTTAAAAAACCAAATCAAACAATACC		II			rs858239	0.490825	NA	NA	NA	NA	chr7:23287221-23287508	N_Shore	GTGAGTCATAAGCACATGAGTTGTAAGAGGTTGAACTTGAGAGACCAGATCAGGCAGTGC[CG]CTTAATACCATCACATGATCCTCCCCGAGGCCCTGTATTTAATTAAAATAGAGAGGGAGG	CGGCACTGCCTGATCTGGTCTCTCAAGTTCAACCTCTTACAACTCATGTG	GPNMB;GPNMB;GPNMB;GPNMB	NM_002510;NM_001005340;NM_002510;NM_001005340	5'UTR;1stExon;1stExon;5'UTR	low-CpG:23252802-23252967							GPNMB;GPNMB;GPNMB;GPNMB;GPNMB;GPNMB;GPNMB;GPNMB	ENST00000409458.3;ENST00000258733.4;ENST00000258733.4;ENST00000539136.1;ENST00000435486.2;ENST00000435486.2;ENST00000425903.2;ENST00000425903.2	TSS200;5'UTR;1stExon;TSS200;5'UTR;1stExon;5'UTR;1stExon	GPNMB;GPNMB;GPNMB;GPNMB;GPNMB;GPNMB;GPNMB;GPNMB;GPNMB;GPNMB;GPNMB;GPNMB;GPNMB	ENST00000409458.3;ENST00000258733.4;ENST00000258733.4;ENST00000459927.1;ENST00000487890.1;ENST00000474157.1;ENST00000539136.1;ENST00000435486.2;ENST00000435486.2;ENST00000425903.2;ENST00000425903.2;ENST00000465673.1;ENST00000492858.2	TSS200;5'UTR;1stExon;TSS200;TSS200;TSS200;TSS200;5'UTR;1stExon;5'UTR;1stExon;5'UTR;5'UTR	chr7:23286180-23286535	3						TRUE		#N/A	3.655527341	-2.672820235	3.059339779
cg15472403	chr19	54599455	-	86607358	3624884	ACAACAACTCCTCTACAAAAACAAAATAAAAATCCAAAACCACATAAACA	GCGACAACTCCTCTACAAAAACGAAATAAAAATCCGAAACCGCGTAAACG	I	T	Red	NA	NA	NA	NA	NA	NA	chr19:54599160-54599456	Island	CCAGCGACGGCCGCGGCAGCTCCTCTGCAGAGACGGGGTGAGAGTCCGGGGCCGCGTGAG[CG]TCTTCCGCTCGCTCGCTCGCTCTGTTTCTCCTTCTCCTCTGTCTCTCGCTTTCTCTGTGC	CGCTCACGCGGCCCCGGACTCTCACCCCGTCTCTGCAGAGGAGCTGCCGC	OSCAR;OSCAR;OSCAR;OSCAR	NM_133168;NM_206818;NM_133169;NM_130771	Body;Body;Body;Body			DMR	TRUE	19:59290978-59291279	19:54598868-54600444	Unclassified							chr19:54599105-54599590	3						TRUE		#N/A	-4.116012193	-0.411191958	-5.259453383
cg15688396	chr3	116163925	-	89752851	68725211	ATAATAACCACACCAAAATACAAATCCACAAAATACTCTAAAAAAATACA	ATAATAACCACGCCGAAATACGAATCCGCGAAATACTCTAAAAAAATACG	I	C	Grn	NA	NA	NA	NA	NA	NA		OpenSea	ACTCTCCTGACCATGGTGGCCACGCCGAGGTGCGGGTCCGCGGGGTGCTCTGGAGGGGTG[CG]CGCTGCTCGCGAGGAGAGGCTTCACCAACACGGGGCTTTCATCCACAGCGAGCGCAGAGC	ATGGTGGCCACGCCGAGGTGCGGGTCCGCGGGGTGCTCTGGAGGGGTGCG	LSAMP;LSAMP	NM_002338;NM_002338	5'UTR;1stExon				TRUE	3:117646442-117646648			LSAMP;LSAMP	ENST00000490035.1;ENST00000490035.1	1stExon;5'UTR	LSAMP;LSAMP;LSAMP	ENST00000490035.1;ENST00000333617.4;ENST00000490035.1	1stExon;TSS200;5'UTR	chr3:116163360-116164670	3						TRUE		#N/A	-3.67115187	-2.007626371	-6.573772729
cg15761598	chr9	86754339	-	46698585		CTTATAAATAATCTCTTTCCCRTTCTTTTATCCCCTAACACTTTAATTTC		II			NA	NA	NA	NA	NA	NA	chr9:86755385-86755700	N_Shore	CTTTCACTTCCCTTATGAGTGGTCTCTTTCCCGTTCTTTTGTCCCCTGGCACTTTGGTTT[CG]TTTCTATTGTCTAAAGGTCTTTGCTTGCAATTTCTTGACTTGCATTCATTGCCAGGCAGG	CGAAACCAAAGTGCCAGGGGACAAAAGAACGGGAAAGAGACCACTCATAA																	chr9:86754165-86754695	3								#N/A	3.538432962	-3.080221626	2.991093396
cg16089817	chr7	76945646	-	94761391		AATCATAACCTACTCTTAAAAAAATACCTAACAAAAAAATAATACCCAAC		II			NA	NA	NA	NA	NA	NA		OpenSea	ACTGACAGAAGAATCATAGCCTACTCTTGGGAAGGTACCTGACAAAAGGATGATGCCCAA[CG]AGCAGGGCTTGGATTCAGAGAAATCATGGGATTTTCTCTCTCTAAACACATGAATCACAA	ATCATAGCCTACTCTTGGGAAGGTACCTGACAAAAGGATGATGCCCAACG	GSAP	NM_017439	Body								PION	ENST00000440473.1	3'UTR	PION;PION;PION;PION;CCDC146	ENST00000482866.1;ENST00000491796.1;ENST00000449779.1;ENST00000440473.1;ENST00000488998.1	TSS200;3'UTR;3'UTR;3'UTR;5'UTR	chr7:76945620-76945850	3								#N/A	3.755201664	-1.315234325	4.840143183
cg16126286	chr1	243646235	-	21649214	11626162	AAATCAAACAATTCTATATTTCCTACCACATAAAAAACATATATAATTCA	AAATCGAACGATTCTATATTTCCTACCGCATAAAAAACGTATATAATTCG	I	C	Grn	NA	NA	NA	NA	NA	NA	chr1:243646394-243646888	N_Shore	GGTTGAGCTCTGAAATCGGACGATTCTGTGTTTCCTGCCGCATGGAGGGCGTGTGTGGTT[CG]CAGGCTGTGGGGGGCTTCTTGCAGCGGGGGCTGCTGCCTAAACAGACTCCGCGGGCCCCA	AAATCGGACGATTCTGTGTTTCCTGCCGCATGGAGGGCGTGTGTGGTTCG	SDCCAG8	NM_006642	Body				TRUE	1:241712836-241712942	1:243645728-243646817	Unclassified_Cell_type_specific									chr1:243644874-243647846	6	chr1:243645478-243647555	6		TRUE		#N/A	-3.769661432	-0.764497026	-4.73343819
cg16141412	chr3	149105051	-	97787457		TTCACTATAAAAACCCRAATAAAAAATCCATTCCACTTTCAAATTAAACC		II			NA	NA	NA	NA	NA	NA		OpenSea	AAACATAGTTGTTCACTATGGGAACCCGGATGGGAAATCCATTCCACTTTCAGGTTAAAC[CG]TTAGCCTGGCCAAATGACTGTAAGATTCTACAAGGTCCTGATTTTTCAATAATGCCTTCA	CGGTTTAACCTGAAAGTGGAATGGATTTCCCATCCGGGTTCCCATAGTGA					chr3:149104739-149104739						RP11-278L15.2	ENST00000462931.1	TSS1500	RP11-278L15.2	ENST00000462931.1	TSS1500	chr3:149104705-149105115	3								#N/A	3.513904953	-2.216108313	5.2223156
cg16514085	chr6	32552152	-	85699237		CTCCRTCCCATTAAAAAAATAACACTCCCTCTTAAACTACCACAAAAAAC		II			rs9269960	0.467	NA	NA	NA	NA	chr6:32551851-32552331	Island	AACCGCACCCGCTCCGTCCCATTGAAGAAATGACACTCCCTCTTAGGCTGCCACAGGAAA[CG]TGCTGTGGGGACACGAACCATCCGGTCACAGGGCGGCCTCCTGAGAAGACACGGACAGCG	TCCGTCCCATTGAAGAAATGACACTCCCTCTTAGGCTGCCACAGGAAACG	HLA-DRB1	NM_002124	Body					6:32659866-32660444	6:32552058-32552368	Unclassified_Cell_type_specific	HLA-DRB1	ENST00000360004.5	ExonBnd	HLA-DRB1	ENST00000360004.5	ExonBnd	chr6:32551825-32552250	3						TRUE		#N/A	-4.264407967	-1.699361033	-4.827873877
cg16875032	chr8	121823916	+	97652116	62657112	ACTTAAACAAAAACACCCTAATTCTAAACAACAAAAAAAACACTACAACA	ACTTAAACGAAAACGCCCTAATTCTAAACAACGAAAAAAACGCTACGACG	I	T	Red	NA	NA	NA	NA	NA	NA	chr8:121823534-121824720	Island	GTGCCCAGCCCCGGCGCCCCTGCAGAACGAGCCATTGGTGGCGGTCCCGATGCCGTTGTA[CG]CCGCAGCGCCCTCCTCGCTGCTCAGAACCAGGGCGTCCTCGCTCAAGTTCACCAGAACTT	CGCCGCAGCGCCCTCCTCGCTGCTCAGAACCAGGGCGTCCTCGCTCAAGT	SNTB1	NM_021021	1stExon	high-CpG:121892494-121894279				8:121892410-121893887	8:121823852-121824065	Promoter_Associated_Cell_type_specific	SNTB1;SNTB1	ENST00000517992.1;ENST00000519177.1	1stExon;TSS200	SNTB1;SNTB1	ENST00000517992.1;ENST00000519177.1	1stExon;TSS200	chr8:121821760-121825070	3						TRUE		#N/A	-4.007799488	-2.3004491	-6.248752781
cg17164151	chr10	134826077	-	76627356		ATTATAAAATAACCCTAAAATTTTCTATTATCRAAATAACCCTAACTCCC		II			NA	NA	NA	NA	NA	NA	chr10:134826130-134826843	N_Shore	TGGGGTCTTCTATTATGGGGTGGCCCTGGGGTTTTCTATTATCGAGGTGACCCTGGCTCC[CG]TGGCAAATGCTGTCCCCAGTAGCACGTGGGGCTCTTCAGCTTATCTGAGTGCCGCGTCTC	CGGGAGCCAGGGTCACCTCGATAATAGAAAACCCCAGGGCCACCCCATAA								10:134676049-134676870											chr10:134825927-134826607	4	chr10:134826062-134826550	4		TRUE		#N/A	3.599015628	-0.381739541	4.027848053
cg17537073	chr13	24902500	+	60781270	77612100	AATACATATAATAAAAACTATTCCATACTTACAAAACATAAAACCAAACA	AATACGTATAATAAAAACTATTCCATACTTACGAAACGTAAAACCAAACG	I	A	Red	rs74860689	0.177036	NA	NA	NA	NA	chr13:24902292-24902696	Island	ACACCTGGAACTGGATTTGGCGGCGCTGCTGCCGCGCCGCCTCTGCCGCGGTCCTAGAGC[CG]CTTGGCTTCACGCTCCGCAAGCATGGAACAGCCCTCACCACACGCACCCGCGCGGGGGGT	GGTGCGTGTGGTGAGGGCTGTTCCATGCTTGCGGAGCGTGAAGCCAAGCG								13:23800293-23800714									chr13:24902305-24902655	3						TRUE		#N/A	3.593925745	-2.901433337	3.782102109
cg17887793	chr1	161494110	+	6624167	29726204	AAAAAAATTCAAACAAATCAAAACATAAACCACAAAACTAAACAACTACA	AAAAAAATTCGAACAAATCGAAACATAAACCGCGAAACTAAACGACTACG	I	C	Grn	rs41297686	0.10755	NA	NA	NA	NA	chr1:161494024-161495356	Island	GGAGCTAGAACCTTCCCCGCATTTCTTTCAGCAGCCTGAGTCAGAGGCGGGCTGGCCTGG[CG]TAGCCGCCCAGCCTCGCGGCTCATGCCCCGATCTGCCCGAACCTTCTCCCGGGGTCAGCG	GAGAAGGTTCGGGCAGATCGGGGCATGAGCCGCGAGGCTGGGCGGCTACG	HSPA6;HSPA6	NM_002155;NM_002155	5'UTR;1stExon					1:159760510-159761980	1:161493464-161494451	Unclassified_Cell_type_specific	HSPA6;HSPA6;HSPA6	ENST00000545155.1;ENST00000309758.4;ENST00000309758.4	TSS1500;5'UTR;1stExon	HSPA6;HSPA6;HSPA6	ENST00000545155.1;ENST00000309758.4;ENST00000309758.4	TSS1500;5'UTR;1stExon	chr1:161493305-161495110	3						TRUE		#N/A	-3.50145092	-3.93218788	-3.17606816
cg18021992	chr20	3202228	-	82639310		AACCTCATTATTCTTCAATAATATCCCAATTTATCCCRAATATAACTAAC		II			rs6139036	0.3188	NA	NA	NA	NA		OpenSea	TCTTTCAAAGTAGCCTCATTGTTCTTCAGTGATGTCCCAATTTGTCCCGGGTGTGGCTGG[CG]AGGGCGCGTGGCCCCGGAGGTGCTGGTGGTCCTGTGGGTCCATGCCTCCTCCCTGTGTGT	CGCCAGCCACACCCGGGACAAATTGGGACATCACTGAAGAACAATGAGGC	ITPA;ITPA	NM_181493;NM_033453	Body;Body	low-CpG:3150228-3150229							ITPA	ENST00000483354.1	5'UTR	ITPA;ITPA;ITPA;ITPA;ITPA	ENST00000461029.1;ENST00000472295.1;ENST00000483354.1;ENST00000490838.1;ENST00000460550.1	5'UTR;TSS200;5'UTR;5'UTR;5'UTR					chr20:3201927-3206405	6		TRUE		#N/A	-3.836494723	2.80523995	-3.739917286
cg18213661	chr11	93681423	+	5696124		CAATAATAAAATAAAACCTACCACATTTAACCCTTAAAAATCCAACAAAC		II			NA	NA	NA	NA	NA	NA		OpenSea	CTTCGGCTCCGCATGAGAGGGAGACCGTGGGGAGAGTGAGAGGGAGAGGGAGAGGGAGAG[CG]CCTGTTGGATTCCTAAGGGTTAAATGTGGTAGGTTCTACCCCATTACTGTGAGTCATGCA	CGCCTGTTGGATTCCTAAGGGTTAAATGTGGTAGGTTCTACCCCATTACT																	chr11:93681385-93681835	3								#N/A	-4.280780431	0.889877072	-5.376816397
cg18584736	chr6	136990684	-	39755181		ATATTACACTAACCTTCACCCCAAAATCTAATATACTATTAAAACTTAAC		II			NA	NA	NA	NA	NA	NA		OpenSea	AGCAAGTAAAAATATTGCACTGGCCTTCACCCCAGAATCTGGTGTGCTATTAGGACTTAA[CG]CTTCAGAAACTGCTTATCTTTGTCCACAGCTCTGTTGCTTTCCCCCGCTTAGCTCACCCT	TATTGCACTGGCCTTCACCCCAGAATCTGGTGTGCTATTAGGACTTAACG	MAP3K5	NM_005923	Body				TRUE										chr6:136990365-136990730	3								#N/A	3.675209149	-1.758755399	3.715477584
cg18723409	chr11	1911547	-	74750895	93657565	AAAAAACCTCAACAAAACATAAAACTTCAAAAAAACATAAAACTTCAACA	GAAAAACCTCGACGAAACGTAAAACTTCAAAAAAACGTAAAACTTCGACG	I	A	Red	NA	NA	NA	NA	NA	NA		OpenSea	CAGCCACCATGCGGGGAGCCTCGGCGGGGCGTGGGGCTTCAGGAAGGCGTGGGGCTTCGG[CG]GGGTGCGGGCCCTCAGCAGCGTGCGGGGCTGTGACCTCCTGGTCATGGCTGGCCTCACTC	GGGGAGCCTCGGCGGGGCGTGGGGCTTCAGGAAGGCGTGGGGCTTCGGCG	LSP1;LSP1;LSP1;LSP1	NM_001013254;NM_002339;NM_001013253;NM_001013255	3'UTR;3'UTR;3'UTR;3'UTR					11:1868046-1868149			LSP1;LSP1;C11orf89	ENST00000485341.1;ENST00000311604.3;ENST00000391480.1	5'UTR;3'UTR;1stExon	LSP1;LSP1;C11orf89	ENST00000485341.1;ENST00000311604.3;ENST00000391480.1	5'UTR;3'UTR;1stExon	chr11:1911380-1913195	3						TRUE		#N/A	-4.578332981	0.600268993	-4.868578596
cg19411214	chr17	43325316	-	24758265	40622186	ACAAAATCTTAAAACAACCAAACTAATAAAACTAAATCAAACAAAAACCA	ACGAAATCTTAAAACGACCGAACTAATAAAACTAAATCAAACGAAAACCG	I	A	Red	rs144020777	0.0147	NA	NA	NA	NA	chr17:43324689-43325729	Island	GCCCCGGGCTGGGCGGGATCTTGGGGCGGCCGGGCTAGTAGGGCTGGATCAGGCGGAAGC[CG]GGGCCCGGGGCTGGGCTTCGTGTCCTGCGTTCCGGGAGCGCCAACCCCTCCAGGTTAGGA	GCGGGATCTTGGGGCGGCCGGGCTAGTAGGGCTGGATCAGGCGGAAGCCG	LOC100133991	NR_024434	Body	high-CpG:40681043-40681201				17:40680473-40681503									chr17:43324640-43325375	3						TRUE		#N/A	-4.131803236	-2.218783401	-7.492759648
cg19855595	chr2	24499339	-	78684520		TAAATACTATAAAACRTTCCAAAAAAATCCAATACAAAACTAACTCCCAC		II			NA	NA	NA	NA	NA	NA		OpenSea	TAGTTGTATGCTAAGTGCTATAAAGCGTTCCAAGAGGATCCAATACAAGGCTGACTCCCA[CG]TCTACAGACTTTGTCTTTAAAGAGTTCACAATCTCAATGTAGAGGCAAGTGTCAACATGC	CGTGGGAGTCAGCCTTGTATTGGATCCTCTTGGAACGCTTTATAGCACTT	ITSN2;ITSN2;ITSN2	NM_019595;NM_006277;NM_147152	Body;Body;Body								ITSN2	ENST00000445614.1	3'UTR	ITSN2	ENST00000445614.1	3'UTR	chr2:24499305-24499655	3								#N/A	3.610458609	-2.316933604	2.924163903
cg20048961	chr12	123185167	-	92612977		TCTCCTTTCCTTCTCTAAATTAAAAACTAAAACCATTCCATAAAAAACTC		II			NA	NA	NA	NA	NA	NA		OpenSea	AAACCAGTACATCTCCTTTCCTTCTCTGAATTGGGAACTGAAACCATTCCATAGGAAGCT[CG]CTCTTCCCCCTCCTATGGAAAAATATCTGCCTGGCTTGATTCCCTTTTTATATTATTTAT	CTCCTTTCCTTCTCTGAATTGGGAACTGAAACCATTCCATAGGAAGCTCG											RP11-324E6.6;HCAR1	ENST00000543611.1;ENST00000356987.2	5'UTR;3'UTR	RP11-324E6.6;HCAR1	ENST00000543611.1;ENST00000356987.2	5'UTR;3'UTR	chr12:123184925-123185235	3								#N/A	3.569822752	-3.294035565	2.842696923
cg20242889	chr19	41317837	-	52609264	57729881	TTCACAAATCCAAAATTCCATTCCCCCATTCCTATCAAAAATAAAATACA	TTCACGAATCCAAAATTCCGTTCCCCCATTCCTATCGAAAATAAAATACG	I	C	Grn	NA	NA	NA	NA	NA	NA	chr19:41317792-41318151	Island	CCCAGCCCCACCTTCACGAATCCAGAATTCCGTTCCCCCATTCCTGTCGGGAATGGAGTG[CG]CGGTCCAGGCCTCCGGACTGCAGCTGCAAGTTCCCCAGCAATGGGAGCGGCCTGGGCCGG	TTCACGAATCCAGAATTCCGTTCCCCCATTCCTGTCGGGAATGGAGTGCG								19:46009664-46009947									chr19:41317525-41318415	3						TRUE		#N/A	-3.709630087	-2.367188176	-3.865679153
cg20485084	chr1	27945005	+	42617582		AACCAATATCACCAAACACTAAAAAATACTCAATACAATATTATAATTAC		II			NA	NA	NA	NA	NA	NA	chr1:27941865-27942324	S_Shelf	GTTGCTAGAACAGGAACCCAGGCTGTCTGCTTTAGGGCCTGTGCTCCTAACCACACTACC[CG]TAACCACAACACTGCACTGAGCACCTCTCAGTGCTTGGTGACACTGGCTCCAAGATGTGG	GCCAGTGTCACCAAGCACTGAGAGGTGCTCAGTGCAGTGTTGTGGTTACG	FGR;FGR;FGR	NM_001042729;NM_001042747;NM_005248	Body;Body;Body						1:27944738-27945273	Promoter_Associated_Cell_type_specific	FGR	ENST00000469062.1	3'UTR	FGR	ENST00000469062.1	3'UTR	chr1:27944885-27945290	3						TRUE		#N/A	-3.712194485	0.523546236	-5.397277221
cg22337407	chr1	11046185	-	10636226	62651571	CTATACAAAACTCTTAACATATACCCCACACACTCCTAAAAATACACACA	CTATACAAAACTCTTAACATATACCCCACACACTCCTAAAAATACGCGCG	I	C	Grn	rs74813460	0.185	NA	NA	NA	NA		OpenSea	ACACACACAACCCTATACAAAACTCTTAGCATATGCCCCACACACTCCTAGAAATGCGCG[CG]CACACACACACACGCAGTAGGGGCTCCCGTCTTAGATATTTTTAGAGAAAGCAATTTCAT	CGCGCGCATTTCTAGGAGTGTGTGGGGCATATGCTAAGAGTTTTGTATAG									1:11045809-11046273	Unclassified_Cell_type_specific							chr1:11045785-11046310	3						TRUE		#N/A	-5.081875058	0.320646703	-2.771587966
cg22494932	chr6	29648379	+	49748987	64771120	CTTCAAAACTAAAATTCCAAATCTAAACACCCAATAACAAACTAAACACA	CTTCGAAACTAAAATTCCGAATCTAAACGCCCAATAACAAACTAAACGCG	I	A	Red	rs17184563	0.013158	NA	NA	NA	NA		OpenSea	CATTGCCCTGCACCTACCCACCAGATCGCCGCCCTGGTGGGCGCTCCTGGCCCTGTCCTC[CG]CGCTTAGTTTGTCATTGGGCGCCCAGATCCGGAACCCCAGCCTCGAAGCTTCCGGTGGCC	CGCGCTTAGTTTGTCATTGGGCGCCCAGATCCGGAACCCCAGCCTCGAAG								6:29756034-29757072	6:29648152-29649066	Unclassified_Cell_type_specific	ZFP57	ENST00000376883.1	5'UTR	ZFP57	ENST00000376883.1	5'UTR	chr6:29647685-29648735	3						TRUE		#N/A	-3.522458429	3.377284189	-3.326337654
cg22536953	chr2	204863192	+	69687141		AATAACAAAAATCCCTCATCTACTATCTTTAATCTATTAAAACTAAACAC		II			NA	NA	NA	NA	NA	NA		OpenSea	TCCCCTCTTTTGAACCTGTGATTTCTTGGCATCTTTTGTCATTTGGTGTGTTTCTTCCCA[CG]TGTCTAGCCTTAATAGATTAAAGACAGTAGATGAGGGATCTTTGTTATTTTTTTTCCCTA	ATAACAAAGATCCCTCATCTACTGTCTTTAATCTATTAAGGCTAGACACG																	chr2:204863180-204863450	3								#N/A	3.66867	-3.347415754	3.322000555
cg22596016	chr17	61711557	-	97736486		TATATAAATTCTCCCTTACTATAACTCATTTATATTCAAAACCACTTTTC		II			NA	NA	NA	NA	NA	NA		OpenSea	TTCAGTCTGACTGTGTGAGTTCTCCCTTGCTATAACTCATTTGTATTCAAAGCCACTTTT[CG]AAGGAGCATTTTACCAGAAGTGAGTCCCCTCCCCCTTGCTTGAGCCTAATGACCTCACTT	GTGTGAGTTCTCCCTTGCTATAACTCATTTGTATTCAAAGCCACTTTTCG	MAP3K3;MAP3K3	NM_002401;NM_203351	Body;Body				TRUE										chr17:61711500-61711810	3						TRUE		#N/A	-3.80328722	0.073193897	-5.818675301
cg23099839	chr8	2585976	+	77720540	62783865	CAATTCTTAAAAAAAACAAATCCAATAAATATTACAATTCTTAACAACCA	CAATTCTTAAAAAAAACGAATCCGATAAATATTACAATTCTTAACGACCG	I	C	Grn	rs114034382	0.019114	NA	NA	NA	NA		OpenSea	CACCAGAAGGAAGAAACTCCGAACACATCCGAACATCAGAAGGAACAGACTCTGGACGCG[CG]GCCGTTAAGAACTGTAACACTCACCGGACCCGCCCCCTTTAAGAACTGTAACACACCGCG	CAGTTCTTAAAGGGGGCGGGTCCGGTGAGTGTTACAGTTCTTAACGGCCG				low-CpG:2573371-2573415				8:2572614-2573442			RP11-134O21.1;RP11-134O21.1;RP11-134O21.1;RP11-134O21.1;RP11-134O21.1;GS1-57L11.1	ENST00000523971.1;ENST00000519393.1;ENST00000520842.1;ENST00000517357.1;ENST00000523971.1;ENST00000520024.1	1stExon;TSS200;TSS200;TSS200;3'UTR;5'UTR	RP11-134O21.1;RP11-134O21.1;RP11-134O21.1;RP11-134O21.1;RP11-134O21.1;GS1-57L11.1	ENST00000523971.1;ENST00000519393.1;ENST00000520842.1;ENST00000517357.1;ENST00000523971.1;ENST00000520024.1	1stExon;TSS200;TSS200;TSS200;3'UTR;5'UTR	chr8:2585465-2586255	3						TRUE		#N/A	-4.113915611	-2.312119295	-7.113115343
cg23244761	chr6	161796850	+	82661823	91741376	TAAAATAAAACAACTACAACAAATCTCCATTAAAACCAACACATCATTCA	TAAAATAAAACGACTACGACAAATCTCCATTAAAACCAACGCGTCGTTCG	I	A	Red	NA	NA	NA	NA	NA	NA		OpenSea	TGCAGAGGGGCGGGTGCTGTCCTGGCACTGACTCAGCTTTTCACAGCGCAAGGCCGAGCC[CG]AACGACGCGCTGGCTTTAATGGAGATCTGTCGCAGCCGTTCCATCCCATCTGCACATCCA	TGGGATGGAACGGCTGCGACAGATCTCCATTAAAGCCAGCGCGTCGTTCG	PARK2;PARK2;PARK2	NM_004562;NM_013987;NM_013988	Body;Body;Body					6:161716775-161716879						PARK2	ENST00000479615.1	3'UTR	chr6:161796245-161796935	3						TRUE		#N/A	3.514414474	-3.088546713	2.629609601
cg23422870	chr18	76877620	+	17747833		RACTTCCTTTTTCACCCAAAATAAAATCTAAAAACCCTAAAAAAATTAAC		II			NA	NA	NA	NA	NA	NA		OpenSea	AGGTCATCCAGGAGGGTGTGGGTGGGAAGAAGTAGTTGGAAAGGAGGTCAGAGGGCCTGG[CG]TCAACTCTTCCAGGGCTCTCAGATTTCATCCTGGGTGAAAAAGGAAGCCGTATGTTTGTG	GCTTCCTTTTTCACCCAGGATGAAATCTGAGAGCCCTGGAAGAGTTGACG	ATP9B;ATP9B	NM_198531;NM_001306085	Body;Body								ATP9B	ENST00000359184.6	5'UTR	ATP9B	ENST00000359184.6	5'UTR	chr18:76877425-76877695	3								#N/A	3.503967819	-2.829057697	2.697082206
cg23699809	chr8	28745972	-	77809293	62692906	ACAATAATACACACCTATATTCCCAACTATATAAAAAAACTAACACAACA	ACAATAATACGCGCCTATATTCCCAACTATATAAAAAAACTAACGCGACG	I	A	Red	NA	NA	NA	NA	NA	NA	chr8:28748070-28748431	N_Shelf	AATAAGCAGGGTGCAGTGGTGCGCGCCTGTATTCCCAGCTATATGGGGAGACTGACGCGG[CG]AGAGGATCGCTTGAGTCCGAAAGGTGGAGGTAGCAGCGAGCTGAGAACGCGCCACTGCAC	CGCCGCGTCAGTCTCCCCATATAGCTGGGAATACAGGCGCGCACCACTGC	INTS9;INTS9;INTS9	NM_018250;NR_026826;NM_001145159	Body;Body;Body								INTS9;AC108449.3;INTS9	ENST00000521777.1;ENST00000558283.1;ENST00000397363.4	5'UTR;5'UTR;5'UTR	INTS9;INTS9;INTS9;AC108449.3;INTS9;INTS9	ENST00000520831.1;ENST00000521777.1;ENST00000520184.1;ENST00000558283.1;ENST00000520983.1;ENST00000397363.4	3'UTR;5'UTR;5'UTR;5'UTR;3'UTR;5'UTR					chr8:28744486-28750045	6		TRUE	TRUE	#N/A	-3.81445785	1.922496134	-4.467852783
cg24065597	chr6	25882633	+	85787957		ATAATCCTTATAACCTCTACTTTTAATTTAACATTAAAAAAAACTACTTC		II			rs79782817	0.063129	NA	NA	NA	NA	chr6:25882327-25882560	S_Shore	CAAGTCTGGGACTTCAGCGCCAGCCTCGCCACCCTGCTTCCCACAACCAGATGTCTCCTG[CG]AAGTAGCCCCCTCTAATGCCAAACCAAAAGCAGAGGTCATAAGGACTATATCCCTTACAC	TAGTCCTTATGACCTCTGCTTTTGGTTTGGCATTAGAGGGGGCTACTTCG									6:25882232-25882812	Unclassified_Cell_type_specific	SLC17A3	ENST00000360657.3	TSS200	SLC17A3	ENST00000360657.3	TSS200	chr6:25882325-25882795	3								#N/A	-3.932227242	-0.838872546	-2.857795934
cg24100841	chr6	29649024	+	94731343		TACATAACCRAACTATCTATAATTCTTAAAATAAAAAACTTAACCTTAAC		II			rs3129054	0.333413	NA	NA	NA	NA		OpenSea	TCCCTCCCAGTCATCAGGCCACCGAGAATGTGCCCCTTGACCCAGATGAGAGGGTGAGCC[CG]CCAAGGTCAAGCTTCCCATCCTAAGAATCACAGACAGCCCGGCCATGCACCACCACTTCG	GCATGGCCGGGCTGTCTGTGATTCTTAGGATGGGAAGCTTGACCTTGGCG								6:29756034-29757072	6:29648152-29649066	Unclassified_Cell_type_specific	ZFP57	ENST00000376883.1	TSS200	ZFP57	ENST00000376883.1	TSS200	chr6:29648785-29649115	3						TRUE		#N/A	-4.236177383	1.353115734	-5.392232838
cg24187216	chr18	322565	-	34715913		ATACTACTACTCAAAACAACACCTTACCATAAATAACAATTCTTAATTAC		II			rs113934683	0.012351	NA	NA	NA	NA		OpenSea	TCTTAACTTGGATGCTGCTGCTCAGAACAGCACCTTGCCATGGATAACAGTTCTTGATTA[CG]TTTCCACGAATAAATCAGGTGTGCTTCCAGACTCACCCCTTGAAGGTTCAATCTTGTCTA	TGCTGCTGCTCAGAACAGCACCTTGCCATGGATAACAGTTCTTGATTACG	COLEC12	NM_130386	Body				TRUE										chr18:322180-322570	3								#N/A	-3.775576674	0.556913822	-6.857545511
cg24297889	chr16	84773506	-	22694841		ACCATAAACCTAATCCCAACCTCTACTAACTATATTACAATATAATAATC		II			rs8061015	0.091491	NA	NA	NA	NA		OpenSea	TCTGCTCTCCGACCATGGACCTGGTCCCAGCCTCTACTGGCTGTGTTGCAATGTAGTGAT[CG]TGAATAAGAGGTGCAGTCAGGAAGAGTCATCTTCGCTAGTGCACAAACAAAAGTGTCTGT	CCATGGACCTGGTCCCAGCCTCTACTGGCTGTGTTGCAATGTAGTGATCG	USP10;USP10;USP10;USP10	NR_073578;NR_073577;NM_005153;NM_001272075	Body;Body;Body;Body								USP10;USP10	ENST00000562743.1;ENST00000397953.4	5'UTR;5'UTR	USP10;USP10;USP10;USP10;USP10;USP10;USP10	ENST00000562743.1;ENST00000562092.1;ENST00000397953.4;ENST00000569038.1;ENST00000566512.1;ENST00000563023.1;ENST00000563386.1	5'UTR;5'UTR;5'UTR;5'UTR;5'UTR;5'UTR;3'UTR	chr16:84773420-84773655	3								#N/A	-3.503177129	1.780482789	-4.071408373
cg24509302	chr2	169893315	-	17734536		TATCTTAACTTTATCCAAAACACCTCCCTTCTTAAAATCATATTTCAATC		II			NA	NA	NA	NA	NA	NA		OpenSea	TTGGATTTTCATGTCTTGGCTTTATCCAGGACACCTCCCTTCTTAAAGTCATGTTTCAGT[CG]TGGAAACTATTCCTTTGTTGAGGTGGAAGAGGAGGTGATAAGAAGTGGGTGCTTGTTAAT	GTCTTGGCTTTATCCAGGACACCTCCCTTCTTAAAGTCATGTTTCAGTCG																			chr2:169892928-169893602	5						#N/A	3.749401349	-2.512285713	2.896090822
cg25527951	chr1	27763345	+	42785835		AATAAACCCTTTTTCTCAATTTTCCCAATCAAATACTTTCTATATCTACC		II			NA	NA	NA	NA	NA	NA		OpenSea	TCTGTTTAGGTCACTAAAACAATGTCCAAAGGAGCTAGTAGGACAGAAATGGAACTCCTG[CG]GTAGATACAGAAAGTATTTGACTGGGAAAACTGAGAAAAAGGGCTTACTTGTGATCTAAA	GTAAGCCCTTTTTCTCAGTTTTCCCAGTCAAATACTTTCTGTATCTACCG	WASF2;WASF2	NM_001201404;NM_006990	5'UTR;5'UTR						1:27763016-27763587	Unclassified_Cell_type_specific	WASF2;WASF2	ENST00000536657.1;ENST00000430629.2	5'UTR;5'UTR	WASF2;WASF2	ENST00000536657.1;ENST00000430629.2	5'UTR;5'UTR	chr1:27763085-27763535	3								#N/A	3.532821367	-2.615336445	3.263947912
cg25574765	chr11	70211531	+	4771341	28674156	ACACACTAAAAAAAATACAAACTATAAAACATAACTAACCATTTACAACA	ACGCGCTAAAAAAAATACAAACTATAAAACGTAACTAACCGTTTACGACG	I	T	Red	rs670310	0.437922	NA	NA	NA	NA		OpenSea	CACCTTAGACCACAGGAAATGTCTGGTTAACACACGAAGAGATGGAAACGCTCGCAGCCA[CG]CCGCAAACGGTTAGTCACGCCCCACAGCCTGCACTCCTCCCAGCGCGTTTTCCACTTAAG	CGCCGCAAACGGTTAGTCACGCCCCACAGCCTGCACTCCTCCCAGCGCGT	PPFIA1;PPFIA1	NM_003626;NM_177423	Body;Body					11:69888949-69889199	11:70211117-70211662	Unclassified_Cell_type_specific	PPFIA1;PPFIA1	ENST00000530548.1;ENST00000530548.1	1stExon;5'UTR	PPFIA1;PPFIA1;PPFIA1;PPFIA1;PPFIA1	ENST00000530548.1;ENST00000526262.1;ENST00000532504.1;ENST00000526262.1;ENST00000530548.1	1stExon;ExonBnd;3'UTR;3'UTR;5'UTR	chr11:70211180-70211595	3						TRUE		#N/A	-4.268758769	2.169961691	-4.089298147
cg25588792	chr19	55013946	-	45808123	81705284	AAAAAAAACTAACACATCAAATAACTAATTTAAAATCATCTAATCATACA	AAAAAAAACTAACACATCGAATAACTAATTTAAAATCATCTAATCATACG	I	A	Red	NA	NA	NA	NA	NA	NA		OpenSea	CCCATAGATTTAGAAAGAGGCTGACACATCGGGTAACTAGTTTAAGGTCATCTGATCATG[CG]GGTAAGCGACATTTTTCAGAAACCAAGGCCCTCCCTCTCATCTCACTAGTGGGAAGGGTG	GAAAGAGGCTGACACATCGGGTAACTAGTTTAAGGTCATCTGATCATGCG	LAIR2;LAIR2	NM_002288;NM_021270	TSS200;TSS200								LAIR2;LAIR2	ENST00000301202.2;ENST00000351841.2	TSS200;TSS200	LAIR2;LAIR2	ENST00000301202.2;ENST00000351841.2	TSS200;TSS200	chr19:55013905-55014295	3						TRUE		#N/A	-3.747661235	1.616899823	-3.560461722
cg25650256	chr5	171538557	+	61606133		ACTCAAAAACAACCATCAACTATCAAAAAACACTCCCTTATAAACTCTAC		II			NA	NA	NA	NA	NA	NA		OpenSea	GATGGGAGAGTGGGGCAGCCCCACCTTGCAGCCCAGAGAACTGAGCCTGTTTGCTCCCTC[CG]CAGAGTTTATAAGGGAGTGTCCCTTGATAGCTGATGGCTGCCCTTGAGCAATTCAAAAGG	CTCAAGGGCAGCCATCAGCTATCAAGGGACACTCCCTTATAAACTCTGCG	STK10	NM_005990	Body				TRUE		5:171538043-171538742	Unclassified				STK10;STK10;STK10;STK10	ENST00000522936.1;ENST00000518267.1;ENST00000517381.1;ENST00000519710.1	3'UTR;3'UTR;3'UTR;3'UTR	chr5:171538040-171538850	3						TRUE	TRUE	#N/A	-3.762787072	-0.473513048	-5.611919701
cg25958911	chr8	145495665	-	1658177		TACTACATCTCACCCTACTAAAAATTCCAACAAAAATACTAAACCCTAAC		II			NA	NA	NA	NA	NA	NA	chr8:145494447-145494712	S_Shore	GGAGGCTCACCTGCTGCATCTCACCCTACTGAAGGTTCCAGCAGGGGTGCTGGGCCCTGG[CG]CCGGGGCCAGAGGGGAGAAAGCCAGGTCCTGCTTAGTCTCCTCCTCCTCAAAGTCCAAAC	GCTGCATCTCACCCTACTGAAGGTTCCAGCAGGGGTGCTGGGCCCTGGCG	BOP1	NM_015201	Body						8:145495322-145495790	Unclassified_Cell_type_specific				BOP1	ENST00000530355.1	5'UTR			chr8:145478246-145503906	6				TRUE		#N/A	-3.751496872	2.262491601	-3.704072093
cg26014113	chr8	82263377	-	11659833		CTACCTAAAAAATTCATCCAAAAAATCATCACTTTATACCCCTAATCAAC		II			NA	NA	NA	NA	NA	NA		OpenSea	AGAATGACCTTCTGCCTGAAAAGTTCATCCAGAGAGTCATCACTTTGTACCCCTGATCAG[CG]TGCTAAGCAAAGAGCAGCTGTGACTCAGCCTGGTGACTGAAGAGATGGTTCCTGGTTCTT	CGCTGATCAGGGGTACAAAGTGATGACTCTCTGGATGAACTTTTCAGGCA																	chr8:82263220-82263475	3								#N/A	3.646459195	-3.390618963	2.696065049
cg26081710	chr10	115468777	-	79798317		AATAATTTATTCTATTAATACTCTATCTCTTACTTAACTATTCCCCTATC		II			NA	NA	NA	NA	NA	NA		OpenSea	TTGAACTGTATGATGGTTTGTTCTGTTGATACTCTGTCTCTTGCTTAGCTATTCCCCTGT[CG]TTCCCAATTTTTCACTCTTAAAGATTGTGCTCCTGGCTGCATGTTTATGGAAATTTTGTT	CGACAGGGGAATAGCTAAGCAAGAGACAGAGTATCAACAGAACAAACCAT	CASP7;CASP7;CASP7;CASP7;CASP7;CASP7;CASP7	NM_001267058;NM_001267057;NM_033338;NM_033340;NM_001227;NM_001267056;NM_033339	TSS1500;Body;Body;Body;Body;Body;Body								CASP7	ENST00000452490.2	TSS1500	CASP7	ENST00000452490.2	TSS1500			chr10:115468755-115469475	5						#N/A	-3.565839017	2.546929592	-3.736385019
cg26148644	chr10	73634720	-	95784193		AAAACCAAAATCACACTCCTTTAACCCAAATAAAACTCAAAAATAAAAAC		II			NA	NA	NA	NA	NA	NA		OpenSea	CTATGAGGGCAGGAACCAGGGTCACACTCCTTTGGCCCAGATAAGGCTCAGAAGTGAGAA[CG]TTGTCATGGGGCCACACCCTTATTTGAATTTCAAACATGAAGCCAGGGTTTTCTGACAGA	CGTTCTCACTTCTGAGCCTTATCTGGGCCAAAGGAGTGTGACCCTGGTTC																	chr10:73634565-73634835	3								#N/A	3.623261288	-3.684769312	3.062315141
cg26181864	chr2	74846951	+	86626172		ATAAATACTTTTCATAAAATATCACCTAAATCAACTCCTTCATTCATTCC		II			NA	NA	NA	NA	NA	NA		OpenSea	TGAAGAATAAGGAACTAGATTAAGACTTGCACAGTGCCCGAGACCAATGCCTTGTACTGA[CG]GAATGAATGAAGGAGTTGACCTAGGTGACATCTCATGAAAAGCATTTATTCTGATACATT	CGGAATGAATGAAGGAGTTGACCTAGGTGACATCTCATGAAAAGCATTTA	M1AP;M1AP;M1AP	NM_138804;NM_001281296;NM_001281295	Body;Body;Body								C2orf65	ENST00000358434.2	5'UTR	C2orf65	ENST00000358434.2	5'UTR			chr2:74846929-74848001	6						#N/A	3.508905614	-1.919676161	2.852349415
cg26427109	chr11	60739019	-	36806195	4770392	CAAAAAAATATATCTACATAAATACATATACATACATATATCTAACTCCA	CGAAAAAATATATCTACATAAATACGTATACATACGTATATCTAACTCCG	I	T	Red	NA	NA	NA	NA	NA	NA		OpenSea	TTAGAAGACCCTCGGGGAAGTGTGTCTGCATGGATGCGTGTGCATGCGTGTGTCTGGCTC[CG]TGACTCTTGGGGTGCAGCCTGGATGGGTGGGCTCCCAGCACAGGCAGCTGGGGCTCTCCC	CGGAGCCAGACACACGCATGCACACGCATCCATGCAGACACACTTCCCCG	CD6	NM_006725	TSS200						11:60738953-60739421	Promoter_Associated	CD6;CD6;CD6;CD6	ENST00000452451.2;ENST00000344028.5;ENST00000313421.7;ENST00000545105.1	TSS1500;TSS200;TSS200;TSS200	CD6;CD6;CD6;CD6;CD6;CD6;CD6	ENST00000545320.1;ENST00000542157.1;ENST00000344028.5;ENST00000313421.7;ENST00000542254.1;ENST00000545105.1;ENST00000344931.5	TSS1500;TSS1500;TSS200;TSS200;TSS200;TSS200;TSS200			chr11:60738962-60739335	3				TRUE		#N/A	-4.912382587	-0.090003691	-4.682244174
cg26629369	chr15	40040665	-	8694113		ATAAATTTTCCCTAAAAATATTAATCATATTACAAACAAAACAATTCTCC		II			NA	NA	NA	NA	NA	NA		OpenSea	TCATATATTAGGTGAATTTTCCCTGGGGGTATTAATCATATTACAGGCAAAACAATTCTC[CG]TGTGGAGCTTCCTTATGCAATTCCTGACCTTTAGCAAACTTGGCCCCTGGCATAGTGGCA	CGGAGAATTGTTTTGCCTGTAATATGATTAATACCCCCAGGGAAAATTCA	FSIP1	NM_152597	Body								FSIP1	ENST00000559692.1	TSS1500	FSIP1	ENST00000559692.1	TSS1500	chr15:40040560-40040810	3								#N/A	3.681822957	-2.313876429	3.213069998
cg26972832	chr6	24437460	-	55701218	42640848	AAAATACTAAACAACAAAAACTACACATCAAATATAAATACATACATACA	AAAATACTAAACAACAAAAACTACGCGTCAAATATAAATACGTACATACG	I	A	Red	rs1042303	0.371387	NA	NA	NA	NA		OpenSea	CGGTCTCCGCTGAAGGTGCTGAGCAGCAGAGGCTGCGCGTCAGATGTGAGTGCGTACATG[CG]AGTGGCTCCGCCTTGGTGTAGGGTCACGGTCAGGAATGCCACCTTAGACACGTCATCTGA	CGCATGTACGCACTCACATCTGACGCGCAGCCTCTGCTGCTCAGCACCTT	GPLD1	NM_001503	Body					6:24545414-24545504						GPLD1	ENST00000492917.1	TSS1500								TRUE		#N/A	4.068309929	2.633661663	4.125698477
cg27562174	chr4	100065446	-	75625269		AAATTTCTTTCTAAATTAAAAAAACTTCAAACTCCTACCCAAAAAATTCC		II			NA	NA	NA	NA	NA	NA		OpenSea	AACTGTGTTGGAAGTTTCTTTCTGAGTTAAGAAAGCTTCAAACTCCTACCCAGGGAGTTC[CG]TGTCCTATAATGAGCTGTCTTTGAATAAATACCATTCATGTTGCTTAATTCTCCAATCAC	CGGAACTCCCTGGGTAGGAGTTTGAAGCTTTCTTAACTCAGAAAGAAACT	ADH4;ADH4;ADH4;ADH4;ADH4;ADH4;LOC100507053	NM_001306172;NM_001306171;NM_001306171;NM_001306172;NM_000670;NM_000670;NR_037884	5'UTR;5'UTR;1stExon;1stExon;1stExon;5'UTR;Body	low-CpG:100284469-100284473							ADH4;ADH4;ADH4;ADH4;ADH4;ADH4;ADH4;RP11-696N14.1	ENST00000508393.1;ENST00000423445.1;ENST00000508393.1;ENST00000265512.7;ENST00000265512.7;ENST00000505590.1;ENST00000504581.1;ENST00000500358.2	5'UTR;TSS1500;1stExon;1stExon;5'UTR;TSS200;3'UTR;5'UTR	ADH4;ADH4;ADH4;ADH4;ADH4;ADH4;ADH4;ADH4;ADH4;ADH4;ADH4;RP11-696N14.1	ENST00000503416.1;ENST00000508393.1;ENST00000503944.1;ENST00000423445.1;ENST00000508393.1;ENST00000265512.7;ENST00000265512.7;ENST00000512499.1;ENST00000504125.1;ENST00000505590.1;ENST00000504581.1;ENST00000500358.2	TSS1500;5'UTR;TSS1500;TSS1500;1stExon;1stExon;5'UTR;TSS200;TSS200;TSS200;3'UTR;5'UTR	chr4:100065300-100065610	3								#N/A	-4.337021553	1.301797291	-8.211927414
cg00000776	chr4	156388205	+	97654820		AAAAACAATAAATCAATAAAACTAAATTCCCATTAAAATATACCAACTTC		II			NA	NA	NA	NA	NA	NA		OpenSea	TTTTGTAAATATAGGAACTGCAATCCAGAAAGGCTATGTGTTTCCTGTAAAGTCACATGA[CG]AAGTTGGCACATCTCAATGGGAACCCAGTTTCACTGACCCACTGCCTCTTCCTTTTGTAC	GAGGCAGTGGGTCAGTGAAACTGGGTTCCCATTGAGATGTGCCAACTTCG																	chr4:156388060-156388290	3								#N/A	2.299464946	-3.114372537	2.738077206
cg00002776	chr8	145264938	-	7723559		CAACATCAAATCTACCACCAAATCTTTTAAACTAAAATTACCACCRAAAC		II			NA	NA	NA	NA	NA	NA		OpenSea	TTCTAAGACAACAACATCAGATCTACCACCAGGTCTTTTGGACTGAAGTTGCCACCGAGA[CG]CCCCTCCTTGCATCCTATTCCAGTCACAGTTCTTCACTCCCCAACAAGTAACAGCTATCC	AACATCAGATCTACCACCAGGTCTTTTGGACTGAAGTTGCCACCGAGACG	MROH1;MROH1;MROH1;MROH1	NM_001099280;NM_001099281;NM_032450;NM_001288814	Body;Body;Body;Body								HEATR7A;HEATR7A	ENST00000527071.1;ENST00000420663.2	5'UTR;5'UTR	HEATR7A;HEATR7A;HEATR7A;HEATR7A	ENST00000527071.1;ENST00000532255.1;ENST00000420663.2;ENST00000527552.1	5'UTR;5'UTR;5'UTR;5'UTR	chr8:145264680-145264990	3								#N/A	-1.696512155	-0.544843182	-3.893364041
cg00005619	chr11	47608722	-	61638548		AACTTAAAACAAACATTACAAAAATAAAACAACACCCCAAAATATAAACC		II			NA	NA	NA	NA	NA	NA	chr11:47611138-47612438	N_Shelf	TGACCTGCCTGGGCTTGGAACAAACATTGCAAGGGTGAGGCAACACCCCAAGGTGTGGGC[CG]GACGGAGCTGCCACAGACATCCTCCCCTGCTCTGTCCTCCCTGCCTCACATCCTCCCCTG	CGGCCCACACCTTGGGGTGTTGCCTCACCCTTGCAATGTTTGTTCCAAGC	FAM180B	NM_001164379	Body														chr11:47608605-47609195	3						TRUE		#N/A	-1.978856064	1.696826676	-3.263232833
cg00006771	chr11	122539625	+	8677971		TATTTACTTTAATAAAAATAACTTCTCRAATAACTCCTTCTATTCCTCAC		II			NA	NA	NA	NA	NA	NA		OpenSea	GGCTATTCTAGTCTTCTTCCTTGCCAAGCACCACTGTTTCAGAGAGGCTAATTCCGTCAG[CG]TGAGGAACAGAAGGAGTCACTCGAGAAGCCATCTCCACCAAAGTAAACACATCCTTCTGG	GTTTACTTTGGTGGAGATGGCTTCTCGAGTGACTCCTTCTGTTCCTCACG	UBASH3B	NM_032873	Body						11:122539109-122539752	Unclassified_Cell_type_specific	UBASH3B	ENST00000525711.1	5'UTR	UBASH3B	ENST00000525711.1	5'UTR	chr11:122539265-122539870	3								#N/A	-1.616568335	1.299429579	-2.63665469
cg00008364	chr17	28152860	+	66733849		CCTACTTTTAAAACTATAACCTCTAACCAAATTATAATTTACCTTATTTC		II			NA	NA	NA	NA	NA	NA		OpenSea	CTTACATAGTGTCTGAGTTTTAAACACCTGTCATTATAGACTTTGTCCTGCCACATGATA[CG]AAACAAGGCAAACTATAATTTGGTCAGAGGTCACAGCCCTAAAAGCAGGTTTAGTTCCTG	CGAAACAAGGCAAACTATAATTTGGTCAGAGGTCACAGCCCTAAAAGCAG	SSH2;SSH2;SSH2	NM_033389;NM_001282129;NM_001282130	Body;Body;Body														chr17:28152720-28152955	3								#N/A	3.016828078	-1.304319	3.838056921
cg00010312	chr8	18704869	+	99616485		AATACTTTTAACTAATTTACAATCTTCCTAAACTACCTACACAACTTAAC		II			rs34629387	0.41853	NA	NA	NA	NA		OpenSea	CAGTCAACTCAGAGTGAAGATAACCAGTGGATGTTACTTCCATGAAAGAACAATGCAAAA[CG]TCAAGCTGTGTAGGCAGCCCAGGAAGACTGCAAACCAGCCAAAAGCACTCTCTCCCTCCC	CGTCAAGCTGTGTAGGCAGCCCAGGAAGACTGCAAACCAGCCAAAAGCAC	PSD3	NM_015310	Body											PSD3;PSD3	ENST00000518303.1;ENST00000519851.1	3'UTR;5'UTR	chr8:18704800-18705070	3								#N/A	2.798010091	-2.271417161	2.666149646
cg00018181	chr7	101931734	+	83617577		TAATTACCTAAAAACATTCAACCAAACAACATCAAAAACCRACCTACCAC		II			NA	NA	NA	NA	NA	NA	chr7:101929503-101931089	S_Shore	TTTCCCACCAGCTACTTCCTTAGAGGTCTGTCCTACCAACATAGAAGAACAGCCCCACCC[CG]TGGCAGGCCGGCTTCTGATGCTGCTTGGTTGAATGCTTCTAGGTAATCAAGGGTTAATGC	GATTACCTAGAAGCATTCAACCAAGCAGCATCAGAAGCCGGCCTGCCACG	SH2B2	NM_020979	Body						7:101931548-101931924	Unclassified_Cell_type_specific				SH2B2	ENST00000444095.1	5'UTR	chr7:101931600-101931870	3						TRUE		#N/A	1.491989622	-1.740618657	3.635026091
cg00018572	chr13	77386497	+	86628973		AATACCATAAAAACAAAACAAAATCCATTCTAAACAAACCCTTAACTACC		II			rs4293264	0.246783	NA	NA	NA	NA		OpenSea	GCAGGGAGTGTGTCATGGTGGGGACATTACTGTAGCAGATGGTGGCCATGTGAGCTGTGG[CG]GCAGCCAAGGGCTTGTTCAGAATGGATTCTGTTCTGCTTTTATGGCATCTGTTTCCAATC	CGGCAGCCAAGGGCTTGTTCAGAATGGATTCTGTTCTGCTTTTATGGCAT																	chr13:77386400-77386675	3								#N/A	1.337855248	0.21941111	3.087474609
cg00021659	chr2	161996385	-	44610593		RCTTTATACAAAAAACCTTCTTCCTATTATAACAATACTAACTACAAACC		II			NA	NA	NA	NA	NA	NA		OpenSea	GCTATTCCTACGCTTTGTGCAAAAAGCCTTCTTCCTATTATGACAGTGCTAGCTGCAGAC[CG]CAATTTAGTTACAACTGTGGTAAGCAAAATGTGTGTCCAAATTGATTAATCTTATATCCA	CGGTCTGCAGCTAGCACTGTCATAATAGGAAGAAGGCTTTTTGCACAAAG	TANK;TANK	NM_004180;NM_133484	5'UTR;5'UTR								AC009313.1;TANK;TANK	ENST00000425470.1;ENST00000259075.2;ENST00000457476.1	3'UTR;5'UTR;5'UTR	AC009313.1;TANK;TANK;TANK;TANK	ENST00000425470.1;ENST00000259075.2;ENST00000432002.1;ENST00000457476.1;ENST00000463502.1	3'UTR;5'UTR;5'UTR;5'UTR;5'UTR	chr2:161995680-161996450	3								#N/A	-1.793359662	-0.737196992	-2.889423947
cg00021892	chr1	153582521	-	53617119		ACAAAAAACCACACRCTTTTCCATATTCTTTTATTTAAATATATAACTAC		II			NA	NA	NA	NA	NA	NA		OpenSea	GTACCAGGATGGCAGGAAGCCACACGCTTTTCCATATTCTTTTATTTAAGTGTGTAACTG[CG]TGGTTCCCTGTCTATACCGCTGCAAGACTTTCATACAAACACTTTAACATTTACAGTTGA	CGCAGTTACACACTTAAATAAAAGAATATGGAAAAGCGTGTGGCTTCCTG	S100A16	NM_080388	5'UTR								S100A16;S100A16;S100A16;S100A16	ENST00000368704.1;ENST00000368705.1;ENST00000474991.1;ENST00000368706.3	TSS1500;TSS1500;3'UTR;5'UTR	S100A16;S100A16;S100A16;S100A16	ENST00000368704.1;ENST00000368705.1;ENST00000474991.1;ENST00000368706.3	TSS1500;TSS1500;3'UTR;5'UTR	chr1:153582280-153582555	3								#N/A	1.262817832	-1.433991494	3.089384363
cg00023003	chr20	15780599	-	36666174		CCCTTTTCTCTACATCCTTATCAACACTTTTTTTTCTTTTTCTTTTTTTC		II			NA	NA	NA	NA	NA	NA		OpenSea	TTATAAGAGTTCCCTTTTCTCTGCATCCTTGTCAACACTTTTTTTTCTTTTTCTTTTTTT[CG]TCTGTTCATTTGATAATAGCTACGCTGATTGGAGTGTAGTGGTATATTATTGTGGTTTTG	CCTTTTCTCTGCATCCTTGTCAACACTTTTTTTTCTTTTTCTTTTTTTCG	MACROD2;MACROD2	NM_080676;NM_001033087	Body;5'UTR								MACROD2	ENST00000402914.1	5'UTR	MACROD2	ENST00000402914.1	5'UTR	chr20:15780560-15780855	3								#N/A	1.518003832	-1.14482422	2.869654563
cg00024367	chr8	37623731	+	52783904		AACCATATATAATTCAAATTTTATAAAAACCTTACTAACTCAAACRCCTC		II			NA	NA	NA	NA	NA	NA	chr8:37619779-37620770	S_Shelf	TGTGATAGTTTATTACATTTAAGGAACAGAGAGTGGATGTGAAAGGTGACAGGGAGTGCA[CG]AGGCGTTTGAGCCAGCAAGGCCTCTATAAAATCTGAATTACACATGGTTACCTTTTTCCC	CGAGGCGTTTGAGCCAGCAAGGCCTCTATAAAATCTGAATTACACATGGT	PROSC	NM_007198	Body											PROSC;PROSC;PROSC;PROSC	ENST00000520073.1;ENST00000523994.1;ENST00000518036.1;ENST00000523521.1	5'UTR;5'UTR;3'UTR;TSS200										#N/A	1.831872101	1.495468105	3.69147757
cg00025496	chr17	1057343	+	41776843	12688140	AAAAAAAACTAAAATTTCTATAAACTACATACCCACCTCCTCCCTCTTCA	AAAAAAAACTAAAATTTCTATAAACTACGTACCCACCTCCTCCCTCTTCG	I	T	Red	NA	NA	NA	NA	NA	NA		OpenSea	GCTCCAACTCAGCTCACATGGCTCTGCTCCCACTCGGGGGCGGGCGCGTGGGAGGACCAA[CG]AAGAGGGAGGAGGTGGGCACGCAGCCCACAGAAATCTCAGCTTCCCCCAGTTCTGCTCCG	GGGGGAAGCTGAGATTTCTGTGGGCTGCGTGCCCACCTCCTCCCTCTTCG	ABR;ABR	NM_021962;NM_001159746	Body;5'UTR				TRUE	17:1004067-1004342			ABR;ABR	ENST00000382259.2;ENST00000544583.2	5'UTR;5'UTR	ABR;ABR;ABR;ABR;ABR;ABR;ABR	ENST00000574048.1;ENST00000571306.1;ENST00000382259.2;ENST00000574266.1;ENST00000544583.2;ENST00000575934.1;ENST00000574632.1	3'UTR;3'UTR;5'UTR;5'UTR;5'UTR;5'UTR;3'UTR	chr17:1057105-1057415	3						TRUE		#N/A	2.845995057	-3.0648708	3.044132621
cg00027637	chr1	226900521	+	50712984		ATCTAAATTATATATTTCCTCCCTCCCCAAACAAACACTCAAAATACTCC		II			NA	NA	NA	NA	NA	NA		OpenSea	CGAAGGAGAAAAGAACAATACAGATTGCAGGTGTGAAAATATTAGCGTCCCGGTGCATCA[CG]GAGCACCCTGAGTGTCTGCTTGGGGAGGGAGGAAACACACAACCCAGATTAAGCAGCTAT	CGGAGCACCCTGAGTGTCTGCTTGGGGAGGGAGGAAACACACAACCCAGA	ITPKB	NM_002221	Body					1:224967129-224967281									chr1:226900225-226900710	3						TRUE		#N/A	-1.508056225	0.052118624	-2.687792259
cg00031162	chr17	7453377	-	25793113		TCCCTAACTTCTATATCTATTACTAACTAATAACTCTCCTAACAAACCCC		II			NA	NA	NA	NA	NA	NA	chr17:7452150-7452645	S_Shore	GGCTTAATCTGTCCCTGACTTCTGTGTCTATTGCTGGCTGGTGGCTCTCCTGACAGGCCC[CG]TATGTCTCACTTTATATCTCTGGGAGTCTGTGGTTGAACCCTGCCCTAATTCCCCTAGGA	CGGGGCCTGTCAGGAGAGCCACCAGCCAGCAATAGACACAGAAGTCAGGG	TNFSF12;TNFSF12-TNFSF13	NM_003809;NM_172089	Body;Body				TRUE		17:7451854-7453481	Unclassified	TNFSF12	ENST00000462811.1	5'UTR	TNFSF12;TNFSF12	ENST00000462619.1;ENST00000462811.1	5'UTR;5'UTR	chr17:7451765-7453475	3					TRUE	TRUE		#N/A	3.085410521	-2.552734935	2.920370847
cg00033440	chr12	47601952	+	13750914		ACAACACCAAATCTATCCCTTAACAATATAACTACTTTAAATTCAAACAC		II			NA	NA	NA	NA	NA	NA		OpenSea	GGGTCTTGATTCTGTGACTCCACCAGGTGTCAAGGTCTCTGAACCGGCTGCCCTTAGACA[CG]TGCCTGAACTCAAAGCAGTCATACTGTTAAGGGATAGACTTGGTGCTGTAAACTTAGCCA	CGTGCCTGAACTCAAAGCAGTCATACTGTTAAGGGATAGACTTGGTGCTG	PCED1B;PCED1B	NM_001281429;NM_138371	5'UTR;5'UTR								RP11-493L12.2;RP11-493L12.2;RP11-493L12.2;RP11-493L12.2;RP11-493L12.2;RP11-493L12.2;RP11-493L12.2;RP11-493L12.2;RP11-493L12.2;RP11-493L12.2;FAM113B	ENST00000547626.1;ENST00000550426.1;ENST00000552269.1;ENST00000547600.1;ENST00000551432.1;ENST00000551898.1;ENST00000552990.1;ENST00000548222.1;ENST00000552975.1;ENST00000547851.1;ENST00000546455.1	3'UTR;3'UTR;3'UTR;3'UTR;3'UTR;3'UTR;3'UTR;3'UTR;3'UTR;3'UTR;5'UTR	RP11-493L12.2;RP11-493L12.2;RP11-493L12.2;RP11-493L12.2;RP11-493L12.2;RP11-493L12.2;RP11-493L12.2;RP11-493L12.2;RP11-493L12.2;RP11-493L12.2;FAM113B	ENST00000547626.1;ENST00000550426.1;ENST00000552269.1;ENST00000547600.1;ENST00000551432.1;ENST00000551898.1;ENST00000552990.1;ENST00000548222.1;ENST00000552975.1;ENST00000547851.1;ENST00000546455.1	3'UTR;3'UTR;3'UTR;3'UTR;3'UTR;3'UTR;3'UTR;3'UTR;3'UTR;3'UTR;5'UTR	chr12:47601105-47602015	3								#N/A	-1.825310572	-0.359052541	-3.929668542
cg00033818	chr13	99935883	+	79603162		ACAATTCAAACAAACATAAATTTCCATCCAAACTTACCACTTAAATAACC		II			NA	NA	NA	NA	NA	NA		OpenSea	TTGCTATTGCTGTGTTCTACATGAGAAAGCTGAGGGTCTGAGGATTGAGTCACTAAGTGA[CG]GCTACTTAAGTGGCAAGCCTGGATGGAAACTCATGCCTGTCTGAATTGTGGCTCAGACAT	CGGCTACTTAAGTGGCAAGCCTGGATGGAAACTCATGCCTGTCTGAATTG	UBAC2;UBAC2;UBAC2;MIR548AN	NR_026644;NM_001144072;NM_177967;NR_039765	Body;Body;Body;Body		chr13:99935844-99935844									UBAC2;UBAC2;UBAC2	ENST00000468067.1;ENST00000473091.1;ENST00000494576.1	5'UTR;5'UTR;5'UTR	chr13:99935760-99935970	3								#N/A	-1.959902151	2.17287559	-3.000378123
cg00034241	chr6	13406447	-	52666271		ACCAATAAAATACAAACATCTAACCCCAAAATTTTACTAACTCCAAAAAC		II			NA	NA	NA	NA	NA	NA		OpenSea	CGGAACAAGGAACCAGTAAAGTACAGACATCTGGCCCCAGGATTTTGCTGGCTCCAGGGA[CG]TCACTATAAACCCACTAACACTAATTGCTTTCACGTCTGCTCCCATTTCTAGTGGAAATA	CGTCCCTGGAGCCAGCAAAATCCTGGGGCCAGATGTCTGTACTTTACTGG	GFOD1;GFOD1;GFOD1	NM_018988;NM_001242630;NM_001242628	Body;5'UTR;5'UTR								GFOD1	ENST00000379284.1	5'UTR	GFOD1	ENST00000379284.1	5'UTR	chr6:13406280-13406715	3								#N/A	-1.54190103	0.477619719	-2.896341689
cg00034338	chr6	143386398	+	68762993		ATAATAAAAACCTAATTTTTCCAAAATTATCCATATCAAACCTCTAAACC		II			NA	NA	NA	NA	NA	NA		OpenSea	GCTCCTGCAGGCCATCTGGATGTATATGTGTAGGTCACAGGGGTTACAATGGCTGAGCTT[CG]GCTTAGAGGCCTGACATGGACAACTTTGGAAAAACTAGGTCTTTACTATGAAGTATTTCA	CGGCTTAGAGGCCTGACATGGACAACTTTGGAAAAACTAGGTCTTTACTA	AIG1;AIG1;AIG1;AIG1	NM_001286588;NM_001286589;NM_001286587;NM_016108	Body;Body;Body;Body																chr6:143385949-143386466	5	chr6:143385499-143387014	6				#N/A	-2.112843164	2.646589907	-2.889233655
cg00038791	chr5	133473626	-	81730822		AAACTAATAAACRAAATACTAAACACTATAACTTAAATAATACCCCCTTC		II			NA	NA	NA	NA	NA	NA		OpenSea	CAAAGTCTTGGGGGCTAGTGGGCGGGGTACTGGACACTGTGACTTGAGTGGTACCCCCTT[CG]CTGAGGCCTGTGGTTTTGGCCACCACTTTTCTTTGACAGCTGGGCTTCCTGTATACCCTC	GGCTAGTGGGCGGGGTACTGGACACTGTGACTTGAGTGGTACCCCCTTCG	TCF7;TCF7;TCF7;TCF7;TCF7;TCF7	NM_003202;NR_033449;NM_001134851;NM_201634;NM_201632;NM_213648	Body;Body;Body;Body;Body;Body						5:133473599-133473703	Unclassified_Cell_type_specific	TCF7	ENST00000517478.1	TSS200	TCF7;TCF7;TCF7;TCF7;TCF7;TCF7	ENST00000522561.1;ENST00000521970.1;ENST00000521970.1;ENST00000517478.1;ENST00000522653.1;ENST00000519165.1	TSS1500;1stExon;5'UTR;TSS200;5'UTR;5'UTR			chr5:133473623-133474872	6	chr5:133473044-133489897	6				#N/A	-1.709396335	0.597217551	-3.41974091
cg00039326	chr1	36615845	+	67706128		AAAATACACRTTTCTTTTATACCTTTTATACRCCCAAATACTAAACATAC		II			NA	NA	NA	NA	NA	NA	chr1:36614855-36615462	S_Shore	CTTTGCCATTTTAGGCAAGTTGCTAAATCTCTCTCAGTTGTTGTAAAGACTGGTGAGCCA[CG]CATGCCCAGCACTTGGGCGCATAAAAGGCATAAAAGAAACGTGTATTCCCTTCCAGCCAC	CGCATGCCCAGCACTTGGGCGCATAAAAGGCATAAAAGAAACGTGTATTC	TRAPPC3	NM_014408	TSS1500				TRUE		1:36614198-36616219	Promoter_Associated	TRAPPC3;TRAPPC3;TRAPPC3;TRAPPC3	ENST00000373163.1;ENST00000373166.3;ENST00000373159.1;ENST00000373162.1	TSS1500;TSS1500;TSS1500;TSS1500	TRAPPC3;TRAPPC3;TRAPPC3;TRAPPC3;TRAPPC3	ENST00000497251.1;ENST00000373163.1;ENST00000373166.3;ENST00000469757.1;ENST00000373162.1	TSS1500;TSS1500;TSS1500;TSS1500;TSS1500	chr1:36614585-36616850	3						TRUE		#N/A	2.674324779	-1.697082967	3.219555263
cg00042489	chr1	227072161	-	49728266		CTTATAAAACCTTTCRTTTATTTTAATAAAATACATACAAAAACAACAAC		II			rs114778691	0.016507	NA	NA	NA	NA		OpenSea	TGTGAGGAAGACTTATAAAGCCTTTCGTTTATTTTAGTAAAATACATGCAGAGGCAGCAG[CG]TAGAAAAATGAGAAGCTTCCTCCACTTCTTCCCCCTCCCCTTTCTGTGGTCCTCACTGCT	CGCTGCTGCCTCTGCATGTATTTTACTAAAATAAACGAAAGGCTTTATAA	PSEN2;PSEN2	NM_012486;NM_000447	Body;Body								PSEN2	ENST00000472139.2	TSS200	PSEN2;PSEN2	ENST00000472139.2;ENST00000460775.1	TSS200;5'UTR	chr1:227071880-227072210	3								#N/A	-2.981932695	1.947214011	-3.744214542
cg00045785	chr2	62326969	+	83608959		CCCCTAAATAACCAAAAACCTCRTAAAAATATCTAAAAAATTAACTCTCC		II			rs188418844	0.0188	NA	NA	NA	NA		OpenSea	TTCCTGGACAAGCCTTCTTAATATTTGTTGGGGAGTTTCCTGTAGGGCCGCTGCATGTTG[CG]GAGAGTCAACCTCCCAGACACTCCCACGAGGCCCCTGGTCACCCAGGGGCGCCTTCCAGC	CGGAGAGTCAACCTCCCAGACACTCCCACGAGGCCCCTGGTCACCCAGGG	COMMD1	NM_152516	Body								AC018462.2;AC018462.2;COMMD1	ENST00000425966.2;ENST00000421323.1;ENST00000472729.1	3'UTR;3'UTR;5'UTR	AC018462.2;AC018462.2;COMMD1	ENST00000425966.2;ENST00000421323.1;ENST00000472729.1	3'UTR;3'UTR;5'UTR	chr2:62326645-62327075	3								#N/A	2.107809593	0.267501867	3.343123819
cg00055073	chr2	43398118	-	4712956		CCRAAAAAAACRTAATCRAAACAAAAATATTAATAAACCTCCTTCCTACC		II			NA	NA	NA	NA	NA	NA	chr2:43398040-43398276	Island	TGGCCGAGGTGCCGGAGGAAGCGTGGTCGGGGCAGAAGTGTTAATGGGCCTCCTTCCTGC[CG]TGCCCTGCCCGTGCCAGCTCCTCGGTGCTCATCCCGGCTCCCTGAAATGCTCGCTTCCAC	CGGCAGGAAGGAGGCCCATTAACACTTCTGCCCCGACCACGCTTCCTCCG								2:43251583-43251695									chr2:43397825-43398395	3						TRUE		#N/A	-2.08183956	1.181289922	-3.799378266
cg00057840	chr2	240076109	+	86796851		ATATACTCATTCATATAATAACTCTATATACCCTAAAACAAATACCTTCC		II			NA	NA	NA	NA	NA	NA		OpenSea	CGTGAGGATGTGGGTGTGGGCAGACCCACTGTGCTGATGAGGAAATGGAGGCCAGGGGAA[CG]GAAGGCATTTGTTTCAGGGCACACAGAGCTATTACATGAATGAGCACACATCCAACCCAC	CGGAAGGCATTTGTTTCAGGGCACACAGAGCTATTACATGAATGAGCACA	HDAC4	NM_006037	Body								HDAC4;HDAC4	ENST00000543185.1;ENST00000553145.1	5'UTR;3'UTR	HDAC4;HDAC4;HDAC4;HDAC4;HDAC4;HDAC4	ENST00000461113.1;ENST00000543185.1;ENST00000553145.1;ENST00000463007.1;ENST00000493582.1;ENST00000535493.1	3'UTR;5'UTR;3'UTR;3'UTR;3'UTR;3'UTR	chr2:240075685-240076175	3								#N/A	-1.593573776	0.888522421	-3.141172207
cg00058449	chr6	31867956	-	29796574	32626975	CAAATACCACACAAATATAACTTAACACCACAATACACATTCATATAACA	CAAATACCGCACGAATATAACTTAACACCACGATACACGTTCATATAACG	I	A	Red	NA	NA	NA	NA	NA	NA	chr6:31867691-31867957	Island	AAGCACTTGCCGCAGATGCCGCACGAGTGTGACTTGACACCACGATGCACGTTCATGTGG[CG]GTTGAGGTTGCTGCTGTGGTTGAACTGCTTGCCACAGCGAGGGCACATGAAGATGAAGTG	CGCCACATGAACGTGCATCGTGGTGTCAAGTCACACTCGTGCGGCATCTG	ZBTB12	NM_181842	Body					6:31975679-31976216			C2;C2;C2	ENST00000452323.2;ENST00000469372.1;ENST00000432397.2	TSS1500;5'UTR;5'UTR	C2;C2;C2;C2;C2	ENST00000452323.2;ENST00000452202.1;ENST00000469372.1;ENST00000497706.1;ENST00000432397.2	TSS1500;TSS1500;5'UTR;5'UTR;5'UTR	chr6:31867625-31868075	3						TRUE		#N/A	-2.011958121	0.9550062	-3.184209956
cg00061792	chr10	51542259	-	24730193		AATAAAAATCCACATAAAAATCCAAATTTCTAAATAACAAACTCAAAAAC		II			NA	NA	NA	NA	NA	NA		OpenSea	CAGATCCGTTTGGTGGGGGTCCACATGGAGGTCCAGGTTTCTGAATGACAAACTCAAGGA[CG]TGTGTTAAGATGTTATCTTTAGTTCCTAAAACTAAACATCTCCGGACTCTAACTTCCTTG	CGTCCTTGAGTTTGTCATTCAGAAACCTGGACCTCCATGTGGACCCCCAC							TRUE														chr10:51542041-51544840	6		TRUE		#N/A	-1.954096662	1.866642368	-2.78595825
cg00064840	chr7	4784485	+	68799835		ATAAAAAACCAAAAAACCAAACAACCAATCCCTAACTTACTACTTTCTCC		II			NA	NA	NA	NA	NA	NA	chr7:4784820-4785058	N_Shore	GTCCTGTTCTTTGAAACCGCCCTGTGCAAAGACCGGATTCTTGTTGGGGAGAATTCTGTG[CG]GAGAAAGTAGTAAGTTAGGGACTGGCTGTCTGGCTTTTTGGCCTTCCATTGTTACAATAA	TGGAAGGCCAAAAAGCCAGACAGCCAGTCCCTAACTTACTACTTTCTCCG	FOXK1	NM_001037165	Body				TRUE	7:4750827-4751012	7:4784121-4785282	Unclassified				FOXK1	ENST00000460979.1	5'UTR	chr7:4783965-4785250	3						TRUE		#N/A	-1.664949309	-1.215793288	-4.108293512
cg00066111	chr18	52258304	-	83709928		TCAAAAAAAATAATCACAAAAACTTTCAAAAAAAATACTAATTTTCTTAC		II			rs118050985	0.013889	NA	NA	NA	NA		OpenSea	ATGTAAGGTTTTCAGAGGGAGTAGTCACAAAAGCTTTCAGAGGAAGTACTGGTTTTCTTG[CG]TCTTTCTGCAGTTAACATTTCATTTCCTCCTCTAAGGTGGATCCTGTTTTAGTGAATAAT	CGCAAGAAAACCAGTACTTCCTCTGAAAGCTTTTGTGACTACTCCCTCTG	DYNAP;DYNAP	NM_173629;NM_001307955	TSS200;Body								C18orf26	ENST00000321600.1	TSS200	C18orf26	ENST00000321600.1	TSS200										#N/A	2.544422677	-3.275100341	3.433768963
cg00066751	chr12	13144230	+	77684597		TATAAACAAAACTACAATCAACCCTTCCTATCTATAAATTCTAAATCCAC		II			rs16908581	0.099927	NA	NA	NA	NA		OpenSea	TTTTATTGCTGTATTGCTATTATTATTTTTTGAATATTTTCCATCTGTGGTTGGTTGAAT[CG]TGGATCCAGAACCCACAGACAGGAAGGGCTGACTGTAGCTCTGTTCACACCGTGCTCCCA	CGTGGATCCAGAACCCACAGACAGGAAGGGCTGACTGTAGCTCTGTTCAC	HEBP1	NM_015987	Body														chr12:13143980-13144470	3								#N/A	-1.836678396	-0.856509444	-4.26994177
cg00067095	chr13	30938410	+	84626944		CTAATAAAAATAAAACCCACRATAACTCAACAATTAATTCCCTTTACTAC		II			NA	NA	NA	NA	NA	NA		OpenSea	TCAGTGGAAAAGAAGAAAGAAGCAAAATCATGAAAGCCCACTCCATTACTTCCAAGGCTA[CG]CAGTAAAGGGAACTAACTGCTGAGTCACCGTGGGCCTCATTCCTATCAGGCTTCCATTAA	CGCAGTAAAGGGAACTAACTGCTGAGTCACCGTGGGCCTCATTCCTATCA	LINC00426	NR_024464	Body				TRUE				LINC00426;LINC00426;LINC00426;LINC00426;LINC00426;LINC00426;LINC00426	ENST00000452659.1;ENST00000429808.1;ENST00000447147.1;ENST00000420210.1;ENST00000417079.1;ENST00000420219.1;ENST00000450327.1	3'UTR;TSS200;3'UTR;3'UTR;3'UTR;3'UTR;3'UTR	LINC00426;LINC00426;LINC00426;LINC00426;LINC00426;LINC00426;LINC00426	ENST00000452659.1;ENST00000429808.1;ENST00000447147.1;ENST00000420210.1;ENST00000417079.1;ENST00000420219.1;ENST00000450327.1	3'UTR;TSS200;3'UTR;3'UTR;3'UTR;3'UTR;3'UTR	chr13:30938300-30938590	3								#N/A	-1.687619261	1.276129351	-3.372282848
cg00070753	chr2	71704806	-	5657323		ACTAAACAAAAATTTTCCAAATAACCAATACAACTATTACAAAATCATAC		II			NA	NA	NA	NA	NA	NA		OpenSea	CTACGTAACTGACTGAACAAAAATTTTCCAAATGACCAATGCAACTGTTACAGAATCATA[CG]TGGGTGAAAGATTCATTCAAACTGCAAGATAGAACAATGAATTTTAATGTAGCAGAGTAC	CTGAACAAAAATTTTCCAAATGACCAATGCAACTGTTACAGAATCATACG	DYSF;DYSF;DYSF;DYSF;DYSF;DYSF;DYSF;DYSF;DYSF;DYSF;DYSF;DYSF;DYSF;DYSF	NM_001130981;NM_001130976;NM_003494;NM_001130977;NM_001130979;NM_001130978;NM_001130980;NM_001130983;NM_001130985;NM_001130455;NM_001130984;NM_001130987;NM_001130986;NM_001130982	Body;Body;Body;Body;Body;Body;Body;Body;Body;Body;Body;Body;Body;Body		chr2:71704588-71704588														chr2:71704313-71704868	5	chr2:71703946-71705196	6				#N/A	-2.845338735	0.100502468	-4.611597013
cg00071872	chr16	48417947	+	76637530		AATCCTACTCCACTAATTTATAACCTTAAACAAATACTTCTCTATACTTC		II			NA	NA	NA	NA	NA	NA	chr16:48418902-48419901	N_Shore	AATTCTCAACAGGGCTTGAGGTAGATACTGTCGTTACACCCATTTTGCAGATAAGGAAAG[CG]AAGCACAGAGAAGTATCTGCCCAAGGTCACAAACCAGTGGAGCAGGATTTGACCCAAAGC	ATCCTGCTCCACTGGTTTGTGACCTTGGGCAGATACTTCTCTGTGCTTCG	SIAH1;MIR548AE2;MIR5095	NM_003031;NR_039639;NR_039970	5'UTR;Body;Body		chr16:48417730-48417730						SIAH1	ENST00000394725.2	5'UTR	SIAH1;SIAH1;SIAH1	ENST00000394725.2;ENST00000563745.1;ENST00000568007.1	5'UTR;5'UTR;5'UTR	chr16:48417660-48420190	3								#N/A	2.938385358	-2.971523039	3.006569978
cg00072683	chr2	234266710	+	26711209		ACAAATAAAATAATATCTTTACTATAAACAACTTCAACTCTAAAAAACTC		II			NA	NA	NA	NA	NA	NA		OpenSea	GATTTGTGATGGCCATTTATCAGTTTAGCATTTCATGCATGTCTGATTTTTTAATATGTT[CG]AGCTCTTTAGAGTTGAAGCTGTCCACAGCAAAGACATTACTTCATTTGTATTTCCTGACT	CGAGCTCTTTAGAGTTGAAGCTGTCCACAGCAAAGACATTACTTCATTTG	DGKD	NM_152879	Body		chr2:234266690-234266690						AC019221.4	ENST00000442524.1	5'UTR	AC019221.4	ENST00000442524.1	5'UTR	chr2:234266605-234266915	3								#N/A	-2.957533809	-0.933860868	-5.271761922
cg00073299	chr19	49715473	+	89801467		TATATACRCCTAACCTACAATTTCCCACTAATTAAACTTTTTAAAAACAC		II			NA	NA	NA	NA	NA	NA	chr19:49713495-49714119	S_Shore	TGTACATCTGCTTTGGCAATAGGGAAACGGATGATGCAAATTTGAGTAGATAAATGCATA[CG]TGTCTTTAAAAAGTCTAATTAGTGGGAAATTGCAGGCCAGGCGCACACAGGGTTGAGGCA	CGTGTCTTTAAAAAGTCTAATTAGTGGGAAATTGCAGGCCAGGCGCACAC																					chr19:49715422-49715906	4				#N/A	-1.852446696	0.817052635	-3.239071463
cg00090781	chr6	17635909	+	59611889		TAAAAAATAATATCAATCATATAAACAATAAACCAAACACTATAACTCAC		II			NA	NA	NA	NA	NA	NA		OpenSea	TCTTAAACTGGGTTCAAGCAATATACCCGCCTTGGCTTCTCCCAGTGCTGGGATTACAGG[CG]TGAGCCACAGTGTCTGGCCTATTGCCTATATGATTGATACCACTTCCTAATCTATCTTCC	AGGAAGTGGTATCAATCATATAGGCAATAGGCCAGACACTGTGGCTCACG	NUP153;NUP153;NUP153	NM_001278209;NM_005124;NM_001278210	Body;Body;Body														chr6:17635900-17636170	3								#N/A	2.012327056	-0.224272036	4.188419852
cg00090974	chr19	36404802	+	21621840		AAAACAACCRACTATTTTCCAAAACRATTACTCTATTTTTCATTTCCACC		II			NA	NA	NA	NA	NA	NA		OpenSea	AAGACTGACCCTATCGAGTGTCAGCAGAAATGTGGAGCAGTTGGAAATCTCAGACACTGC[CG]GTGGAAATGAAAAATAGAGCAACCGCTTTGGAAAATAGTCGGTTGTTTCCTTTAAACATT	AAACAACCGACTATTTTCCAAAGCGGTTGCTCTATTTTTCATTTCCACCG																	chr19:36404560-36404835	3								#N/A	2.249877932	-1.432618693	3.449683462
cg00093542	chr8	27144453	+	21667258		TCAATAACTCTCAAAATAAAAACTACCCTTTTTATCTAATACCTAACCCC		II			NA	NA	NA	NA	NA	NA	chr8:27145131-27145601	N_Shore	TCACATGGCTCTCCCAGGGCTGTCACACCCCAGGCCAACATTCACCTGTCCTGACTATCC[CG]GGGCCAGGTATCAGACAAAAAGGGCAGCCCCTATCCTGAGAGCCACTGAAATTACTCAAG	CGGGGCCAGGTATCAGACAAAAAGGGCAGCCCCTATCCTGAGAGCCACTG	TRIM35	NM_171982	3'UTR						8:27143909-27144767	Unclassified_Cell_type_specific	TRIM35;TRIM35	ENST00000305364.4;ENST00000380544.3	3'UTR;3'UTR	TRIM35;TRIM35	ENST00000305364.4;ENST00000380544.3	3'UTR;3'UTR	chr8:27143985-27144835	3						TRUE		#N/A	-1.247296895	0.247263991	-2.898696743
cg00094579	chr1	202411615	+	14640292		AATTATCTATAAAATTTCATTTCCTTTTACTTCATCCCTCCATAACTACC		II			NA	NA	NA	NA	NA	NA		OpenSea	TTCCTTTCATGCTTCTACAGAGAATCAGCTGTTAATCTAGTGAGGAGTGGCTCCTATACC[CG]GCAGCTATGGAGGGATGAAGCAAAAGGAAATGAAATCCCACAGACAATTGCTCCCTCCAC	CGGCAGCTATGGAGGGATGAAGCAAAAGGAAATGAAATCCCACAGACAAT	PPP1R12B	NM_002481	Body											PPP1R12B	ENST00000434615.2	TSS200										#N/A	-2.721642121	2.341797299	-2.758628151
cg00098559	chr20	30125434	+	15740532		AATAACTAAAACTATAACAACATCCCTAACAACTACTTCTTAATCTTTTC		II			NA	NA	NA	NA	NA	NA		OpenSea	TAACATGTGACCATTGACTGGAGCATTGTGACAGAATATTTCTCAAGTTTCACCTAACGA[CG]AAAAGACCAAGAAGCAGCTGTCAGGGATGCTGTCATAGCTTCAGCCATCACTGCAGGAGG	ATGGCTGAAGCTATGACAGCATCCCTGACAGCTGCTTCTTGGTCTTTTCG	HM13;HM13;HM13;HM13	NM_178582;NM_178580;NM_030789;NM_178581	Body;Body;Body;Body								HM13	ENST00000492709.1	TSS1500	HM13;HM13;HM13;HM13;HM13;HM13	ENST00000469126.1;ENST00000492709.1;ENST00000498035.1;ENST00000496438.1;ENST00000460225.1;ENST00000466766.1	TSS1500;TSS1500;5'UTR;5'UTR;5'UTR;5'UTR	chr20:30125380-30125595	3								#N/A	-1.82438486	-0.361006996	-4.106701221
cg00100804	chr9	123836087	+	97771102		ATTAACACTTCCTACAATTTTCCTAATAATTATAAAAATAAATCCTAACC		II			NA	NA	NA	NA	NA	NA	chr9:123836702-123837585	N_Shore	AGTGATCCTCCCACCTTGGTCTCCCAAAGTGCTGGGATTACAGGCATGAGCCACAGCGCC[CG]GCCAGGATTCACTTTTATAATTATCAGGAAAACTGTAGGAAGTGTTAATAGGTAAAAGGA	TTAACACTTCCTACAGTTTTCCTGATAATTATAAAAGTGAATCCTGGCCG											CNTRL;CNTRL	ENST00000373865.1;ENST00000373855.1	TSS1500;TSS1500	CNTRL;CNTRL	ENST00000373865.1;ENST00000373855.1	TSS1500;TSS1500					chr9:123836033-123838511	6		TRUE		#N/A	2.198973803	0.478758622	4.56994139
cg00101629	chr1	15068966	-	85631928		AACTCAAACACTAAATAAATACTTATTAAATTAACTAAATACATTCTTAC		II			NA	NA	NA	NA	NA	NA		OpenSea	ATGCCAGAGATGACTCAGGCACTGAATAAATACTTGTTGGATTAACTAAGTGCATTCTTG[CG]TACGTGCTTGAATGAATGAAGGAATGAGCGAATGAAAAAAAAACCAATGAGTCAGTTCAT	CGCAAGAATGCACTTAGTTAATCCAACAAGTATTTATTCAGTGCCTGAGT	KIAA1026;KIAA1026	NM_201628;NM_015209	Body;Body				TRUE		1:15068919-15069405	Unclassified_Cell_type_specific				KAZN	ENST00000491547.1	5'UTR	chr1:15068585-15069595	3						TRUE		#N/A	1.867479988	-1.779787906	2.814501216
cg00101728	chr6	2953027	+	40715887		RATCAAAATCTTAAAACTCAAACTCCAAATATAACRTACCATCTTCTAAC		II			NA	NA	NA	NA	NA	NA		OpenSea	AGAAAGAAAGGAGTGGGTAGGTCCTGATGGGAATGAAGCTAGAGAAAAGGAGGAAATGTC[CG]CTAGAAGATGGCACGCCATATCTGGAGTCTGAGCTTTAAGACCTTGATCGAGCCTGAGGG	ATCAAGGTCTTAAAGCTCAGACTCCAGATATGGCGTGCCATCTTCTAGCG	SERPINB6	NM_004568	Body				TRUE	6:2897936-2898486	6:2951932-2953705	Unclassified							chr6:2952805-2953230	3						TRUE		#N/A	-1.24290321	0.544796451	-2.937041709
cg00104249	chr7	100882184	-	57759860	78799213	ACTCCAATTCCCTAAAACTCTATCCCTAAAAACCATCAACACTAACTACA	ACTCCGATTCCCTAAAACTCTATCCCTAAAAACCATCAACGCTAACTACG	I	C	Grn	NA	NA	NA	NA	NA	NA		OpenSea	CTCTCATCTCCTGCTCCGGTTCCCTAGGGCTCTGTCCCTGGGGGCCATCAGCGCTGGCTG[CG]CACCTCCCTGGCCCCACGGCCCTGCTGGGCTTCTCCGGCCTCCCCTCAGGTGTCTCCTCC	CGCAGCCAGCGCTGATGGCCCCCAGGGACAGAGCCCTAGGGAACCGGAGC	CLDN15;CLDN15	NM_014343;NM_001185080	TSS1500;TSS200				TRUE				CLDN15;CLDN15;CLDN15	ENST00000433422.1;ENST00000308344.5;ENST00000401528.1	TSS1500;TSS1500;TSS200	CLDN15;CLDN15;CLDN15;CLDN15;CLDN15;CLDN15;CLDN15	ENST00000433833.1;ENST00000463331.1;ENST00000412417.1;ENST00000433422.1;ENST00000414035.1;ENST00000308344.5;ENST00000401528.1	TSS1500;TSS1500;TSS1500;TSS1500;TSS1500;TSS1500;TSS200			chr7:100877980-100883392	6						#N/A	-1.512658536	1.230850222	-3.637788012
cg00106345	chr7	27138396	+	91661876	94736897	AAAAAACATTTTAAACCAAAAAAACCACTTATAAACAATCATTTTAAACA	AAAAAACGTTTTAAACCAAAAAAACCGCTTATAAACGATCATTTTAAACG	I	T	Red	NA	NA	NA	NA	NA	NA	chr7:27135342-27136736	S_Shore	AAGACTGGAGCTGGTCTCTTTCAACGCCTTGGGAGACTGGGTGAAAGGCGAGCTTGGTTA[CG]CTTAAAATGATCGCCTACAAGCGGTTCTCTTGGCTCAAAACGCCTCTTTCAGGGCTCTTA	CGCTTAAAATGATCGCCTACAAGCGGTTCTCTTGGCTCAAAACGCCTCTT								7:27104415-27105024	7:27138326-27138743	Gene_Associated_Cell_type_specific	HOTAIRM1;HOTAIRM1;HOTAIRM1;HOTAIRM1	ENST00000434063.3;ENST00000429611.3;ENST00000425358.2;ENST00000428939.3	5'UTR;5'UTR;5'UTR;TSS200	HOTAIRM1;HOTAIRM1;HOTAIRM1;HOTAIRM1	ENST00000434063.3;ENST00000429611.3;ENST00000425358.2;ENST00000428939.3	5'UTR;5'UTR;5'UTR;TSS200	chr7:27137265-27139435	3						TRUE		#N/A	-3.138171622	2.437728378	-3.848676361
cg00110545	chr10	6625489	-	95758942		CATAAAATATTTCTATTTTCTATTAAACACTATCTCTTAATTATATAAAC		II			NA	NA	NA	NA	NA	NA	chr10:6621907-6622642	S_Shelf	CTTTCCCAGGCCATGGGGTGTTTCTGTTTTCTATTAGACACTGTCTCTTAGTTATATAAA[CG]TGGCTGCTCTCAGAAGTTCTCCACACCTTTGTTTCCTGGAAGAGGAAATGGCATTTCCTG	ATGGGGTGTTTCTGTTTTCTATTAGACACTGTCTCTTAGTTATATAAACG									10:6625435-6625671	Unclassified_Cell_type_specific	RP11-5N23.2	ENST00000445427.1	5'UTR	RP11-5N23.2;RP11-5N23.2;RP11-5N23.2;RP11-5N23.2	ENST00000445427.1;ENST00000455810.1;ENST00000414894.1;ENST00000449648.1	5'UTR;5'UTR;TSS200;TSS200	chr10:6625425-6625670	3						TRUE		#N/A	1.882821946	-2.371793851	2.809792804
cg00113074	chr3	32345052	-	96810424		TCTTCAAATTTAAAACAAAAAATACTATTTAATTCTCATACTTTCTTCCC		II			rs17029172	0.178376	NA	NA	NA	NA		OpenSea	TGGGTCGCTTATCTTCAAATTTGAGGCAGGAAATACTGTTTGGTTCTCATACTTTCTTCC[CG]TATGTTTCATTTCTGAAACATTCTGGCTTGTTTACACATTGATGGTAACCGAGCTTCCCC	CGGGAAGAAAGTATGAGAACCAAACAGTATTTCCTGCCTCAAATTTGAAG	CMTM8	NM_178868	Body				TRUE		3:32344774-32345285	Unclassified_Cell_type_specific							chr3:32344860-32345110	3								#N/A	-2.158961836	2.075802806	-3.977261972
cg00113247	chr5	148789115	+	5739963		CTACAAATACATAAACTAAATTCAAATCCCCTTCACCACTTTTTAATTAC		II			NA	NA	NA	NA	NA	NA		OpenSea	GCATCATTCCATCACCCTCACTTTCTAGAGAAGGAAACCACTGCAGATTACCCAATGTCA[CG]CAATTAAAAAGTGGTGAAGGGGATTTGAACCTAGTCTATGCATCTGCAGAACGCACACTC	CGCAATTAAAAAGTGGTGAAGGGGATTTGAACCTAGTCTATGCATCTGCA	MIR143HG;MIR143HG	NR_105060;NR_105059	Body;Body				TRUE				AC131025.8;MIR143HG	ENST00000518014.1;ENST00000505254.1	5'UTR;5'UTR	AC131025.8;MIR143HG;MIR143HG;MIR143HG;MIR143HG;MIR143HG;MIR143HG;MIR143HG;MIR143HG	ENST00000518014.1;ENST00000512096.1;ENST00000523269.1;ENST00000505254.1;ENST00000519898.1;ENST00000522358.1;ENST00000505340.1;ENST00000524265.1;ENST00000509909.1	5'UTR;5'UTR;5'UTR;5'UTR;5'UTR;5'UTR;5'UTR;5'UTR;5'UTR	chr5:148788780-148789170	3								#N/A	-1.800132646	1.293941768	-2.804011594
cg00118342	chr2	106777038	+	84633906		AAAACTATTCTAAACTAACAACTTAAATTAACATTTATTTCCATAACCCC		II			NA	NA	NA	NA	NA	NA		OpenSea	GGTGCAGGGAGAAAACCAATTCAGTGAGGAGCGGAGGCGCAGGACTGTGGAGTGTGCATC[CG]GGGCCATGGAAACAAATGTTAATCCAAGCTGTCAGCTTAGAATAGTCCCTATCTGAAAGC	CGGGGCCATGGAAACAAATGTTAATCCAAGCTGTCAGCTTAGAATAGTCC	UXS1	NM_025076	Body					2:106143207-106143471	2:106776749-106777628	Promoter_Associated_Cell_type_specific	UXS1	ENST00000479621.1	TSS200	UXS1;UXS1;UXS1;UXS1;UXS1;UXS1;UXS1;UXS1	ENST00000479774.1;ENST00000479621.1;ENST00000444193.1;ENST00000416298.1;ENST00000444193.1;ENST00000416298.1;ENST00000483426.1;ENST00000474920.1	TSS1500;TSS200;1stExon;1stExon;5'UTR;5'UTR;3'UTR;3'UTR					chr2:106776332-106777872	3		TRUE		#N/A	-2.569966451	0.07478735	-5.051993328
cg00121045	chr16	1416053	-	77716250	35627903	TTTAAAAAAAATACCTTAAAACCATCAATAAAACTAAATAAATAACAACA	TTTAAAAAAAATACCTTAAAACCGTCGATAAAACTAAATAAATAACAACG	I	T	Red	rs74697119	0.018298	NA	NA	NA	NA	chr16:1414417-1414851	S_Shore	GCATTTAAGGTTTTTGAGGAAAATACCTTGAAACCGTCGGTAGGACTAGATAGGTGACAA[CG]TGTGACAGGAAAGGCTGTCAGGCCAAGCGCAGGCGGGGCTCCCAGCCTCATGATAACGTG	TTTGAGGAAAATACCTTGAAACCGTCGGTAGGACTAGATAGGTGACAACG	UNKL	NM_023076	3'UTR					16:1355932-1356300			UNKL;UNKL;UNKL;UNKL;UNKL	ENST00000391893.2;ENST00000248104.7;ENST00000397464.1;ENST00000508903.2;ENST00000402641.2	3'UTR;3'UTR;3'UTR;3'UTR;3'UTR	UNKL;UNKL;UNKL;UNKL;UNKL;UNKL;UNKL	ENST00000391893.2;ENST00000248104.7;ENST00000562537.1;ENST00000397464.1;ENST00000508903.2;ENST00000402641.2;ENST00000562537.1	3'UTR;3'UTR;3'UTR;3'UTR;3'UTR;3'UTR;1stExon	chr16:1416005-1416190	3						TRUE		#N/A	-2.023207478	1.137210813	-2.925865153
cg00122218	chr5	176855135	-	80793426		AACTAAATCCTCATTACCTAAAAAACCTATCTTATCCCCTATCCCTTATC		II			NA	NA	NA	NA	NA	NA	chr5:176852953-176854125	S_Shore	ATGGCATGGCAGGCTGGGTCCTCATTGCCTGGGGAGCCTGTCTTATCCCCTGTCCCTTAT[CG]AGCCCATGGGCTAGGCCTTCCTCCCAGCCTCTGGGGGCATCTGCCGATTCTGTTCTGCCT	GCTGGGTCCTCATTGCCTGGGGAGCCTGTCTTATCCCCTGTCCCTTATCG	GRK6;GRK6;GRK6	NM_001004105;NM_001004106;NM_002082	Body;Body;Body		chr5:176855088-176855088									GRK6;GRK6;GRK6;GRK6	ENST00000511244.1;ENST00000512684.1;ENST00000502598.1;ENST00000506296.1	5'UTR;5'UTR;5'UTR;5'UTR	chr5:176853880-176855435	3								#N/A	-1.800026562	-1.356373817	-4.112926307
cg00122406	chr8	26431736	+	6631381		CTACCCCTAAAAACAATATACCCTCCCTAATCTACATCTTACCCTAAACC		II			NA	NA	NA	NA	NA	NA	chr8:26434372-26436785	N_Shelf	GGAAAACTTCATAGACATGGTAACATTTCAGTTGTTTCAGAGGGAAGGAGGGGAAAAGAA[CG]GCTTAGGGCAAGATGTAGATTAGGGAGGGCACACTGTTTTCAGGGGCAGTGAGAAGTTTG	CGGCTTAGGGCAAGATGTAGATTAGGGAGGGCACACTGTTTTCAGGGGCA											DPYSL2;DPYSL2	ENST00000521913.1;ENST00000545637.1	5'UTR;5'UTR	DPYSL2;DPYSL2	ENST00000521913.1;ENST00000545637.1	5'UTR;5'UTR	chr8:26431440-26432090	3						TRUE		#N/A	-1.388776157	-0.905323705	-2.792181262
cg00124993	chr5	135416412	+	53806246	50715900	AATACAAACAAAAAAAACTAAAAATCCCTCCAAAACACATTAACAAAACA	AATACGAACGAAAAAAACTAAAAATCCCTCCAAAACACGTTAACAAAACG	I	C	Grn	NA	NA	NA	NA	NA	NA	chr5:135416204-135416475	Island	GCATGTGCTCCCCGCCCCCGAGAGGCCTGCGTCATGCGGTCTCGCCCGCTCTGCGCCAGG[CG]TCCTGCTAACGTGTCCTGGAGGGACTCTCAGTTCCTCCCGCCCGCATCCTGCGCGGGAAC	GATGCGGGCGGGAGGAACTGAGAGTCCCTCCAGGACACGTTAGCAGGACG	MIR886	NR_030583	TSS200					5:135444113-135444367	5:135416212-135416626	Unclassified_Cell_type_specific	VTRNA2-1	ENST00000365160.1	TSS200	VTRNA2-1	ENST00000365160.1	TSS200	chr5:135416105-135416475	3						TRUE		#N/A	3.355360293	-2.004707679	3.266524572
cg00127150	chr22	22862144	-	73772937		TAATCCTCATCAAAAAAACTTCTCTTTTCTTACCTCAAATTTATTACAAC		II			NA	NA	NA	NA	NA	NA	chr22:22862623-22863220	N_Shore	AAATACAACTTTGGTCCTCATCAGGGAGACTTCTCTTTTCTTACCTCAGGTTTATTACAA[CG]CAACTTTTAAGAACTTGAGCTATTCCAGGCAGAAGGTCACATCCTTGAGGTAACCAGAGA	GGTCCTCATCAGGGAGACTTCTCTTTTCTTACCTCAGGTTTATTACAACG	ZNF280B	NM_080764	5'UTR								ZNF280B;ZNF280B;ZNF280B	ENST00000406426.1;ENST00000406426.1;ENST00000360412.2	ExonBnd;5'UTR;5'UTR	ZNF280B;ZNF280B;ZNF280B	ENST00000406426.1;ENST00000406426.1;ENST00000360412.2	ExonBnd;5'UTR;5'UTR					chr22:22861859-22867616	6		TRUE		#N/A	1.947974883	-0.942552911	3.442725921
cg00129273	chr8	70906996	+	14624566		ATAAACCTCRAAATAACTATAACCACTATAACAACTAAAAAACTACRAAC		II			NA	NA	NA	NA	NA	NA		OpenSea	ACGGGCGGGCAAGGCGCTGCAGGGAGGGACTCCAAAGACACACGCGCGCAGCCCTCCTCC[CG]CCCGCAGCCCTTCAGCTGCTACAGTGGCCACAGCTATTCCGAGGTCTATTCCGGCCTCGC	CGCCCGCAGCCCTTCAGCTGCTACAGTGGCCACAGCTATTCCGAGGTCTA						DMR		8:71069470-71069723									chr8:70906840-70907175	3						TRUE		#N/A	-1.863972629	-1.696352729	-4.484015753
cg00135546	chr21	43316469	+	67733145		AAACAATAAAAAACCTTACCAAATATCCTACACAATAACRTCCTATATAC		II			rs17766637	0.05538	NA	NA	NA	NA		OpenSea	TGCAAGAGCAACATCAGAGTGGACGTGGGTAAGGGTTCTGAGCCATCTACAGACACCACA[CG]CACACAGGACGCCACTGTGCAGGATATTTGGCAAGGTTTCTTACTGTTCCAAGTTTTTTT	CGCACACAGGACGCCACTGTGCAGGATATTTGGCAAGGTTTCTTACTGTT	C2CD2;C2CD2	NM_199050;NM_015500	Body;Body						21:43315837-43316481	Gene_Associated_Cell_type_specific	AP001619.1	ENST00000400449.1	TSS1500	AP001619.1;C2CD2;C2CD2;TMPRSS3	ENST00000400449.1;ENST00000482186.1;ENST00000482084.1;ENST00000553129.1	TSS1500;3'UTR;3'UTR;3'UTR	chr21:43316320-43316670	3								#N/A	-3.290471547	0.632425472	-4.833545513
cg00137234	chr4	155703138	-	67726592		AATTCAACAATCTAATTTCAAAATTAAATTCAAACTAAATAAACTTTAAC		II			NA	NA	NA	NA	NA	NA	chr4:155702340-155703328	Island	CGGCTGGGTGAGATTCAGCAGTCTGGTTTCAGAATTGAATTCAGGCTGGGTGAGCTTTAG[CG]GGCTCCTAGTCGTTTGCGTGGAGTTCTAGCCGGGACTGAGCCTCGAACTTTACTTTGCCT	ATTCAGCAGTCTGGTTTCAGAATTGAATTCAGGCTGGGTGAGCTTTAGCG	RBM46	NM_144979	5'UTR					4:155921670-155922778			RP11-21G20.3;RBM46;RBM46	ENST00000515071.1;ENST00000514866.1;ENST00000510397.1	TSS200;5'UTR;5'UTR	RP11-21G20.3;RBM46;RBM46;RBM46	ENST00000515071.1;ENST00000514866.1;ENST00000510397.1;ENST00000512640.1	TSS200;5'UTR;5'UTR;5'UTR	chr4:155702980-155703315	3						TRUE		#N/A	-1.280923538	1.102440745	-3.144576966
cg00138407	chr3	47386505	-	63702896		CTACCACTCTTCTTAATAAAAACTCCTAACTATAACTAAAAACTCCAAAC		II			NA	NA	NA	NA	NA	NA		OpenSea	CTGCTGAATTACTGCCACTCTTCTTGGTGGGGGCTCCTAGCTGTGGCTGGGGGCTCCAGG[CG]CCCCTGTGATTACCTCCTACTGCCACCATGGCGCTCATTCAGATTCCCCACTCTCACTAA	TGCCACTCTTCTTGGTGGGGGCTCCTAGCTGTGGCTGGGGGCTCCAGGCG	KLHL18	NM_025010	3'UTR								KLHL18	ENST00000232766.5	3'UTR	KLHL18	ENST00000232766.5	3'UTR	chr3:47386500-47386815	3						TRUE		#N/A	-1.777275851	2.055806081	-3.062208683
cg00141997	chr2	28653797	-	79630434		CTACCTCTCCAAAATAAAACCAAACCCATCAATATTTCTAACTTTATAAC		II			NA	NA	NA	NA	NA	NA		OpenSea	TCCCCTACAACCTGCCTCTCCAGAGTGGAACCAAACCCATCAGTATTTCTGACTTTGTGA[CG]CCTACTTCCACCTTCTCAGCAGGGCTTCCTGGCACACAGATGTTTTCACAATGGCCCCTG	TGCCTCTCCAGAGTGGAACCAAACCCATCAGTATTTCTGACTTTGTGACG					chr2:28653761-28653761												chr2:28653700-28654055	3								#N/A	-1.364596115	0.206650903	-2.639660644
cg00144745	chr17	76592789	+	86627391		AAAAATTCRCAACCTAATAAAAAATTTACATTTTCCTCTCTCAAAAAACC		II			rs11656916	0.308999	NA	NA	NA	NA		OpenSea	ACATGCCACCATGATCAGTGTGACACACTGGCCTCCTGGCCACATCTGCACTGTAGCAAA[CG]GCTTCCTGAGAGAGGAAAATGCAAACTCCTCATCAGGCTGCGAACTCTCTGTGGCTGGAA	CGGCTTCCTGAGAGAGGAAAATGCAAACTCCTCATCAGGCTGCGAACTCT					chr17:76592779-76592779																					#N/A	-1.834100498	1.405548773	-3.173489243
cg00147801	chr17	3699818	-	42603201		ACATAAAACTATACAAATCAAATAAAACRATACRCRACCCCAAATCTAAC		II			NA	NA	NA	NA	NA	NA		OpenSea	TCCCCTCTGGGACATGGGGCTGTGCAGATCAAATGGGGCGATACGCGGCCCCAGGTCTGA[CG]CAGGAGGCTCAGCACGTGGAGGCTGAGGTTGGAGAGAGTTATAACCACAGGCGAGGGCTG	CATGGGGCTGTGCAGATCAAATGGGGCGATACGCGGCCCCAGGTCTGACG	ITGAE	NM_002208	Body		chr17:3699697-3699697				17:3699648-3700415	Unclassified							chr17:3699505-3700155	3								#N/A	-1.602486696	1.671245233	-2.623475665
cg00148114	chr7	5468197	-	41708117		AACCTAACATTTCCTCCTAAAAAAACTCRATAAAACTAAAATAAACATAC		II			NA	NA	NA	NA	NA	NA	chr7:5458503-5469256	Island	AGGGGCGCCCGGGCCTGGCATTTCCTCCTAGGAAGGCTCGGTGAGACTGGGATGGGCATG[CG]GCTCTCCGCTCGAGCCCAACTCCGGTGCCACCTGCACCACGGAGGGGTGACCCCAGGGTC	GCCTGGCATTTCCTCCTAGGAAGGCTCGGTGAGACTGGGATGGGCATGCG							TRUE	7:5432570-5434873	7:5466995-5468327	Unclassified_Cell_type_specific	AC092171.1;AC092171.1	ENST00000382426.3;ENST00000382426.3	1stExon;5'UTR	AC092171.1;AC092171.1	ENST00000382426.3;ENST00000382426.3	1stExon;5'UTR	chr7:5465940-5470075	3						TRUE		#N/A	-2.248585291	-0.782667462	-5.12445428
cg00148411	chr10	5930582	+	98729971		TCAAATAACATTACTCCAATCAATATCCAAAATTCCTAAATTATACACRC		II			NA	NA	NA	NA	NA	NA	chr10:5930914-5932389	N_Shore	TGGTGGTTATGCAAGGCTGCACGTATGTGATACAACTGCACTGTGCTCTACACACACGAG[CG]CGTGTATAACTCAGGAATTCTGGATATTGATTGGAGCAATGCCACTTGAAACAATGCATT	CGCGTGTATAACTCAGGAATTCTGGATATTGATTGGAGCAATGCCACTTG	ANKRD16;ANKRD16;ANKRD16;FBXO18	NM_019046;NM_001009941;NM_001009943;NM_001258452	Body;Body;Body;TSS1500								FBXO18	ENST00000397269.3	TSS1500	FBXO18;ANKRD16	ENST00000397269.3;ENST00000492368.1	TSS1500;TSS1500	chr10:5930320-5931415	3								#N/A	1.611823707	-0.15586406	3.989505066
cg00151370	chr6	16323285	+	28810565		TTCCCATAATAAAATCACTAAATCTCTCTACTAACAACCAAAATACAAAC		II			NA	NA	NA	NA	NA	NA	chr6:16326950-16327781	N_Shelf	GCCACGCGGGGGCCAACCTCACAGACCTGCCAACAGGCCCTGACAACACTTCTACCTGCT[CG]TCTGCACCCTGGCTGTCAGTAGAGAGATTTAGTGATCTCACTATGGGAAAAAACATGAGA	TCCCATAGTGAGATCACTAAATCTCTCTACTGACAGCCAGGGTGCAGACG	ATXN1;ATXN1	NM_001128164;NM_000332	Body;Body				TRUE		6:16322809-16323523	Unclassified							chr6:16322960-16323295	3						TRUE		#N/A	-1.844150304	0.755482584	-3.532457392
cg00153395	chr1	65327523	+	10761966		CTTAAATTTACTCTTCAAAAATATCCRCAAATAAATACCTAATCACACCC		II			NA	NA	NA	NA	NA	NA		OpenSea	CAGGGTCACCATAGGAATGGCACTTCAGAAAAAAGAAACCACACTGAGCACACTGCCTTG[CG]GGTGTGACCAGGCACCCACCTGCGGATATCCCTGAAGAGCAAATTCAAGATGCTCTGAAC	CGGGTGTGACCAGGCACCCACCTGCGGATATCCCTGAAGAGCAAATTCAA	JAK1	NM_002227	Body				TRUE		1:65327163-65327812	Unclassified_Cell_type_specific				JAK1	ENST00000494904.1	3'UTR	chr1:65327325-65327575	3						TRUE		#N/A	-1.56596028	1.208186353	-3.333194661
cg00154107	chr7	8010695	+	25688532		TACACTACATCCTACACTAATTCACCATCAAATAATCAAAAAACAAATAC		II			NA	NA	NA	NA	NA	NA	chr7:8008097-8009495	S_Shore	ACATTGCAGTCTTGGTGTTTTTGTTTTAATATTTCAGACCCGTAATTAGCATGTTGCTAA[CG]CACTTGTTTTCTGACCACTTGATGGTGAACCAGTGTAGGATGTAGTGCAGTGGGATGAGT	CGCACTTGTTTTCTGACCACTTGATGGTGAACCAGTGTAGGATGTAGTGC	GLCCI1	NM_138426	Body			CDMR					AC006042.7;GLCCI1;AC006465.3	ENST00000428660.1;ENST00000474269.1;ENST00000469183.1	TSS1500;5'UTR;5'UTR	AC006042.7;GLCCI1;GLCCI1;GLCCI1;GLCCI1;AC006465.3;AC006465.3	ENST00000428660.1;ENST00000492797.1;ENST00000460897.1;ENST00000470583.1;ENST00000474269.1;ENST00000469183.1;ENST00000468567.1	TSS1500;5'UTR;5'UTR;5'UTR;5'UTR;5'UTR;5'UTR	chr7:8010660-8010935	3								#N/A	-1.211274169	-0.11963205	-2.781244248
cg00155426	chr4	169361929	-	6600844		CTCATTAATTCCTCCTTCATATCCATCAACACCTTTATAATCATTTTACC		II			rs11728342	0.194941	NA	NA	NA	NA		OpenSea	TTTCCACAGCACTCATTAGTTCCTCCTTCATATCCATCAGCACCTTTGTAATCATTTTAC[CG]CTTCTTCAACAATTCAATAGCCAATAGGAAATGCTCCAAATGGACAGAGTGTAATATATT	TCATTAGTTCCTCCTTCATATCCATCAGCACCTTTGTAATCATTTTACCG	DDX60L;DDX60L	NM_001012967;NM_001291510	Body;Body														chr4:169361665-169361935	3								#N/A	2.15117597	-1.218583732	2.928192342
cg00158530	chr16	69966973	-	22609520		CCRTAATAACCTCCTCTCCAAACTCTACTTAATAAACTTCTAATATAACC		II			NA	NA	NA	NA	NA	NA		OpenSea	GTTCCTTTTTTCCGTGGTGACCTCCTCTCCAGGCTCTGCTTGGTGGGCTTCTGGTGTGGC[CG]CGCCCTGTGTGTGTCTCTCTCTGTGTCCTGCCAGTGGTTTTACCCTATGGTAGGTTACGT	CGTGGTGACCTCCTCTCCAGGCTCTGCTTGGTGGGCTTCTGGTGTGGCCG	MIR140;WWP2;WWP2	NR_029681;NM_199424;NM_007014	TSS200;Body;Body					16:68524286-68524606			MIR140;WWP2	ENST00000385282.1;ENST00000544162.1	TSS200;5'UTR	WWP2;WWP2;MIR140;WWP2;WWP2;WWP2	ENST00000568818.1;ENST00000567161.1;ENST00000385282.1;ENST00000569297.1;ENST00000566463.1;ENST00000544162.1	5'UTR;TSS1500;TSS200;5'UTR;5'UTR;5'UTR	chr16:69966640-69967170	3						TRUE		#N/A	-1.548884107	1.122471815	-2.865420309
cg00158770	chr8	19271585	-	58684531		CCAACTCACAAAAATTAAACAAATCTCTTCCCAACCTTATATTCAATAAC		II			rs11780388	0.433486	NA	NA	NA	NA		OpenSea	GCCAGCTTGCACCAGCTCACAAGGATTGGACAAATCTCTTCCCAACCTTGTGTTCAGTGA[CG]TCATGCTGGTAGCCTGAAATAGGCCACGGTGGGAGTATTTACACCATGGAAATTGGCAAA	CGTCACTGAACACAAGGTTGGGAAGAGATTTGTCCAATCCTTGTGAGCTG	CSGALNACT1;CSGALNACT1;CSGALNACT1	NM_018371;NM_001130518;NR_024040	Body;Body;Body				TRUE							CSGALNACT1	ENST00000397998.3	3'UTR	chr8:19271545-19272270	3						TRUE		#N/A	-1.276762606	0.553943659	-2.753909515
cg00161225	chr17	3814785	+	41803292		AAACRAAACRAAACCCAAAACAAAAACAATAAACACRAATAACAAATATC		II			rs9898098	0.42031	NA	NA	NA	NA		OpenSea	CGGCAACAATGGGCAGAAGCTGAGCAGGGGCCGCCCCAGGCGTGAGGCCTGCCGGGGTGA[CG]ACATCTGTCACCCGTGCTCACTGCCTCTGCCTTGGGTCCCGCCCCGTCCCCCCTTCCCAT	GACGGGGCGGGACCCAAGGCAGAGGCAGTGAGCACGGGTGACAGATGTCG	P2RX1	NM_002558	Body					17:3761440-3761549	17:3814525-3815290	Unclassified				P2RX1;P2RX1	ENST00000571637.1;ENST00000572418.1	3'UTR;3'UTR	chr17:3814640-3814930	3						TRUE		#N/A	-2.818640246	-0.595720957	-5.384663783
cg00174452	chr1	9825023	-	12752296		TCTTCCTAAATAATATCTACATCCAAAATAAATCCATTCAAATCAATCAC		II			rs79043367	0.011295	NA	NA	NA	NA	chr1:9822576-9822817	S_Shelf	TGATCCCAAACTCTTCCTGGGTGGTGTCTACATCCAAAATGGGTCCATTCAAGTCAATCA[CG]GTTAATAAGAAGCACCTGTCCTAACATTCAGCTACTTACTTAAAATTGTTACTCAATGCA	CTTCCTGGGTGGTGTCTACATCCAAAATGGGTCCATTCAAGTCAATCACG	CLSTN1;CLSTN1;CLSTN1	NM_014944;NM_001302883;NM_001009566	Body;Body;Body														chr1:9824760-9825155	3								#N/A	1.92195392	0.314607672	2.9096852
cg00174718	chr6	47136110	-	87792436		TCCCTAATACCCTCTAATAACTACCTCCAACAAAATACACTTAACTCACC		II			NA	NA	NA	NA	NA	NA		OpenSea	TCAGAACCTACTCCCTAGTACCCTCTGATGACTACCTCCAGCAAAATGCACTTGACTCAC[CG]TCTTCTGCACTGGGGAGCTCAAATTATCTCTGTGGGGGAGGTGGAGGCCTTGCCAGACTA	CGGTGAGTCAAGTGCATTTTGCTGGAGGTAGTCATCAGAGGGTACTAGGG							TRUE										chr6:47135965-47136270	3						TRUE		#N/A	3.016939718	-2.754211028	3.243065453
cg00181676	chr3	196325301	-	86675878	31769110	AACTCTTAAAACAACACATCTAAAATTACTTATTCCTCCCACTAAACTCA	AACTCTTAAAACGACGCATCTAAAATTACTTATTCCTCCCGCTAAACTCG	I	T	Red	NA	NA	NA	NA	NA	NA		OpenSea	GGTGAGTGTTACAGCTCTTAAAGCGGCGCATCTGGAGTTGCTTGTTCCTCCCGCTGGGCT[CG]TGGTCTCACTGGCTTCAGGAGTGAAGCTGCAGACTTTTGTGGTGAGTGTTACAGCTCATA	CGAGCCCAGCGGGAGGAACAAGCAACTCCAGATGCGCCGCTTTAAGAGCT								3:197809523-197810023	3:196324997-196325654	Unclassified_Cell_type_specific							chr3:196325220-196325555	3						TRUE		#N/A	1.941864458	-0.155801888	4.654061286
cg00181978	chr1	38324220	-	50779932		ATTTCAACCTTCTAAATAAAAAAACTATTCCTCAATCAAACACAAACAAC		II			NA	NA	NA	NA	NA	NA	chr1:38325150-38325999	N_Shore	CTAGAACAGATGTTTCAACCTTCTGGGTGGAAGGGCTATTCCTCAATCAGGCACAAACAA[CG]AAGATCACTGTATCTATTTATGTCCTAAAACAATATGGTGTCAACAAGAAGTTATGGTTC	TTTCAACCTTCTGGGTGGAAGGGCTATTCCTCAATCAGGCACAAACAACG	MTF1	NM_005955	5'UTR								MTF1;MTF1	ENST00000373036.3;ENST00000468190.1	5'UTR;TSS200	MTF1;MTF1	ENST00000373036.3;ENST00000468190.1	5'UTR;TSS200					chr1:38324220-38327156	6				#N/A	1.570331931	-1.539360895	3.050405541
cg00182893	chr6	139861189	-	39610985		CTAAAAAAAACAACTACAATAAACAATACCTAAAAACACATTATTAACTC		II			NA	NA	NA	NA	NA	NA		OpenSea	AATTCTTGCTTCTAAAGGGAGCAGCTGCAATGAGCAATGCCTGGGAACACATTATTAACT[CG]CAATACACAGTGTGGCCCGCTCTTCCTTTCTGTAAACAGTTACTTGGTGATCAACAACGT	TAAAGGGAGCAGCTGCAATGAGCAATGCCTGGGAACACATTATTAACTCG					chr6:139860975-139860975		TRUE										chr6:139860965-139861255	3						TRUE		#N/A	-2.269164504	3.12561421	-2.988072808
cg00185034	chr8	8610660	+	48810562		CATATAACTAAAAATATCACATACTTTTCCCCTAAAATACTAAATAAACC		II			NA	NA	NA	NA	NA	NA		OpenSea	CAGGGTGCTTCCGCAGCAGAAAGCATGCACATTGCTGTTTTTAGAATTCCTTCTGGTATA[CG]GTCTACTCAGCACCTCAGGGGAAAAGCATGTGACACTCTCAGTCATATGAGACTACAGCT	CGGTCTACTCAGCACCTCAGGGGAAAAGCATGTGACACTCTCAGTCATAT					chr8:8610591-8610591				8:8610539-8611008	Unclassified_Cell_type_specific	RP11-211C9.1;RP11-211C9.1	ENST00000522213.1;ENST00000519147.1	3'UTR;3'UTR	RP11-211C9.1;RP11-211C9.1	ENST00000522213.1;ENST00000519147.1	3'UTR;3'UTR	chr8:8610580-8610895	3								#N/A	2.759225041	-3.197410551	2.830729929
cg00195322	chr20	48278559	-	31703849		CAAATACCAATATTAACAACCTTAAACCATAACTTAACTAAACAACTTCC		II			NA	NA	NA	NA	NA	NA		OpenSea	AAATTTCCATTCAGATGCCAGTGTTAGCAGCCTTGGGCCATGGCTTAACTGGACAGCTTC[CG]GGGGCGAAGGACTGGGTTTCCTGCCCTTCAGCCACCTCTTGGCCACACAATGGTGCCTTT	AGATGCCAGTGTTAGCAGCCTTGGGCCATGGCTTAACTGGACAGCTTCCG	B4GALT5	NM_004776	Body														chr20:48278425-48278815	3								#N/A	-1.947182024	1.858985163	-2.846454012
cg00198066	chr2	136964552	-	91665562		ATATAAATTAAAAACCTAATATTCACTTCCAATAAACTCAACTATCTATC		II			NA	NA	NA	NA	NA	NA		OpenSea	GACCCAGACTGATGTGAATTGAAAGCCTGGTGTTCACTTCCAATAAACTCAACTGTCTAT[CG]CCAGAGCAACACAGGCTTCCAGTCTTCAAGTCATCAATACAAATGAGCATTTCTGGTGTT	TGTGAATTGAAAGCCTGGTGTTCACTTCCAATAAACTCAACTGTCTATCG					chr2:136964188-136964188														chr2:136963833-136965885	6	chr2:136963650-136965683	6				#N/A	-2.342322057	3.391121039	-4.124102663
cg00200515	chr3	101592635	+	60706158		ATACTTTTTCAACCCAAACAAAATCTTTAAACCCCCTCTTTAATAAATCC		II			NA	NA	NA	NA	NA	NA		OpenSea	ATAGTTGGAAGTGAAAGTTTGCAAGATGTGTTCTTAAAGATTAAATTATGTAAACAGAAA[CG]GATTTACCAAAGAGGGGGCCCAAAGATTCTGTTTGGGCTGAAAAAGCATTTATAATAGTC	CGGATTTACCAAAGAGGGGGCCCAAAGATTCTGTTTGGGCTGAAAAAGCA					chr3:101592355-101592355												chr3:101592420-101592815	3								#N/A	3.06005288	-3.280214809	3.234161547
cg00201025	chr3	137832372	+	71655167		AACTATATAAAAATTTCCTTAACAACCACAACAATTAACATTAATAACAC		II			NA	NA	NA	NA	NA	NA	chr3:137833848-137834592	N_Shore	TTTACAAACCTGCCCTGGCTCCCAAGCTAACTTCAGCAGTGCCCACTGGGGGAGCTCAGG[CG]TGTCATTAATGCTAATTGTTGTGGCTGCCAAGGAAACCTTCACACAGTTTGCAAACAGGC	ACTGTGTGAAGGTTTCCTTGGCAGCCACAACAATTAGCATTAATGACACG	DZIP1L;DZIP1L	NM_173543;NM_001170538	5'UTR;TSS200								DZIP1L;DZIP1L	ENST00000327532.2;ENST00000469243.1	5'UTR;TSS200	DZIP1L;DZIP1L;DZIP1L;DZIP1L	ENST00000327532.2;ENST00000467030.1;ENST00000492010.1;ENST00000469243.1	5'UTR;5'UTR;5'UTR;TSS200	chr3:137832200-137832555	3						TRUE		#N/A	1.784350244	0.201738753	4.477890545
cg00202266	chr1	205168888	-	6680400		TTATAAATAACACTACTCAAATTCCCTACACCATATAAAAAACAAACCCC		II			NA	NA	NA	NA	NA	NA		OpenSea	CTGTAGTCTTGTTATGAATGACACTACTCAGATTCCCTGCACCATGTAGGAAGCAAACCC[CG]TCATCCCTAGAGGCTATTTTCCTGTAAGAAGGAGCAAATTAACCTTAGGTTTTACAACCA	CGGGGTTTGCTTCCTACATGGTGCAGGGAATCTGAGTAGTGTCATTCATA	DSTYK;DSTYK	NM_199462;NM_015375	Body;Body						1:205168742-205168999	Unclassified_Cell_type_specific							chr1:205168525-205169090	3								#N/A	-1.925656906	0.814440351	-3.956748379
cg00202345	chr10	77503513	+	93662242		CATTTTAAATTTACCTTCCTACATACTCAAAATTCTTTCAAACTACCATC		II			NA	NA	NA	NA	NA	NA		OpenSea	AACGTTTAGAGAAGGAAAAGGAAATGGGTTCATGTTTAAACTGACTCTGAGCAAGCATGG[CG]ATGGTAGTTTGAAAGAATTCTGAGCATGTAGGAAGGTAAACTCAAAATGTTCTTCCTGCC	ATTTTGAGTTTACCTTCCTACATGCTCAGAATTCTTTCAAACTACCATCG	C10orf11;C10orf11	NM_001305581;NR_131178	Body;Body														chr10:77503005-77503530	3								#N/A	-2.174539345	1.618104568	-3.052444834
cg00202522	chr1	156127527	-	3797845		TCCCCAAAAAATATACRATTTAACAACTACTACCATATATACCATTCATC		II			NA	NA	NA	NA	NA	NA		OpenSea	GTTAAACAATTTCCCCAGGAAATGTGCGGTTTGACAACTGCTGCCATATATACCATTCAT[CG]TGTTAGGTGTTTTGTATATGCCACCTGGTTGTATCTGCCAGTAGCCTATGAAATTGACCA	CCCCAGGAAATGTGCGGTTTGACAACTGCTGCCATATATACCATTCATCG	SEMA4A;SEMA4A;SEMA4A;SEMA4A	NM_001193301;NM_001193300;NM_022367;NM_001193302	Body;Body;Body;Body								SEMA4A	ENST00000470306.1	5'UTR	SEMA4A;SEMA4A	ENST00000470306.1;ENST00000487358.1	5'UTR;5'UTR	chr1:156127320-156127655	3								#N/A	-1.601402537	1.260465365	-2.723668858
cg00206490	chr16	89469729	+	82783535	23632869	AACTCCTCCATATTCTTCCACACAATACTAAAACCAATCAAAAAAAACCA	AACTCCTCCATATTCTTCCACGCGATACTAAAACCAATCAAAAAAAACCG	I	A	Red	NA	NA	NA	NA	NA	NA		OpenSea	CTCACACCAGCCACGCACATGTTGTGAGCAATCCTGTGTGGCCTGCTCCCCCCTCCTGAC[CG]GCCCCTCCTGACTGGCCCCAGCACCGCGTGGAAGAACATGGAGGAGCTCATCTGTCTGAG	CGGCCCCTCCTGACTGGCCCCAGCACCGCGTGGAAGAACATGGAGGAGCT	ANKRD11	NM_013275	5'UTR				TRUE	16:87997042-87997347	16:89469422-89469869	Unclassified_Cell_type_specific	RP1-168P16.2;ANKRD11;ANKRD11	ENST00000562211.1;ENST00000378330.2;ENST00000301030.4	3'UTR;5'UTR;5'UTR	RP1-168P16.2;ANKRD11;ANKRD11;ANKRD11;ANKRD11;ANKRD11;ANKRD11	ENST00000562211.1;ENST00000562816.1;ENST00000378330.2;ENST00000378332.2;ENST00000301030.4;ENST00000568512.1;ENST00000566973.1	3'UTR;3'UTR;5'UTR;5'UTR;5'UTR;3'UTR;3'UTR	chr16:89469265-89469790	3						TRUE		#N/A	-1.449048385	-0.109573708	-2.633989115
cg00216055	chr2	136889249	+	85678204		TCACTTTTAACAACCACAAAATTTCATAAACCACCAAATAAAAACCAATC		II			NA	NA	NA	NA	NA	NA		OpenSea	AGAAAAAAAAAAGCCAAAAACGAATGTTGTTCGTCAACAGACATTACCACACTACCAGCA[CG]ATTGGCTTTCATCTGGTGGTTCATGAAACTTTGTGGTTGTTAAAAGTGATCTTCATGTTC	CACTTTTAACAACCACAAAGTTTCATGAACCACCAGATGAAAGCCAATCG					chr2:136888890-136888890												chr2:136889165-136889390	3								#N/A	-1.718860719	0.245605187	-3.62359847
cg00224496	chr3	63954248	-	93750245		ATTTTATCAAATACTTCAATTCCACAACAAAATTTCAAACAAAACACTAC		II			NA	NA	NA	NA	NA	NA		OpenSea	GTTTGAAAGCTGTTTTGTCAGATACTTCAATTCCACAGCAAAGTTTCAAACAGAACACTG[CG]TCAAGAGGAAGAACAACTTCAAAATACAAACAGTAACCCTGGGAAGTCATTCAGTAACTT	CGCAGTGTTCTGTTTGAAACTTTGCTGTGGAATTGAAGTATCTGACAAAA	ATXN7;ATXN7;ATXN7	NM_000333;NM_001177387;NM_001128149	Body;Body;Body						3:63953769-63954371	Promoter_Associated	ATXN7;ATXN7	ENST00000539129.1;ENST00000488239.1	3'UTR;5'UTR	ATXN7;ATXN7;ATXN7;ATXN7	ENST00000474112.1;ENST00000539129.1;ENST00000475897.1;ENST00000488239.1	5'UTR;3'UTR;5'UTR;5'UTR	chr3:63953360-63954330	3								#N/A	-2.729941258	-1.008541879	-4.195199121
cg00224807	chr2	238065650	+	5793446	40784904	TCAATAAACTACTAAAAATACAATACCTAACACAACCCCACTTCAAAACA	TCGATAAACTACTAAAAATACGATACCTAACGCGACCCCGCTTCAAAACG	I	T	Red	NA	NA	NA	NA	NA	NA		OpenSea	CAAGGTCAAAGCTCTGGCCCGGCCGCTCATCAGCTTCCAGGGCTCTGCCCTCGGAGTCCA[CG]CTCTGAAGCGGGGTCGCGTCAGGCATCGCATCCCCAGCAGCTCACCGATCGCAGTTCCCA	CGCTCTGAAGCGGGGTCGCGTCAGGCATCGCATCCCCAGCAGCTCACCGA								2:237729897-237730509											chr2:238064764-238065684	6	chr2:238063585-238066457	6		TRUE		#N/A	-2.182074719	1.814804718	-4.233924733
cg00230689	chr7	26368063	+	37679838		AATATCCAAAATCAAAACTACCTTTAAAAATAAACTAACCACCTCCTAAC		II			NA	NA	NA	NA	NA	NA		OpenSea	ACCAGCCTGGTTTGGACACAGTAAGTTTGAGGTGTGTGCAGAATGTCCGCATGAAGAGAC[CG]CTAGGAGGTGGCCAGTTCACCCTCAAAGGCAGTTCTGATTCTGGACACCTTTGTACATGA	GTGTCCAGAATCAGAACTGCCTTTGAGGGTGAACTGGCCACCTCCTAGCG	SNX10;SNX10;SNX10	NM_001199835;NM_013322;NR_037670	5'UTR;5'UTR;Body								SNX10;SNX10;SNX10	ENST00000338523.4;ENST00000446848.2;ENST00000396376.1	5'UTR;5'UTR;5'UTR	SNX10;SNX10;SNX10;SNX10;SNX10	ENST00000416246.1;ENST00000338523.4;ENST00000412416.1;ENST00000446848.2;ENST00000396376.1	5'UTR;5'UTR;5'UTR;5'UTR;5'UTR					chr7:26368013-26368982	6				#N/A	1.303468137	0.140099341	2.767486336
cg00232387	chr19	2717526	-	7787160		TACCCTTAATCTACACRATAAACTTATAAATAAACCCCAACTCCTCCAAC		II			NA	NA	NA	NA	NA	NA	chr19:2717060-2717800	Island	GTCCTCCACGCTGCCCTTGATCTGCACGATGAGCTTGTAGATGGGCCCCAGCTCCTCCAG[CG]ACTGCTTGCTGGTGACGGAGAACACCAGGATGAAGGCGTGGCCCTTGGAGATGGACAGGC	CGCTGGAGGAGCTGGGGCCCATCTACAAGCTCATCGTGCAGATCAAGGGC	DIRAS1	NM_145173	Body					19:2668073-2669172	19:2717384-2717659	Unclassified_Cell_type_specific							chr19:2717360-2718255	3						TRUE		#N/A	-1.152005038	1.385496113	-2.767595097
cg00234363	chr8	61649271	-	53762118		AATCTTCAATATCCAATAAACAAATATCCTATAATTTCACTCTTACCCAC		II			NA	NA	NA	NA	NA	NA		OpenSea	AGCAGCAAAATAGTCTTCAGTATCCAATAGGCAAATGTCCTATGATTTCACTCTTGCCCA[CG]TGTTGGCTGTTTATCAAAAAAGTTTCCCTTGGATGACATTTTACTTACACAATAGGACAA	CGTGGGCAAGAGTGAAATCATAGGACATTTGCCTATTGGATACTGAAGAC	CHD7	NM_017780	5'UTR								CHD7;CHD7	ENST00000307121.4;ENST00000423902.1	5'UTR;5'UTR	CHD7;CHD7;CHD7	ENST00000307121.4;ENST00000423902.1;ENST00000526846.1	5'UTR;5'UTR;5'UTR			chr8:61648592-61649430	6						#N/A	-1.61180935	2.124842089	-2.656498156
cg00235079	chr13	103483277	+	2782218		TAAAACAACCAAATAAAAACRACTTCCTAAAAAATCTCCAACTAACCTAC		II			NA	NA	NA	NA	NA	NA		OpenSea	AAGGTCCTCCCCTCTGCAAACAGCGGGCACTTCCTGAGGCCCAACCCCATCCTCCCAGCA[CG]CAGGCCAGCTGGAGATTCTCCAGGAAGCCGTTTTTACTTGGCTGTCTCATTAGTAGGAGA	CGCAGGCCAGCTGGAGATTCTCCAGGAAGCCGTTTTTACTTGGCTGTCTC	BIVM;BIVM-ERCC5;BIVM	NM_017693;NM_001204425;NM_001159596	Body;Body;Body											BIVM	ENST00000490317.1	5'UTR	chr13:103483145-103483355	3								#N/A	-1.293010967	0.464484341	-2.929794832
cg00238470	chr1	36616845	-	10760588		CTATATAATCCCCTCCTCACTCAAATAAATTCTTAAAAACTTCTTAAACC		II			rs74224943	0.148225	NA	NA	NA	NA	chr1:36614855-36615462	S_Shore	CTCAGGTTGATCTATATGATCCCCTCCTCACTCAGATAGGTTCTTAAAGGCTTCTTAGGC[CG]AGCACAGTGGCTCATGCCAGTAACCCCAGCACATTGGGAGGCAAAGGCAGGAGGAACACT	CGGCCTAAGAAGCCTTTAAGAACCTATCTGAGTGAGGAGGGGATCATATA	TRAPPC3	NM_001270895	5'UTR		chr1:36616485-36616485		TRUE										chr1:36614585-36616850	3								#N/A	1.759484846	-1.314036801	3.529607663
cg00244328	chr4	42660123	+	81662568		TTCTAATTTATTATTTCTAATTTATTCCTTTCCTACCAATTCAACAACTC		II			NA	NA	NA	NA	NA	NA	chr4:42658278-42659550	S_Shore	AGTTGTCAAAACAAATACTTCACCTTCAAGTTAAGATGTAAGGTTTTGTGCTGTTTCTGG[CG]AGCTGCTGAACTGGCAGGAAAGGAATAAACCAGAAACAATAAATCAGAAGCAATTTGCTT	TCTGATTTATTGTTTCTGGTTTATTCCTTTCCTGCCAGTTCAGCAGCTCG	ATP8A1;ATP8A1	NM_006095;NM_001105529	TSS1500;TSS1500								ATP8A1;ATP8A1	ENST00000264449.10;ENST00000381668.5	TSS1500;TSS1500	ATP8A1;ATP8A1	ENST00000264449.10;ENST00000381668.5	TSS1500;TSS1500			chr4:42657703-42660198	6	chr4:42654979-42660682	6				#N/A	-1.639350805	0.105974403	-3.542239702
cg00248242	chr2	240867059	-	86789362		CAAAAACATTAAACTAAATTTTAAAAATTAATCTCTAAAAATCACATACC		II			NA	NA	NA	NA	NA	NA	chr2:240868278-240868590	N_Shore	TGGAGGGGGCTCAAGGGCATTAGGCTGAATTTTAAAAGTTAATCTCTAAAGGTCACATGC[CG]CACAATTCCATTTATACAAAATTCTCAAAATGACAAAATCACAGAGCTGCAGAACAGCTT	CGGCATGTGACCTTTAGAGATTAACTTTTAAAATTCAGCCTAATGCCCTT					chr2:240866823-240866823				2:240866747-240867401	Unclassified_Cell_type_specific							chr2:240866820-240867395	3						TRUE		#N/A	1.439903077	1.184694217	3.246562431
cg00249268	chr18	45458594	+	2739930		TCATTTAATACTTCCTAATTACCRATTTATATTACTAATACTTCTTTCCC		II			NA	NA	NA	NA	NA	NA	chr18:45456484-45458024	S_Shore	CCAGTAATTCATTCTCATGTGTGGCTTAGTTTATAGATTTAATTGGGGACTTCAAATAAG[CG]GGAAAGAAGCACTAGCAATACAAATCGGTAATCAGGAAGTACCAAATGAGCACTCCAAAC	CGGGAAAGAAGCACTAGCAATACAAATCGGTAATCAGGAAGTACCAAATG	SMAD2;SMAD2	NM_001135937;NM_001003652	TSS1500;TSS1500			CDMR					SMAD2;SMAD2	ENST00000402690.1;ENST00000356825.4	TSS1500;TSS1500	SMAD2;SMAD2	ENST00000402690.1;ENST00000356825.4	TSS1500;TSS1500			chr18:45456051-45458723	6	chr18:45454367-45459446	6				#N/A	1.218048638	-0.005542404	3.210311735
cg00249310	chr1	174084195	-	87728360		TCCTCCTTCTATATTTCTCTCTCCTAATAACAATAAAAATTACTACAAAC		II			rs80065868	0.111723	NA	NA	NA	NA		OpenSea	CCCTTCTCCCTTCCTCCTTCTGTGTTTCTCTCTCCTAGTGGCAATAGAGGTTACTGCAAG[CG]TGAGTTCCCATTGTATAAGTGGCCAAAGGGCAAATTGTGTTGTCTAGTGCTTGATGTCTC	CGCTTGCAGTAACCTCTATTGCCACTAGGAGAGAGAAACACAGAAGGAGG									1:174084024-174084323	Unclassified_Cell_type_specific							chr1:174084000-174084315	3								#N/A	2.363082184	-2.562703424	2.807353368
cg00250196	chr2	16836324	+	6630969		ACATATCTCCTATTTTTTCTCCCTTTAAAACATCTATATATCAAAACCTC		II			NA	NA	NA	NA	NA	NA		OpenSea	TACACAACCTATGACCTTACTAGCAGGTTGAGCATGTAGTGTGAAAGGGAGAAAGAGGGA[CG]AGGCCTTGACACACAGATGTTTTAAAGGGAGAAAAAACAGGAGATATGCACTTAGCACTC	CGAGGCCTTGACACACAGATGTTTTAAAGGGAGAAAAAACAGGAGATATG	FAM49A	NM_030797	5'UTR		chr2:16835834-16835834						FAM49A;FAM49A	ENST00000406434.1;ENST00000381323.3	5'UTR;5'UTR	FAM49A;FAM49A;FAM49A;FAM49A	ENST00000406434.1;ENST00000381323.3;ENST00000445605.1;ENST00000451689.1	5'UTR;5'UTR;5'UTR;5'UTR	chr2:16836105-16836595	3								#N/A	-2.042109853	-1.111429343	-3.948420501
cg00258198	chr3	53199037	-	9694144		CATCCAAAAAAACCCRAAATTTTAAATCCAAAAAAAACTAAACTAAACCC		II			rs1483185	0.000191	NA	NA	NA	NA	chr3:53194716-53196133	S_Shelf	AGGGAAAGCCACATCCAGAGAGACCCGAGGTTTTAGGTCCAGGAGAGACTGAACTGGGCC[CG]TCAGCCATGCTGGGACTGGTAGACGGGGAGAGCCTGTTTGGCGGTGCCTCCCGGCTCAGC	CGGGCCCAGTTCAGTCTCTCCTGGACCTAAAACCTCGGGTCTCTCTGGAT	PRKCD;PRKCD	NM_006254;NM_212539	5'UTR;5'UTR								PRKCD;PRKCD;PRKCD	ENST00000394729.2;ENST00000330452.3;ENST00000477794.2	5'UTR;5'UTR;5'UTR	PRKCD;PRKCD;PRKCD;PRKCD;PRKCD;PRKCD	ENST00000464818.1;ENST00000478843.1;ENST00000394729.2;ENST00000330452.3;ENST00000477794.2;ENST00000487897.1	TSS200;5'UTR;5'UTR;5'UTR;5'UTR;5'UTR	chr3:53198745-53199270	3								#N/A	-1.746422086	2.080614735	-2.723326214
cg00259834	chr3	16553499	+	23685982		CTCAAACTAAACTCTACATCCTCTTTTACCTTCAATAAAATTTCTAACCC		II			NA	NA	NA	NA	NA	NA	chr3:16554327-16555413	N_Shore	TTGATATACAAATGCAGCCAGAGGATGACGTGCCAGCTCTGGGGCTTTGAATCACTCAGG[CG]GGCCAGAAACCCCACTGAAGGCAAAAGAGGATGCAGAGCTCAGTCTGAGGTTAGAGTGAT	CGGGCCAGAAACCCCACTGAAGGCAAAAGAGGATGCAGAGCTCAGTCTGA	RFTN1	NM_015150	5'UTR			RDMR			3:16553314-16554247	Promoter_Associated	RFTN1	ENST00000334133.4	5'UTR	RFTN1;RFTN1;RFTN1;RFTN1;RFTN1;RFTN1	ENST00000449415.1;ENST00000441460.1;ENST00000451036.1;ENST00000453536.1;ENST00000334133.4;ENST00000431547.1	5'UTR;5'UTR;5'UTR;5'UTR;5'UTR;5'UTR	chr3:16553140-16553915	3						TRUE		#N/A	-2.255923398	0.610970424	-4.004674284
cg00273658	chr6	53791988	+	48686247		TTATTCCAACAAATTTTTCTCCCTAAATAATCCATATCTTAAATTAACTC		II			NA	NA	NA	NA	NA	NA		OpenSea	TACCTCTTGCTTTGTTCTGTCTCCTTTCTCTCAAAGGAGGCTTTCATGTATCAGAAGGAA[CG]AGTCAATTTAAGACATGGATCATCCAGGGAGAAAAACCTGCTGGAACAAATAAATTAGTG	CGAGTCAATTTAAGACATGGATCATCCAGGGAGAAAAACCTGCTGGAACA							TRUE												chr6:53791947-53792373	4	chr6:53791853-53792392	4				#N/A	-1.847530121	-1.168645243	-3.997602677
cg00275665	chr20	48317973	-	76624596		TATAAAAATCCAACAACTTTTACACRTTAAATTTTTCTATTTCCTCATTC		II			NA	NA	NA	NA	NA	NA		OpenSea	TAAGTCAGAGCTGTGGGAGTCCAGCAGCTTTTACACGTTAGATTTTTCTATTTCCTCATT[CG]TCAGCATTTGACATCATTTTCTGATGTTATAAAGGATAACAGAAAAAAAAACCCTGTGCA	GTGGGAGTCCAGCAGCTTTTACACGTTAGATTTTTCTATTTCCTCATTCG	B4GALT5	NM_004776	Body		chr20:48317822-48317822												chr20:48317880-48318330	3								#N/A	-1.585689842	-0.13436105	-3.362200555
cg00277334	chr10	82204260	+	13787826		AACTCTCTACCCTCTATACCACTCTATATCTTTAAAATCCTCTATACACC		II			NA	NA	NA	NA	NA	NA		OpenSea	GTGTGAGGGAGGGGGAACCGGAGCTCAGGAGAGGGATCTGGCCACAAAGATGGGTGGGGG[CG]GTGCACAGAGGATTCTAAAGACACAGAGTGGCACAGAGGGCAGAGAGCCTGTGGAGATGA	GCTCTCTGCCCTCTGTGCCACTCTGTGTCTTTAGAATCCTCTGTGCACCG							TRUE		10:82204242-82204806	Unclassified									chr10:82204232-82205105	6	chr10:82202204-82205335	6		TRUE		#N/A	1.1664853	0.686197333	3.203221684
cg00278134	chr1	232761010	-	32643821		AAAATATAACTCCTTATAAACCTCRAAAAAAACTTCCAAAAACACACTTC		II			NA	NA	NA	NA	NA	NA		OpenSea	AACTATAACCGAGAGTGTGACTCCTTGTAAGCCTCGAGGGAAGCTTCCAGAGACACACTT[CG]TGTTGTTCAGCCAGTTTAACAATTTCATCACCGGCTTAAGTAAAGATATAAAAGAGTCTG	GAGTGTGACTCCTTGTAAGCCTCGAGGGAAGCTTCCAGAGACACACTTCG																	chr1:232760700-232761095	3								#N/A	2.932079437	-2.642403096	3.244974225
cg00278392	chr6	16802505	+	61776874		TACACAATATAAACCAATCTAAATCCTTACATCATCTTTAACAAACCATC		II			NA	NA	NA	NA	NA	NA		OpenSea	TAGCCTCTATTTTTACATCTGTCAGCCAGAAAGCCACAAGGAGCTGGATGAAGAAAGGGA[CG]ATGGTTTGCCAAAGATGATGTAAGGACCCAGACTGGCTCATATTGTGCATACAGCCAGCA	GCACAATATGAGCCAGTCTGGGTCCTTACATCATCTTTGGCAAACCATCG							TRUE										chr6:16802320-16802615	3						TRUE		#N/A	-1.682202939	-0.457891789	-3.821564133
cg00287009	chr2	201273195	+	29643873		TAACCAAAATTTTCAATCCACCCACACAACTATATAATCAACAAAAACCC		II			NA	NA	NA	NA	NA	NA		OpenSea	AATTGCAGGGGAGAGACTGGAAGCAGAGAGAACAGTTATTTTATGTTTATTTGATAATGC[CG]GGTCTTTGCTGATCACACAGCTGTGTGGGTGGATTGAAAACTTTGGTCAGAGCCACTTTG	CGGGTCTTTGCTGATCACACAGCTGTGTGGGTGGATTGAAAACTTTGGTC	SPATS2L;SPATS2L;SPATS2L;SPATS2L;SPATS2L;SPATS2L;SPATS2L	NM_001282743;NM_001282744;NM_015535;NM_001100424;NM_001100423;NM_001100422;NM_001282735	5'UTR;Body;Body;Body;Body;Body;Body		chr2:201273148-201273148		TRUE				SPATS2L	ENST00000409385.1	5'UTR	SPATS2L	ENST00000409385.1	5'UTR	chr2:201273165-201273595	3								#N/A	3.35208346	-2.856381656	2.979443187
cg00287012	chr18	21593174	-	6647895		CAAATCCTTCTTCTCAAACAACATAAATACAATAACTCCTACATTACAAC		II			rs116056889	0.011295	NA	NA	NA	NA	chr18:21594013-21595464	N_Shore	GGTCAGCTTGTCAAATCCTTCTTCTCAGACAGCATGAATGCAGTGACTCCTGCATTACAA[CG]TACTGTTTCCCAAGGATGTGAATCGTCCATTTTCTTGCTTCTGTCAGTGTTCCAGTTTGT	AAATCCTTCTTCTCAGACAGCATGAATGCAGTGACTCCTGCATTACAACG	TTC39C;TTC39C;TTC39C	NM_153211;NM_001135993;NR_024232	5'UTR;TSS1500;TSS1500								TTC39C;TTC39C	ENST00000317571.2;ENST00000304621.5	TSS1500;5'UTR	TTC39C;TTC39C	ENST00000317571.2;ENST00000304621.5	TSS1500;5'UTR	chr18:21593080-21593310	3						TRUE		#N/A	-1.73930393	2.005109808	-3.006209209
cg00289431	chr11	75401420	-	88699592		AATTTCACTTAAAACCTCATTATACATTCATTAACATACACATCACACTC		II			NA	NA	NA	NA	NA	NA		OpenSea	GATTTGACCTAGGTTTCACTTAGGACCTCATTATGCATTCATTAACATACACATCACACT[CG]CACCAGCCCCATGACAGTTTCAGGAACACCCATATTTGGTGTAAAAATGGGTGGCACTAC	GTTTCACTTAGGACCTCATTATGCATTCATTAACATACACATCACACTCG																	chr11:75400900-75401435	3								#N/A	1.986851372	-1.72009121	3.096930372
cg00299736	chr11	60869969	+	4639257		CTCTTACCTCAACCTAAACAACTAAACACCRCAAATAAAAATATCTAACC		II			NA	NA	NA	NA	NA	NA		OpenSea	CCGTCCCACCCCTCCCTGAGCACGCCACCCCGCCCTCTCCCTCTCTGAGAGCGAGATACC[CG]GCCAGACACCCTCACCTGCGGTGCCCAGCTGCCCAGGCTGAGGCAAGAGAAGGCCAGAAA	CGGCCAGACACCCTCACCTGCGGTGCCCAGCTGCCCAGGCTGAGGCAAGA	CD5;CD5	NM_014207;NM_014207	5'UTR;1stExon	low-CpG:60626530-60626549					11:60869464-60870416	Promoter_Associated_Cell_type_specific	CD5;CD5	ENST00000347785.3;ENST00000347785.3	5'UTR;1stExon	CD5;CD5;CD5	ENST00000544014.1;ENST00000347785.3;ENST00000347785.3	TSS200;5'UTR;1stExon	chr11:60869465-60870015	3						TRUE		#N/A	-1.994373371	0.498957769	-3.683138149
cg00304081	chr16	50105230	+	27778939		AATAAAATACATTCATTAAAATAAAATCACAAACAAAATCAAATTACCAC		II			NA	NA	NA	NA	NA	NA		OpenSea	TGACCTAAAAGCACAGATGTTTCTTAGAATACAAGATTAAGTTGGATCCTGAAATGCCTA[CG]TGGCAATCTGACCTTGCCTGTGATTTCATTTTAATGAATGCATTCCACCAGAAATATTAG	CGTGGCAATCTGACCTTGCCTGTGATTTCATTTTAATGAATGCATTCCAC	HEATR3	NM_182922	Body														chr16:50104985-50105330	3								#N/A	-1.187194264	0.756644964	-2.809111543
cg00307203	chr18	47715633	-	97629304		ATCCTAAAACAAAAATTCCTACTCAAAAAACTTATAAAACAATATTTTCC		II			NA	NA	NA	NA	NA	NA		OpenSea	CCTAGAATCTGATCCTGAGACAAGGATTCCTGCTCAAGAGACTTGTAAGGCAGTGTTTTC[CG]GAAAAGACTGGTAGGGGAGTAGAGAAGGTGGACAAGAGAGGGAAGGAAGTCAAGCTAACA	CGGAAAACACTGCCTTACAAGTCTCTTGAGCAGGAATCCTTGTCTCAGGA	MYO5B	NM_001080467	Body														chr18:47715425-47715935	3								#N/A	1.85561948	0.982314264	2.660568822
cg00314029	chr2	161348665	+	64787567		TCTAAATACCCTTCTAAATCACAAAAAAATCAAATATAAATACAATATCC		II			NA	NA	NA	NA	NA	NA	chr2:161349223-161350371	N_Shore	AGGCCGGAAATGCCCAACTACCAGCAAGCAGAGCATGATTACAACCTCCCAAAGAAAGTT[CG]GACACTGCATCCATACCTGATTCTTTTGTGATCTAGAAGGGCACCCAGAGTTGTGATAGA	CGGACACTGCATCCATACCTGATTCTTTTGTGATCTAGAAGGGCACCCAG	RBMS1;RBMS1	NM_002897;NM_016836	Body;Body		chr2:161348201-161348201	CDMR					RBMS1	ENST00000474820.1	3'UTR	RBMS1;RBMS1;RBMS1	ENST00000477486.1;ENST00000474820.1;ENST00000491781.1	3'UTR;3'UTR;3'UTR	chr2:161348300-161348815	3						TRUE		#N/A	3.199904285	-1.800802445	3.003686902
cg00314247	chr17	76408337	-	52679892		CATACTATCTACTTAAAACTCCCCAAAAAACATCAAACTAACCTATAATC		II			NA	NA	NA	NA	NA	NA		OpenSea	GGTGCTTGACTCATGCTGTCTACTTAGGGCTCCCCAGAGGGCATCAGACTGGCCTGTGGT[CG]TTATTTTCTTTCTGATGGAGAAAGATTGCAGTGCAAATAATTCTGGCGGGGAAGTTGTTG	CGACCACAGGCCAGTCTGATGCCCTCTGGGGAGCCCTAAGTAGACAGCAT	PGS1;PGS1;PGS1;PGS1	NR_110602;NR_110601;NR_111989;NM_024419	Body;Body;Body;Body						17:76408084-76410045	Promoter_Associated	PGS1	ENST00000335081.7	3'UTR	PGS1	ENST00000335081.7	3'UTR			chr17:76408153-76411313	6	chr17:76408002-76409831	6				#N/A	-1.424860966	0.122929237	-3.434727645
cg00317892	chr1	245116811	-	81659568		TCCTATATTACTACTTATACCAAACCCTATAAAAATACATAATATACTAC		II			NA	NA	NA	NA	NA	NA		OpenSea	TAACTACTTTTTCCTGTGTTACTGCTTGTGCCAGACCCTGTAGAAGTGCATAATATGCTA[CG]TCAACTCCATCAATATTTCTTCATAACAATCTGCAAGGAAGTATTATTGTTCTTATTTTA	CCTGTGTTACTGCTTGTGCCAGACCCTGTAGAAGTGCATAATATGCTACG											U6	ENST00000516264.1	TSS1500	U6	ENST00000516264.1	TSS1500			chr1:245115108-245117579	6						#N/A	-2.542492577	1.603309314	-3.028300602
cg00319692	chr8	87111119	-	21637136		AAACCCTAACTATCACCTAATAAATTACTTATACTACCTAATAATTACTC		II			rs76572253	0.012163	NA	NA	NA	NA		OpenSea	ACTAGTCACAAAAACCCTGACTATCACCTGATAGATTGCTTGTGCTGCCTGATAATTACT[CG]CACTTTTCCCAGGCTAGTGCAAATCTTCAGGGGCCGTCCAGGACTACAGAGCTGTTTCAC	AACCCTGACTATCACCTGATAGATTGCTTGTGCTGCCTGATAATTACTCG	ATP6V0D2	NM_152565	TSS200								ATP6V0D2;ATP6V0D2	ENST00000285393.3;ENST00000285393.3	5'UTR;1stExon	ATP6V0D2;ATP6V0D2;ATP6V0D2;ATP6V0D2	ENST00000285393.3;ENST00000285393.3;ENST00000523635.1;ENST00000521564.1	5'UTR;1stExon;5'UTR;5'UTR	chr8:87110865-87111150	3					TRUE	TRUE		#N/A	1.987885543	-0.802537385	3.222541696
cg00322915	chr22	39862992	-	82782947		CATCTATCCATCCRTTCTTTCAACAATTACTCCCTAAATACCTATTATAC		II			NA	NA	NA	NA	NA	NA		OpenSea	TACAGAGCACTCATCTGTCCATCCGTTCTTTCAGCAATTACTCCCTAAGTGCCTATTGTG[CG]CCGGTGACTGAGCTAGGTGGCAGGGGCACAGCTCTGCTGACATCAGGGTGGGCGGCTTGC	ATCTGTCCATCCGTTCTTTCAGCAATTACTCCCTAAGTGCCTATTGTGCG	MGAT3	NM_002409	5'UTR								MGAT3	ENST00000341184.6	5'UTR	MGAT3	ENST00000341184.6	5'UTR	chr22:39862720-39863015	3								#N/A	1.951555678	-1.235406877	2.67190899
cg00323916	chr22	38057185	+	9658955		AAACACAACCAAATAACTACTAAAACCAAAAAAATCTAAATTCCACAAAC		II			NA	NA	NA	NA	NA	NA	chr22:38054403-38055450	S_Shore	GAAGGCTGGTTGTCAAGGAGCTAGGGAGAAACCAGGCCCTGCCCACACCTGCCTTGCAGG[CG]TCTGTGGAATCCAGACCCCTTTGGTCTCAGTAGCCACCTGGCTGTGCCCACCCATCCTGC	GGCACAGCCAGGTGGCTACTGAGACCAAAGGGGTCTGGATTCCACAGACG	PDXP	NM_020315	Body			RDMR	TRUE		22:38056868-38057529	Promoter_Associated				SH3BP1	ENST00000451997.1	3'UTR	chr22:38057120-38057715	3						TRUE		#N/A	-1.472195491	0.538895233	-2.651093224
cg00326651	chr1	201830715	+	95696941		ATACAAATACTCCTCTACTTATAATAAAATTACTTCCTAATAAACACATC		II			rs78461554	0.012163	NA	NA	NA	NA		OpenSea	AAGCTGTGATGTTCAGTATTAAATTTAAATGCATTTTTAACTTACAGTATTTTCAACTTA[CG]ATGTGTTTATCAGGAAGTAACCCCATCATAAGCAGAGGAGCATCTGTATTGCGTAATTTG	CGATGTGTTTATCAGGAAGTAACCCCATCATAAGCAGAGGAGCATCTGTA	IPO9	NM_018085	Body														chr1:201830660-201830890	3								#N/A	-1.437663844	0.908077942	-3.012917864
cg00329307	chr5	131808892	-	34601992		CCTAACCAAACTACACCCTTCTACCTATAAATAAAACAAAATTTTAAAAC		II			rs2548993	0.313816	NA	NA	NA	NA		OpenSea	TCCTTTTCTCCCCTGGCCAGGCTACACCCTTCTGCCTGTGGGTAAGACAGAGTTTTGAAG[CG]TCTGTGCTCACCCTTTCCTCCCTAACACAGGATGCTGTGATCATTCACCCTATCAAAAGG	CGCTTCAAAACTCTGTCTTACCCACAGGCAGAAGGGTGTAGCCTGGCCAG	C5orf56	NR_045116	Body						5:131808584-131809204	Promoter_Associated_Cell_type_specific	AC116366.6;C5orf56	ENST00000443093.1;ENST00000464024.1	TSS200;5'UTR	AC116366.6;C5orf56	ENST00000443093.1;ENST00000464024.1	TSS200;5'UTR	chr5:131808725-131808975	3								#N/A	-2.742232111	1.501767897	-3.970576151
cg00332776	chr2	218766840	+	15701874		CAATTTTAAAACAACCTAATTTAAATCTTAAAAACCAAACACAATCACTC		II			NA	NA	NA	NA	NA	NA		OpenSea	AGTTTGCATGAGTCAAGCTTGGGGGTGGGGGGATTAGACAGGGGTGGAGCTGGGAGTCAA[CG]AGTGACTGTGTTTGGTTTTCAAGACCCAAACCAGGCTGTTCCAAAACTGCCCCCTCAGAG	CGAGTGACTGTGTTTGGTTTTCAAGACCCAAACCAGGCTGTTCCAAAACT	MIR6809;TNS1;TNS1;TNS1	NR_106867;NM_001308023;NM_001308022;NM_022648	TSS1500;5'UTR;5'UTR;5'UTR				TRUE				TNS1;TNS1	ENST00000430930.1;ENST00000171887.4	5'UTR;5'UTR	TNS1;TNS1;TNS1;TNS1;TNS1	ENST00000439083.1;ENST00000430930.1;ENST00000449814.1;ENST00000171887.4;ENST00000413280.1	TSS200;5'UTR;5'UTR;5'UTR;5'UTR	chr2:218766625-218767215	3								#N/A	-1.430758868	0.417964793	-3.205350698
cg00334362	chr6	13269555	+	12696226		AACTAAATAAACCRATATCAAAAATCTAAAATACAACTTACCAACTCCAC		II			NA	NA	NA	NA	NA	NA		OpenSea	AGCAAGTATTTTTAGGGAAAATAAACTGGCAGGTGAGAAAGAGCTGTTAAGATCTTTCAA[CG]TGGAGTTGGTAAGCTGCATTCCAGACCTCTGACACCGGCTCACTCAGTTGCATAATCATC	CGTGGAGTTGGTAAGCTGCATTCCAGACCTCTGACACCGGCTCACTCAGT	PHACTR1;PHACTR1	NM_001242648;NM_030948	Body;Body								TBC1D7	ENST00000334971.6	3'UTR	TBC1D7	ENST00000334971.6	3'UTR	chr6:13269460-13269735	3								#N/A	-2.626151239	0.906550176	-4.013898412
cg00342891	chr1	113263764	+	4628300		AAAAAACTTTTTCTCCTAATTTATTTCTTACTTTTTAAACTACCAACCAC		II			NA	NA	NA	NA	NA	NA	chr1:113265573-113265787	N_Shore	GGTTTCACCTCTTCCTTTTTAAATTTAAATTCTGTTTAAATTGAAGTGCTACTGCATTCC[CG]TGGTTGGCAGCTCAAAAAGCAAGAAATAAATCAGGAGAAAAAGTCTCTCTTCTACCTCCA	AGAGACTTTTTCTCCTGATTTATTTCTTGCTTTTTGAGCTGCCAACCACG	FAM19A3;FAM19A3	NM_182759;NM_001004440	5'UTR;5'UTR								FAM19A3;FAM19A3	ENST00000369630.3;ENST00000361886.3	5'UTR;5'UTR	FAM19A3;FAM19A3	ENST00000369630.3;ENST00000361886.3	5'UTR;5'UTR								TRUE		#N/A	2.57950189	-1.937208551	2.732160086
cg00343433	chr8	62600110	+	92675274		CAACTTTTCTAACTTCCTAAACCTACTCTTACTAAAAAATCTATACACTC		II			NA	NA	NA	NA	NA	NA		OpenSea	TCAGACACAATCTAACCCAATGAGTCAAAGCAACAGAGTGGTGACAGAGGAAAAGCCTAT[CG]AGTGCACAGATCTCTCAGCAAGAGCAGGCCCAGGAAGTCAGAAAAGCTGAGTGGTGGGAA	CGAGTGCACAGATCTCTCAGCAAGAGCAGGCCCAGGAAGTCAGAAAAGCT	ASPH;ASPH;ASPH;ASPH;ASPH;ASPH;ASPH;ASPH;ASPH;ASPH;ASPH;ASPH	NM_001164755;NM_001164750;NM_004318;NM_001164753;NM_001164751;NM_020164;NM_001164752;NM_032468;NM_032467;NM_032466;NM_001164756;NM_001164754	Body;Body;Body;Body;Body;Body;Body;Body;Body;Body;Body;Body											ASPH;ASPH	ENST00000522036.1;ENST00000522343.1	3'UTR;3'UTR	chr8:62600000-62600230	3						TRUE	TRUE	#N/A	-2.36834888	-0.180070064	-4.16080873
cg00343666	chr1	45821490	+	17645927		TCATACACTTAACCTATAACTTTACATATACTACTCCCTCTATATCTTTC		II			NA	NA	NA	NA	NA	NA		OpenSea	GAAATGCAGAGAGGAAATAAGGAGTCAGAAAGGATGACCTGGAGTAGCAGGAAAGTAGCA[CG]AAAGACACAGAGGGAGCAGCATATGCAAAGTTACAGGTTAAGTGCATGATGCATTCAGGA	CATGCACTTAACCTGTAACTTTGCATATGCTGCTCCCTCTGTGTCTTTCG	TESK2	NM_007170	Body								TESK2	ENST00000486676.1	3'UTR	TESK2	ENST00000486676.1	3'UTR	chr1:45821380-45821650	3								#N/A	-1.900022009	1.377184383	-3.095795019
cg00344734	chr9	80469549	+	9685463		AAAAAAAAATAAACTTACCTTAACCTTAACTTCTTAAACRACATTCACAC		II			rs17724885	0.037509	NA	NA	NA	NA		OpenSea	CAAGATGTACAAATGCCTTATTTTCTCTGCCCTGGTCTGCCCTACTCATTCATAAACAAA[CG]TGTGAATGCCGTTTAAGAAGCTAAGGCCAAGGCAAGCTTATTTCCTCTCTCCATATACTA	CGTGTGAATGCCGTTTAAGAAGCTAAGGCCAAGGCAAGCTTATTTCCTCT	GNAQ	NM_002072	Body														chr9:80469300-80469675	3								#N/A	-2.152795183	1.341461044	-4.317320356
cg00353415	chr7	139865374	-	12662117		AAATAAAATATTCCAAAAACAAACAATTCTTAAATTTTAAACTACCTACC		II			NA	NA	NA	NA	NA	NA		OpenSea	CCAAAAATATTAAATGAAATATTCCAGAAACAGACAATTCTTAAGTTTTAAACTGCCTGC[CG]TCCTGAGCATCATGATGAAATCTTGCACCATCCCATCTAGGATGTGAATCATCCCTCTGT	CGGCAGGCAGTTTAAAACTTAAGAATTGTCTGTTTCTGGAATATTTCATT	KDM7A	NM_030647	Body		chr7:139865327-139865327												chr7:139865320-139865555	3								#N/A	-2.97978816	1.816645379	-3.649293222
cg00354542	chr16	434356	+	41607296		CCTATTACAAAAAAATCTCTCCATTACCAACACTCTATAACTTAACAAAC		II			rs56687322	0.093607	NA	NA	NA	NA	chr16:431189-432810	S_Shore	TCCAGCTGAGGGCTGGTGAACTTGAAGGTGGGTAAGAATCCCCAGACGGAAGTCCAGAGA[CG]TCTGCTAAGTCACAGAGTGTTGGCAATGGAGAGACTCTTCTGTAACAGGAAACACAGCTC	CGTCTGCTAAGTCACAGAGTGTTGGCAATGGAGAGACTCTTCTGTAACAG	LOC100134368	NR_024453	Body			RDMR					TMEM8A;Z97634.5	ENST00000476735.1;ENST00000412293.1	3'UTR;5'UTR	TMEM8A;TMEM8A;Z97634.5;Z97634.5	ENST00000427313.1;ENST00000476735.1;ENST00000457760.1;ENST00000412293.1	5'UTR;3'UTR;5'UTR;5'UTR	chr16:434100-434490	3						TRUE		#N/A	-2.197274403	-1.69230115	-4.229439019
cg00355609	chr14	50510848	+	25803862		AAACCTATAATTAAAATATAATTTCCTACCCTACTTTCTACRCTATAAAC		II			NA	NA	NA	NA	NA	NA		OpenSea	TTTGGGAAACTGCAGCCACAGGTCCTCCCTCCCTTGAGATTGGCTGAGTGAGGCAGACTA[CG]CCTACAGCGCAGAAAGCAGGGCAGGAAATCATACTCTAATCATAGGTCTTTATTCAGAAA	CGCCTACAGCGCAGAAAGCAGGGCAGGAAATCATACTCTAATCATAGGTC	LINC01599	NR_131171	Body						14:50510589-50511289	Unclassified	RP11-58E21.5	ENST00000556019.1	3'UTR	RP11-58E21.5	ENST00000556019.1	3'UTR	chr14:50510705-50510995	3								#N/A	-1.707006628	-0.427676919	-3.762053829
cg00357551	chr5	169407472	+	54742952		AATTCAACCTATAACCACTAAAAATCTTTTCTTTTCACATAATAACTACC		II			NA	NA	NA	NA	NA	NA		OpenSea	ATGCAAGAAGTGTAGTGGGTCTGCTCACGTAGGAATAAATAAAAAGCCGAACAAACTGCT[CG]GCAGCTACCATGTGAAAAGAAAAGACCTCTAGTGGCCACAGGCTGAATTCTTTAAGGAAG	CGGCAGCTACCATGTGAAAAGAAAAGACCTCTAGTGGCCACAGGCTGAAT	FAM196B;DOCK2;FAM196B	NM_001129891;NM_004946;NM_001129891	5'UTR;Body;1stExon						5:169407396-169408303	Unclassified_Cell_type_specific	FAM196B;FAM196B;DOCK2;DOCK2;FAM196B	ENST00000377365.3;ENST00000523970.1;ENST00000540750.1;ENST00000523351.1;ENST00000377365.3	1stExon;TSS200;5'UTR;5'UTR;5'UTR	FAM196B;FAM196B;DOCK2;DOCK2;FAM196B	ENST00000377365.3;ENST00000523970.1;ENST00000540750.1;ENST00000523351.1;ENST00000377365.3	1stExon;TSS200;5'UTR;5'UTR;5'UTR	chr5:169407400-169407955	3						TRUE		#N/A	-1.425581841	-0.457062377	-3.055965687
cg00360721	chr14	50170842	+	55794956		ACAAAAACCACAATAAACTATCATATCACACTCACTAAAACRACAAAAAC		II			NA	NA	NA	NA	NA	NA		OpenSea	CCCACCAGCCATTTCCTTGCCCCATATCCTTGGCAACACATTTGGTACCATCTGGCCTTA[CG]TTTTTGCCGTTCCAGTGAGTGTGACATGATAGTTCATTGTGGTTTTTGTTTTCATTTCCC	CAAAAACCACAATGAACTATCATGTCACACTCACTGGAACGGCAAAAACG	KLHDC1	NM_172193	Body											KLHDC1	ENST00000555704.1	3'UTR	chr14:50170680-50170970	3								#N/A	-1.91998143	1.16891245	-3.476488852
cg00360761	chr2	43398079	-	74766219	6667259	ATAAAACAAACACACCTATATACATCCTAACCAAAATACCAAAAAAAACA	ATAAAACAAACGCGCCTATATACATCCTAACCGAAATACCGAAAAAAACG	I	T	Red	NA	NA	NA	NA	NA	NA	chr2:43398040-43398276	Island	GCCGCAGTGAAAGTGGGACAAACGCGCCTGTGTGCATCCTGGCCGAGGTGCCGGAGGAAG[CG]TGGTCGGGGCAGAAGTGTTAATGGGCCTCCTTCCTGCCGTGCCCTGCCCGTGCCAGCTCC	CGCTTCCTCCGGCACCTCGGCCAGGATGCACACAGGCGCGTTTGTCCCAC								2:43251583-43251695									chr2:43397825-43398395	3						TRUE		#N/A	-2.929309453	2.299447714	-2.634173539
cg00361159	chr1	167487871	-	17709228		AAAACTATAAAACCTTTAAAAAAACACCTACCRACAAAACCAAAAAATTC		II			NA	NA	NA	NA	NA	NA		OpenSea	CCAGGAAGTGGAGGACTGTGGGGCCTTTGAGAAAGCACCTGCCGACAGGGCCAAGAAATT[CG]CACTCCCCCTTTCGGTTCACAGGCAGGAAGCCCTGGAGGTTTGAGGGTTTGGGGTGTGTG	GGACTGTGGGGCCTTTGAGAAAGCACCTGCCGACAGGGCCAAGAAATTCG	CD247;CD247	NM_000734;NM_198053	TSS200;TSS200						1:167486693-167488230	Promoter_Associated_Cell_type_specific	CD247;CD247;CD247	ENST00000483825.1;ENST00000362089.5;ENST00000392122.3	TSS200;TSS200;TSS200	CD247;CD247;CD247	ENST00000483825.1;ENST00000362089.5;ENST00000392122.3	TSS200;TSS200;TSS200	chr1:167487620-167487975	3								#N/A	-1.372697768	0.045584466	-2.86245307
cg00362285	chr1	236444212	+	99757413		AATATTCTCAATATACTAAAAATCTAAAACTTAACTAACCAAATCCTTTC		II			NA	NA	NA	NA	NA	NA	chr1:236444603-236445700	N_Shore	CAGCAGCACCTGGCAATCAATTCAAATTCTACTGAATAGAAGCAAACACCTCTCTGAAGG[CG]AAAGGATCTGGTCAGCTAAGCCTCAGATTTCTAGCACACTGAGAACACTTGTAATCATCG	GTGTTCTCAGTGTGCTAGAAATCTGAGGCTTAGCTGACCAGATCCTTTCG	ERO1LB	NM_019891	Body											ERO1LB	ENST00000366589.1	5'UTR	chr1:236444025-236445135	3						TRUE		#N/A	-1.206921007	0.49910304	-2.894423114
cg00362690	chr15	69447139	+	92781135		TCCTAAAACCCATAAATAAAATCAACCTCATAAAACTACATAAATAAAAC		II			NA	NA	NA	NA	NA	NA		OpenSea	TTTACCTATTCCTGTGATAACAGTATCTCAGTTTTCCTTTGTGGAACCACCCACGTCTCA[CG]CTCCATTCATGCAGTTCCATGAGGCTGACCTCACCCATGGGCTCCAGGAGTGGAAGTTTT	CGCTCCATTCATGCAGTTCCATGAGGCTGACCTCACCCATGGGCTCCAGG	MIR548H4	NR_031680	Body				TRUE										chr15:69447065-69447375	3								#N/A	1.597378316	-1.981313049	2.922368356
cg00365268	chr5	17240103	+	83734942		AAAACCCCAACTCTTACTTAATACCATCACACTAAACATTAAATTCCAAC		II			NA	NA	NA	NA	NA	NA		OpenSea	TGTAATTTTAAAGTGACCCTATGCTATGGTTTGAATATATGTGTTCCACCAAAATTCCTA[CG]TTGGAACCTAATGCCCAGTGTGATGGTATTAAGTAAGAGCTGGGGCCTTTTGGGAAATGT	CGTTGGAACCTAATGCCCAGTGTGATGGTATTAAGTAAGAGCTGGGGCCT	BASP1;BASP1	NM_001271606;NM_006317	5'UTR;5'UTR								U6;BASP1;BASP1	ENST00000517099.1;ENST00000322611.3;ENST00000447228.2	TSS1500;5'UTR;5'UTR	U6;BASP1;BASP1	ENST00000517099.1;ENST00000322611.3;ENST00000447228.2	TSS1500;5'UTR;5'UTR										#N/A	-1.360575132	2.618453624	-2.631180923
cg00366543	chr3	195434851	+	6790879		TCACTTAAACCCAAACRCAAAAAACTAAAATAAACCATAATCACACCAAC		II			rs56210446	0.146898	NA	NA	NA	NA		OpenSea	TTTTTTTTTTTTTTTTTTTTTTTTGAGACAGGGTCTTGCTCTGTCACCCAGGCTGAAGTG[CG]CTGGTGTGATCATGGCTCACTTCAGCTTCCTGCGTCTGGGCTCAAGTGATCTCCTGTCTC	CGCTGGTGTGATCATGGCTCACTTCAGCTTCCTGCGTCTGGGCTCAAGTG	LINC00969	NR_122105	Body								AC069513.3	ENST00000445707.1	5'UTR	AC069513.3;AC069513.3;AC069513.3;AC069513.3;AC069513.3;AC069513.3;AC069513.3;AC069513.3;AC069513.3;AC069513.3;AC069513.3;AC069513.3	ENST00000432601.1;ENST00000455807.1;ENST00000451216.1;ENST00000420459.1;ENST00000424730.1;ENST00000417704.1;ENST00000432194.2;ENST00000431767.1;ENST00000420851.1;ENST00000451228.1;ENST00000438608.1;ENST00000445707.1	TSS1500;TSS1500;TSS200;TSS200;TSS200;TSS200;5'UTR;5'UTR;5'UTR;5'UTR;5'UTR;5'UTR										#N/A	-3.333239627	2.70537129	-3.709824173
cg00368922	chr9	101573412	+	9687226		AAATCTTCTAACTCAAAAATCCACAAACTCTAAACCAATAACTTTCACCC		II			NA	NA	NA	NA	NA	NA	chr9:101569905-101570349	S_Shelf	CAAAACAATGAAATCAGAATATCTGTGGCTAGGACCTAGGCTGAATCTGATATGCAACCA[CG]GGTGAAAGCTACTGGCCTAGAGCCTGTGGATTTCTGAGTCAGAAGATTTAGGGTGAGTGT	CGGGTGAAAGCTACTGGCCTAGAGCCTGTGGATTTCTGAGTCAGAAGATT	GALNT12	NM_024642	Body		chr9:101573359-101573359												chr9:101573380-101573650	3								#N/A	1.696852264	-1.282402047	2.610863146
cg00373796	chr5	37309092	-	31678121		AAATCAATATAATCATCAAATATTACAACACAATAATACCACATTCCTAC		II			NA	NA	NA	NA	NA	NA		OpenSea	ACAGCTTCTGCAGGTCAGTGTAGTCATCAAATATTGCAACACAATGATACCACATTCCTA[CG]TCCTTTCACTCGGCCTCTGATGCTGAAAGAAGATTTGCATCTGGAAAGTGGCTTTTCATC	GGTCAGTGTAGTCATCAAATATTGCAACACAATGATACCACATTCCTACG	NUP155;NUP155;NUP155	NM_004298;NM_153485;NM_001278312	Body;Body;Body								NUP155	ENST00000502533.1	3'UTR	NUP155	ENST00000502533.1	3'UTR	chr5:37308965-37309195	3								#N/A	-2.584204283	1.284036799	-4.067174293
cg00376553	chr7	100073281	-	28610933	93628134	TCACTTCCCCTCTCAAACTTCTCAAACTCAAATAAAATTCTACTCCTACA	TCGCTTCCCCTCTCAAACTTCTCGAACTCAAATAAAATTCTACTCCTACG	I	C	Grn	NA	NA	NA	NA	NA	NA	chr7:100075303-100075551	N_Shelf	CACCCCCCACTCTCGCTTCCCCTCTCAAACTTCTCGGACTCAGGTGGAATTCTGCTCCTG[CG]CTCTGCCCTAGGGTTGGGGGGGGAGCTGGTTGTGGAGCTGGGGGGAGGCGGAGCCTGGGC	CGCAGGAGCAGAATTCCACCTGAGTCCGAGAAGTTTGAGAGGGGAAGCGA	TSC22D4	NM_030935	Body								TSC22D4	ENST00000496728.1	3'UTR	TSC22D4;TSC22D4	ENST00000496728.1;ENST00000493217.1	3'UTR;3'UTR	chr7:100073240-100073470	3						TRUE		#N/A	-1.294295172	0.925378712	-3.043406321
cg00377159	chr11	94371878	+	96636288		AATCCTTCTACAATCTTCACATAATTCAAAACCAAAAAATCATTTCCAAC		II			NA	NA	NA	NA	NA	NA		OpenSea	ATAACACTTTGCCTTGGGTTAGCCTTTTCCTTTCCCTTGAAGATTCCACAAATATGTCAG[CG]CTGGAAATGATCCTTTGGCTTTGAACTATGTGAAGACTGCAGAAGGACTGGTTGGTAAGC	CGCTGGAAATGATCCTTTGGCTTTGAACTATGTGAAGACTGCAGAAGGAC							TRUE				RP11-867G2.8;RP11-867G2.8;RP11-867G2.5	ENST00000536540.1;ENST00000537874.1;ENST00000438416.2	3'UTR;3'UTR;5'UTR	RP11-867G2.8;RP11-867G2.8;RP11-867G2.5	ENST00000536540.1;ENST00000537874.1;ENST00000438416.2	3'UTR;3'UTR;5'UTR	chr11:94371800-94372510	3								#N/A	1.60814155	0.917722359	3.617110377
cg00378306	chr8	56777145	+	97773178		TTACATTTATCTAAATAAACAAACCCRTAACTCACTATAAAACTTAACAC		II			NA	NA	NA	NA	NA	NA		OpenSea	AATCTATGTGTTTAATATTTGTGAAGAGAAAAGTACCATGCACAATAAAACCATTTCCGA[CG]TGTCAAGTTTTATAGTGAGTCACGGGTCTGTCTACTCAGATAAATGCAACAGGACATCCT	TGCATTTATCTGAGTAGACAGACCCGTGACTCACTATAAAACTTGACACG					chr8:56777129-56777129												chr8:56777080-56777415	3								#N/A	-2.55474066	-0.499521038	-3.966072397
cg00381736	chr2	33516681	+	26690822		CRTTACTTTCACAAAATATCACTAATTATAATAAACTAACTCTAATCCAC		II			NA	NA	NA	NA	NA	NA		OpenSea	ATTCCCACAACCAAGGAAAGGGTGGTTAATGAGTCAGTCTGGAAGTGCTATTTTTGTTAT[CG]TGGACTAGAGTCAGCTCACCATAATTAGTGATATTTTGTGAAAGCAACGCAGAGCACCTA	CGTGGACTAGAGTCAGCTCACCATAATTAGTGATATTTTGTGAAAGCAAC	LTBP1;LTBP1;LTBP1;LTBP1;LTBP1	NM_206943;NM_001166266;NM_001166264;NM_001166265;NM_000627	Body;Body;Body;Body;Body								LTBP1;LTBP1;LTBP1	ENST00000272273.5;ENST00000498013.1;ENST00000498013.1	TSS200;1stExon;5'UTR	LTBP1;LTBP1;LTBP1	ENST00000272273.5;ENST00000498013.1;ENST00000498013.1	TSS200;1stExon;5'UTR	chr2:33516460-33517035	3								#N/A	1.68983495	-0.59782663	3.417255528
cg00387872	chr6	25731330	+	11672122		AACTCCAATAAACTACTTACTCAATATCACAATTCTTATATTACTTAACC		II			rs9393659	0.417794	NA	NA	NA	NA	chr6:25732692-25732957	N_Shore	GAAGTTCAGGAACAGTTCTGTTGGGATCAACTGGAAATCCCTGTGGAGATAATTCTTAAG[CG]GCTAAGCAACATAAGAACTGTGATATTGAGTAAGCAGTTTACTGGAGTTCACAGAGACGC	CGGCTAAGCAACATAAGAACTGTGATATTGAGTAAGCAGTTTACTGGAGT																	chr6:25731260-25731535	3						TRUE		#N/A	-3.068158154	2.939432621	-5.217567324
cg00390511	chr7	36701016	-	32725186		TCTAAAAAACCAATCTACAAAATAAATTCTAAAAACAAAACCCAAAAAAC		II			rs4272272	0.304051	NA	NA	NA	NA		OpenSea	TGGACTGAGTATCTGGAAAGCCAGTCTGCAGGATGGGTTCTGAGGGCAGAACCCAGAGGA[CG]TGCAGTGAGGAAGCTGGAAGAGAGCACACTCCCTGGGTTCCTTTGGTTTACTGTCCTATT	CGTCCTCTGGGTTCTGCCCTCAGAACCCATCCTGCAGACTGGCTTTCCAG	AOAH	NM_001637	Body	low-CpG:36667431-36667575										AOAH	ENST00000543742.1	TSS200			chr7:36700956-36701490	6	chr7:36700903-36701542	4		TRUE		#N/A	-2.112378356	1.992464784	-2.747313803
cg00391067	chr2	39145400	-	69661188		TAAATTTCCTAATATATTTCTAACAAATAATAATCACCACCACTACCCTC		II			NA	NA	NA	NA	NA	NA		OpenSea	AAGCAGAACCTTGAATTTCCTAATATATTTCTAACAGATAATGGTCACCACCACTACCCT[CG]CTGCCACTGCTGTCTTAGAAGGTAGAAAGAATATCAAGTATCTGCCTTAGGAATTCTTTT	GAATTTCCTAATATATTTCTAACAGATAATGGTCACCACCACTACCCTCG	LOC100271715	NM_001145451	TSS1500								ARHGEF33;ARHGEF33	ENST00000536934.1;ENST00000409978.1	TSS1500;5'UTR	ARHGEF33;ARHGEF33;MORN2	ENST00000536934.1;ENST00000409978.1;ENST00000441049.1	TSS1500;5'UTR;3'UTR								TRUE		#N/A	1.418816959	1.558239755	3.009564286
cg00394026	chr13	113357420	-	12610129		TCTTAATATAAAACTAAACAAATACTACCTATATTTCAAAAAACTCAACC		II			NA	NA	NA	NA	NA	NA		OpenSea	AGCACCTAGCATCTTAGTGTGGAGCTGAACAGGTACTGCCTGTGTTTCAGAGAGCTCAGC[CG]CTGTTACAGAATACTGCAGGCTGCATGGTTTACGCAATAGAAATTTATTTCTTGTAGCTC	CGGCTGAGCTCTCTGAAACACAGGCAGTACCTGTTCAGCTCCACACTAAG	ATP11A;ATP11A	NM_015205;NM_032189	Body;Body								ATP11A;RP11-144L2.1	ENST00000466946.1;ENST00000419448.1	TSS200;5'UTR	ATP11A;RP11-144L2.1	ENST00000466946.1;ENST00000419448.1	TSS200;5'UTR	chr13:113357380-113357715	3								#N/A	-2.403992233	-0.034816987	-3.451078537
cg00394791	chr4	162477115	+	96736197		TCCTCCCTCTAATCTTAACAAACATTATTAATCAATTATAATTTTCTTAC		II			NA	NA	NA	NA	NA	NA		OpenSea	TTAGTAGAAATGAACTTAGATGGGAATTGAACCTGTCTAAGCCCATGAACTGTTTCAACA[CG]CAAGAAAACTATAATTGATCAACAATGTTTGTCAAGACTAGAGGGAGGAAGTGGAAGCAT	CGCAAGAAAACTATAATTGATCAACAATGTTTGTCAAGACTAGAGGGAGG	FSTL5;FSTL5;FSTL5	NM_001128428;NM_020116;NM_001128427	Body;Body;Body								FSTL5	ENST00000511170.1	3'UTR	FSTL5	ENST00000511170.1	3'UTR	chr4:162476800-162477230	3								#N/A	2.038143729	-1.091562504	2.965446994
cg00401032	chr19	7615600	+	62779277		TAAATAACCTCAAAAATCRAAAACTACATTCACCACTCCCTAAATTACCC		II			NA	NA	NA	NA	NA	NA	chr19:7614785-7615998	Island	CCACCCACTGACCTCTGGCCTTTTCCAGGCCAGTCCCTCGACAACTCACACACATCATCC[CG]GGTAATCCAGGGAGTGGTGAATGCAGCTCCCGACCTCTGAGGTCACCCAGTCCACTCCCC	GGGTGACCTCAGAGGTCGGGAGCTGCATTCACCACTCCCTGGATTACCCG	PNPLA6;PNPLA6;PNPLA6;PNPLA6;PNPLA6	NM_001166114;NM_001166111;NM_006702;NM_001166113;NM_001166112	Body;Body;Body;Body;Body					19:7520786-7522616	19:7615539-7616596	Unclassified_Cell_type_specific							chr19:7615525-7615855	3						TRUE		#N/A	1.846288843	0.262682152	4.309011584
cg00404703	chr2	64504695	+	26685988		TCTAATTATATTTTCACATACTAAATCACRCCTCATAATAACACAACCTC		II			NA	NA	NA	NA	NA	NA		OpenSea	CCTTCTCCAGCCAGGGAGGCTCTGGTGTCTGGCCCACACCAGCTCTGGGGTGATCATGGA[CG]AGGCTGTGCCACCATGAGGCGTGACCCAGTATGTGAAAATATAATCAGACCTACCATTTG	CGAGGCTGTGCCACCATGAGGCGTGACCCAGTATGTGAAAATATAATCAG																	chr2:64504320-64504895	3								#N/A	2.815794804	-3.18182161	2.884553582
cg00406010	chr8	2178551	+	82748522		AATCTCRTATTAATAAAAATATTCCACAACTAACAAATTTTCCTAAACTC		II			rs10107849	0.150943	NA	NA	NA	NA		OpenSea	GCTGATCACAGAGTCTGTGTGCTTCCTCTGGAGCCAGTTTCCTCCTCAGCCTCCCTAAAT[CG]AGTCCAGGAAAACCTGCCAGCTGTGGAACACTTTCATTAACACGAGATCCTGGCACTGCC	CGAGTCCAGGAAAACCTGCCAGCTGTGGAACACTTTCATTAACACGAGAT								8:2165840-2165959											chr8:2178142-2178605	5				TRUE		#N/A	-1.516479431	-0.665616746	-2.950984884
cg00411595	chr9	136339349	-	44785989		AACTCAAACCAACAACTCAATACAATACTAAATAACCTAACACCTACAAC		II			NA	NA	NA	NA	NA	NA	chr9:136340048-136340263	N_Shore	GGCATTGCAGGGGCTCAGGCCAGCAGCTCAGTGCAGTACTGAGTGGCCTGGCACCTGCAG[CG]TGCTGGGCATCTATACTGTCCGAGCCTATGGGGCTCCTGGGCAGGGACACATCTGCTCTG	CGCTGCAGGTGCCAGGCCACTCAGTACTGCACTGAGCTGCTGGCCTGAGC	SLC2A6;SLC2A6	NM_001145099;NM_017585	Body;Body								SLC2A6	ENST00000485978.1	3'UTR	SLC2A6	ENST00000485978.1	3'UTR	chr9:136339260-136339650	3						TRUE		#N/A	-2.404533227	1.27113219	-3.296347227
cg00412514	chr17	80158796	+	18741899		TACCRCAAATTCATCATAACACATTAACAAAAACCCTTCCTATATAATAC		II			NA	NA	NA	NA	NA	NA		OpenSea	CCCAGGATCCTGTTAAGTGTAAACAGAGCATGCAGCCGGCTCTCCTAACGTCTGTACACA[CG]CATCACACAGGAAGGGCCTCTGTTAATGTGCTATGATGAACCTGCGGTACTTCTGAAGTG	CGCATCACACAGGAAGGGCCTCTGTTAATGTGCTATGATGAACCTGCGGT	CCDC57	NM_198082	Body		chr17:80158664-80158664				17:80158586-80159236	Unclassified_Cell_type_specific							chr17:80158760-80158995	3								#N/A	-2.931565173	2.17080102	-3.883718678
cg00415993	chr5	75919188	-	32724912		ACAACAAATAAAAACCTTAATCTATCTATAAAAATTTACTCTCCTATACC		II			NA	NA	NA	NA	NA	NA		OpenSea	TCCATGTGTCAGCAGCAAATGGAAGCCTTGGTCTGTCTGTAGAAGTTTGCTCTCCTGTGC[CG]TGCAGGCAGGAAACTTGCCCTGGTCCTCCGCAGGGAAAGGATGTAATCCACTCGATGCTT	CGGCACAGGAGAGCAAACTTCTACAGACAGACCAAGGCTTCCATTTGCTG	F2RL2;F2RL2;IQGAP2	NM_004101;NM_004101;NM_006633	1stExon;5'UTR;Body								F2RL2;F2RL2;F2RL2;F2RL2	ENST00000504899.1;ENST00000296641.3;ENST00000296641.3;ENST00000504899.1	5'UTR;1stExon;5'UTR;1stExon	IQGAP2;F2RL2;F2RL2;F2RL2;F2RL2;IQGAP2	ENST00000504254.1;ENST00000504899.1;ENST00000296641.3;ENST00000296641.3;ENST00000504899.1;ENST00000515505.1	3'UTR;5'UTR;1stExon;5'UTR;1stExon;5'UTR	chr5:75919085-75919355	3					TRUE	TRUE		#N/A	-1.876963551	0.874367656	-3.230547841
cg00418171	chr7	7634962	-	64645259		TTTAATTCTACTTCTTACTAACAATCATCTCAATAACTTAAACTTTAATC		II			rs74404171	0.021286	NA	NA	NA	NA		OpenSea	TCTTCCTGTCCTTTGGTTCTGCTTCTTGCTAACAATCATCTCAGTGGCTTGAGCTTTAGT[CG]CAGATAGAACAAACCACAGCAGGCCTGAAGTTTTCCAGTGTATTTCCAGCCCTTTCAGAT	TTGGTTCTGCTTCTTGCTAACAATCATCTCAGTGGCTTGAGCTTTAGTCG	MIOS	NM_019005	Body											MIOS	ENST00000493227.1	5'UTR			chr7:7634768-7635676	6	chr7:7634836-7635599	6				#N/A	2.909523705	-1.285563855	2.875991315
cg00418190	chr12	96618098	+	99807253		TCRATTAATCATCACAATCCTAAAACAAAATTCCTACTCCTATTAACAAC		II			NA	NA	NA	NA	NA	NA		OpenSea	GAATCCTGTCTCAGGATTGTGGTGATGACCGACCGAGCCATTACATGTAAGTACTTAGAA[CG]CTGCTAATAGGAGTAGGAATCCTGTCTCAGGATTGTGATGACCAACCGAGCCATTACGTG	CGCTGCTAATAGGAGTAGGAATCCTGTCTCAGGATTGTGATGACCAACCG	ELK3	NM_005230	Body								RP11-394J1.2	ENST00000551844.1	TSS1500	RP11-394J1.2	ENST00000551844.1	TSS1500	chr12:96618085-96618310	3								#N/A	-1.70166747	2.394688337	-3.800673428
cg00419897	chr6	34315042	+	91635309		AATTAATCTCTTCCTCTCCAATTCCTAACTCATAATATTACTTAATAAAC		II			rs458576	0.422901	NA	NA	NA	NA		OpenSea	AAAGCTCCAAAAAGATTTCAAAAATAATACACTAAGGGGAAAAATTACCTACTCAACAAA[CG]TTCATTAAGTAACATCATGAGCCAGGAACTGGAGAGGAAGAGATTAACTGCACTGCAGTT	CGTTCATTAAGTAACATCATGAGCCAGGAACTGGAGAGGAAGAGATTAAC	NUDT3;RPS10-NUDT3	NM_006703;NM_001202470	Body;Body														chr6:34314960-34315355	3								#N/A	-1.993554214	0.618080408	-3.133013165
cg00422673	chr5	64322155	-	57610867		TCAACTCATTTAATCCCTATAAACAACTCTATAAAATAAACTCTATTACC		II			NA	NA	NA	NA	NA	NA		OpenSea	TAAGCACTTTATCAACTCATTTAATCCCTATAAACAACTCTATGAAGTAGGCTCTATTAC[CG]TTTCCATATCACAAATGAGGAAGAGACTTGAGGCTTACAGAAGTTAAATAATTTGTCCAA	CGGTAATAGAGCCTACTTCATAGAGTTGTTTATAGGGATTAAATGAGTTG																			chr5:64321841-64323395	6						#N/A	2.929733958	-0.10369317	2.808920578
cg00422909	chr2	113994578	-	46711144		AAAATAAAAAATCTCAACCAAAAAACCACACCCTAATTAAATAACTAATC		II			NA	NA	NA	NA	NA	NA	chr2:113993204-113994075	S_Shore	TGCCCAGACGTGGGATAGAGAGTCTCAGCCAGAGGACCACACCCTGGTTGGATGGCTGGT[CG]GCTTCCTGGTTTCACCACACTGTTGGGACCCACAGAATGCAGGACGGTGCCAAGGACTGG	GGATAGAGAGTCTCAGCCAGAGGACCACACCCTGGTTGGATGGCTGGTCG	PAX8-AS1;PAX8-AS1;PAX8;PAX8;PAX8;PAX8	NR_047570;NR_015377;NM_003466;NM_013953;NM_013952;NM_013992	Body;Body;Body;Body;Body;Body								PAX8;AC016683.6;AC016683.6;AC016683.6;AC016683.6;AC016683.6;AC016683.6;AC016683.6;AC016683.6;AC016683.6	ENST00000497038.2;ENST00000437551.1;ENST00000456685.1;ENST00000553869.1;ENST00000451179.1;ENST00000556070.1;ENST00000422956.1;ENST00000333145.5;ENST00000445745.1;ENST00000436293.2	5'UTR;5'UTR;5'UTR;5'UTR;5'UTR;5'UTR;5'UTR;5'UTR;5'UTR;5'UTR	PAX8;AC016683.6;AC016683.6;AC016683.6;PAX8;PAX8;AC016683.6;PAX8;AC016683.6;AC016683.6;AC016683.6;AC016683.6;AC016683.6;AC016683.6;AC016683.6	ENST00000497038.2;ENST00000553759.1;ENST00000437551.1;ENST00000555766.1;ENST00000485840.1;ENST00000554352.1;ENST00000456685.1;ENST00000485840.1;ENST00000553869.1;ENST00000451179.1;ENST00000556070.1;ENST00000422956.1;ENST00000333145.5;ENST00000445745.1;ENST00000436293.2	5'UTR;5'UTR;5'UTR;TSS1500;1stExon;TSS200;5'UTR;3'UTR;5'UTR;5'UTR;5'UTR;5'UTR;5'UTR;5'UTR;5'UTR	chr2:113994025-113994715	3								#N/A	1.463362545	-1.023733251	2.802021174
cg00423048	chr11	58961291	+	74715114		ACTAAACTATTTAAAAACTTCTCCAATCTACTCRCTTAAAACAATAACTC		II			rs114511810	0.01477	NA	NA	NA	NA		OpenSea	GCAAGTCAAGGCCAAAGCAGAAAGTGGGAACCTGGTTTCAGAGAATAGTCACCCTGAATA[CG]AGCTATTGCTTTAAGCGAGTAGACTGGAGAAGTCCCTAAATAGCTCAGCAGAGGATCCCT	CGAGCTATTGCTTTAAGCGAGTAGACTGGAGAAGTCCCTAAATAGCTCAG	DTX4;DTX4	NM_015177;NM_001300727	Body;Body											DTX4	ENST00000527475.1	TSS1500	chr11:58961100-58961575	3								#N/A	3.065532497	-1.855606351	2.705112083
cg00423486	chr1	8491132	-	15784889		ATTCCTTTATCTTCCAAATACCAACTAAAATACAAACTTATTACCCTTAC		II			NA	NA	NA	NA	NA	NA		OpenSea	CCCCTCCAGGCATTCCTTTGTCTTCCAAATACCAACTGAGGTGCAGGCTTATTACCCTTA[CG]TTACTACTGGCACAAGTAAAACTTCTTCCTGCATATACCTTAAGACGGGGGTCTCCAGTC	CGTAAGGGTAATAAGCCTGCACCTCAGTTGGTATTTGGAAGACAAAGGAA	RERE;RERE	NM_012102;NM_001042681	Body;Body						1:8491122-8491432	Promoter_Associated_Cell_type_specific	RP5-1115A15.1	ENST00000449895.1	5'UTR	RP5-1115A15.1;RERE	ENST00000449895.1;ENST00000464972.1	5'UTR;3'UTR	chr1:8491065-8491370	3						TRUE		#N/A	-2.119977375	1.964431771	-2.933980261
cg00424064	chr17	61476846	-	91797489		CCCAACCTCATACAATTCCTATTAATCTATAACAAATCAATTTCTATATC		II			NA	NA	NA	NA	NA	NA		OpenSea	CACAATGAATGCCCAGCCTCATGCAGTTCCTGTTGGTCTGTAGCAAATCAGTTTCTGTAT[CG]TTCGGTACAATGCAAACAGAAGCCTCTTCCTTGTGGCCTTTGCAGGAAATGATTGTTGTC	CCAGCCTCATGCAGTTCCTGTTGGTCTGTAGCAAATCAGTTTCTGTATCG	TANC2	NM_025185	Body								AC015923.1	ENST00000431604.1	3'UTR	AC015923.1	ENST00000431604.1	3'UTR	chr17:61476760-61477030	3								#N/A	-1.520757384	-0.252161797	-3.254519697
cg00425162	chr13	31256484	-	35644251		CTCTTACAAAATTATACTAAACAAATATACAAAAATCCAAATCACCTACC		II			NA	NA	NA	NA	NA	NA		OpenSea	AGTTTATTAAGCTCTTACAAAGTTATGCTGGGCAAATATGCAAAAGTCCAGATCACCTAC[CG]CAGGAACTAATCTAGCCTCCTCTCTGGGCACCCTGTTGTTTGGGGCTGGGCAGTTCTTTC	TCTTACAAAGTTATGCTGGGCAAATATGCAAAAGTCCAGATCACCTACCG							TRUE														chr13:31255548-31256598	3				#N/A	1.651258254	-0.095370325	3.461846782
cg00426382	chr3	170973243	-	48653561		TCAAAATCAAACTACAAATCATTTTAAAAATTTCCTATTTTACAAACTCC		II			NA	NA	NA	NA	NA	NA		OpenSea	CTAAGATGGTTTCAGAATCAAACTACAAATCATTTTGAAAGTTTCCTGTTTTGCAAACTC[CG]GATATAAGCTAAAGCGATTTTTCTATTCACTACCTAGACATCACCTGCTCATCAACAGAT	CGGAGTTTGCAAAACAGGAAACTTTCAAAATGATTTGTAGTTTGATTCTG	TNIK;TNIK;TNIK;TNIK;TNIK;TNIK;TNIK;TNIK	NM_001161560;NM_015028;NM_001161563;NM_001161562;NM_001161561;NM_001161566;NM_001161565;NM_001161564	Body;Body;Body;Body;Body;Body;Body;Body		chr3:170972971-170972971				3:170972963-170973289	Unclassified_Cell_type_specific							chr3:170973065-170973675	3								#N/A	-2.564007449	-0.139167336	-4.225644281
cg00429767	chr6	31468473	+	38680585		AAATCATCATATAAAATAAAATAAACCCCAAACCCAAAAAAACAAACTTC		II			NA	NA	NA	NA	NA	NA	chr6:31465460-31466188	S_Shelf	GTCTCTCCCCATGAGGTCCATTGTTTTAATTTTTGGCTGCCACAAATAAGTGAGAACATG[CG]AAGTTTGTCTCTCTGGGCCTGGGGCTTATTTCACTTCACATGATGACCTCCAGTTCTTTG	GGTCATCATGTGAAGTGAAATAAGCCCCAGGCCCAGAGAGACAAACTTCG	MICB	NM_005931	Body								MICB	ENST00000538442.1	5'UTR	MICB	ENST00000538442.1	5'UTR	chr6:31468360-31468590	3						TRUE		#N/A	1.825187133	2.588974245	2.667606364
cg00431894	chr4	189871012	-	89785342		AACAACAACCCTAACTAATTAAAAATCTAATATCACCRTATATAAAAAAC		II			rs72721500	0.1369	NA	NA	NA	NA		OpenSea	TAGCAACATAAAGCAGCAGCCCTGGCTAGTTGAAGATCTGGTATCACCGTGTGTGAAAAG[CG]ACAGCAGCACCTTGTGCTTGTGTGGAAATTTCACTTCCCTTGAAGAAGGCAATTGGCTTT	CGCTTTTCACACACGGTGATACCAGATCTTCAACTAGCCAGGGCTGCTGC							TRUE										chr4:189870825-189871050	3						TRUE		#N/A	1.32407876	1.213704848	3.126963022
cg00437411	chr15	59903968	-	99703966		AACCTAATAAATAACACATTAACTAAATTTTCCTATTTATCTATCCTCTC		II			NA	NA	NA	NA	NA	NA		OpenSea	ACCCTAGCTCCAGCCTAATAAGTAACACATTAACTGGGTTTTCCTATTTATCTATCCTCT[CG]CATTACTTCTCTGAGTCAGAGCCTCTTCTCTCTAAGTCACGGGAACTGCCCTTGCTACTT	GCCTAATAAGTAACACATTAACTGGGTTTTCCTATTTATCTATCCTCTCG	GCNT3	NM_004751	TSS200								GCNT3;GCNT3	ENST00000560585.1;ENST00000560580.1	TSS200;5'UTR	GCNT3;GCNT3;GCNT3;GCNT3;GCNT3	ENST00000560585.1;ENST00000558721.1;ENST00000560874.1;ENST00000560580.1;ENST00000559189.1	TSS200;5'UTR;5'UTR;5'UTR;5'UTR	chr15:59903525-59904235	3						TRUE		#N/A	1.18495762	0.586484525	3.025747122
cg00437879	chr10	92619295	-	75783100		ATTCTCTATTTCRCTTTTCTTAATTTATTATCTATAATAAACCACRATCC		II			NA	NA	NA	NA	NA	NA	chr10:92616820-92618034	S_Shore	TTATGTTAGTTATTCTCTGTTTCGCTTTTCTTGGTTTGTTATCTGTGGTGAACCACGGTC[CG]AAAATATTAAATGGAAATTTTCAGAAATAAACAATGTGTAAGTTGTCAATTGCACACTAT	CGGACCGTGGTTCACCACAGATAACAAACCAAGAAAAGCGAAACAGAGAA																	chr10:92619005-92619575	3								#N/A	1.894258626	-2.086137275	2.96766104
cg00440797	chr6	32493873	-	41702855		TTAATCCAACTAACTCCCTAAACCCAAAACACAATCCTTCCCTAAAACTC		II			rs114375471	0.409166	NA	NA	NA	NA	chr6:32489742-32490128	S_Shelf	GCCTTTTCCTTTTGATCCAGCTGGCTCCCTGAACCCAGAGCACAGTCCTTCCCTGAAGCT[CG]CTACTCAAAACAGTCAACCTTAACCTTGTCCTCTCTTCTACTCGCTCTTCAAATGGTCCA	TGATCCAGCTGGCTCCCTGAACCCAGAGCACAGTCCTTCCCTGAAGCTCG	HLA-DRB5	NM_002125	Body																					TRUE		#N/A	1.509271485	-1.949126555	3.177493073
cg00441262	chr7	47691423	+	52644187		CTTTTTCCCTAAAAAATCTCTACTTACCAAAACTCTAAAAATAAACCTAC		II			rs17172883	0.013466	NA	NA	NA	NA		OpenSea	AATAAACGATGAATCATCTAAAATATTTCATGTATGTGTTGGACAAATCTGAATTGTGTA[CG]CAGGTCTATCCTCAGAGCCTTGGTAAGTAGAGATTCTCTAGGGAAAAAGTTTGAGAGCAA	CGCAGGTCTATCCTCAGAGCCTTGGTAAGTAGAGATTCTCTAGGGAAAAA					chr7:47691174-47691174												chr7:47691045-47691575	3								#N/A	-1.950635835	2.334519641	-3.114836604
cg00443981	chr17	58499679	+	93713210	53800221	TAAAAAACAAAACAAAATATACAAAATCAAACAAAAACTTTAACAAAACA	TAAAAAACGAAACAAAATATACGAAATCGAACGAAAACTTTAACAAAACG	I	C	Grn	NA	NA	NA	NA	NA	NA	chr17:58498711-58499332	S_Shore	GGATCAGCATCTGACAGTATTCTTGGGAGAAGGGGCGCCAGCCTCTCCTGGCCTGCTGTG[CG]CTCTGCCAAAGTCTTCGCTCGACCCCGCACATCTTGCTCCGTTCCCTAGTCCAGATCCCA	CGCTCTGCCAAAGTCTTCGCTCGACCCCGCACATCTTGCTCCGTTCCCTA	C17orf64	NM_181707	TSS200				TRUE				C17orf64;C17orf64	ENST00000474834.1;ENST00000269127.4	5'UTR;TSS200	C17orf64;C17orf64;C17orf64;C17orf64	ENST00000464714.1;ENST00000474834.1;ENST00000269127.4;ENST00000461535.1	TSS1500;5'UTR;TSS200;5'UTR	chr17:58499385-58500035	3						TRUE		#N/A	1.85396609	-0.079651225	3.048833996
cg00444915	chr1	153571425	-	64742942		AAACCAAAACTCTACCTACTATTACAATCCTCTAACCTCCTCTAAAATTC		II			NA	NA	NA	NA	NA	NA		OpenSea	TCCAGGCTCTGAAGCCAAAGCTCTGCCTGCTGTTACAGTCCTCTGACCTCCTCTGAAGTT[CG]GCTTCCTCCCCAGAGCCCTTAAACCCCCTAGCAACAGGCTTCTAATTAGCATCACACACA	AGCCAAAGCTCTGCCTGCTGTTACAGTCCTCTGACCTCCTCTGAAGTTCG							TRUE		1:153571271-153571740	Unclassified							chr1:153571145-153571590	3								#N/A	-1.900652361	0.056258444	-3.375965916
cg00452034	chr12	65108408	+	32622967		ACAAAACTCATAAAAATAACATAATCAACTACTAACRACACCTCAACCAC		II			NA	NA	NA	NA	NA	NA		OpenSea	TAGAGAGGGCTGCACCACATCCTACCACGCAAGCACACCCACTGAACTGAGTAAGAGTGG[CG]TGGCTGAGGTGCCGTCAGCAGCTGACTATGTCACTCTTATGAGTTCTGCTCAGGAACAAG	CAGAACTCATAAGAGTGACATAGTCAGCTGCTGACGGCACCTCAGCCACG	GNS	NM_002076	3'UTR								GNS;GNS	ENST00000418919.2;ENST00000258145.3	3'UTR;3'UTR	GNS;GNS	ENST00000418919.2;ENST00000258145.3	3'UTR;3'UTR	chr12:65108325-65109010	3								#N/A	-1.579991025	-1.604756115	-3.332574728
cg00453717	chr11	74344629	+	54653529		CCTATTACTCAATCACCACAAAAAAAATACTAATCAAAAAACCRAATAAC		II			NA	NA	NA	NA	NA	NA		OpenSea	AAGACTTGTGTTAAGAATTTGAATACAGCCAGGAGATTCAGGGAGCAGGTGAGGCTAAGT[CG]CTACCCGGTCCCCTGACCAGCACTTTCTTTGTGGTGATTGAGTAATAGGTCAGTTGAGGA	CGCTACCCGGTCCCCTGACCAGCACTTTCTTTGTGGTGATTGAGTAATAG	POLD3	NM_006591	Body				TRUE							POLD3	ENST00000530163.1	5'UTR								TRUE		#N/A	-1.821645716	-0.035190719	-2.924767451
cg00461311	chr12	109460299	-	68752888		AATCCATAAAAAAACTTAAAAATCCAAAATTAAATATATACCAAACACCC		II			NA	NA	NA	NA	NA	NA		OpenSea	ATCTCACATCGAATCCATAAAAGGACTTGAAAATCCAAAATTGAATGTGTGCCAGGCACC[CG]GATATGTACTTCACCATGGTCCCCTTGATCTTTGCAACAATCCTATGAGCAGGTGTGATT	CGGGTGCCTGGCACACATTCAATTTTGGATTTTCAAGTCCTTTTATGGAT	SVOP	NM_018711	TSS1500								USP30	ENST00000392784.2	TSS1500	SVOP;SVOP;USP30	ENST00000550490.1;ENST00000551683.1;ENST00000392784.2	TSS1500;TSS1500;TSS1500								TRUE		#N/A	2.380615491	-0.433193741	3.590425131
cg00461577	chr5	171605537	+	97777983		TTATAAAAATTACCTAAATAACTCATACAACRAATATCCAATTAACCACC		II			rs2172048	0.476546	NA	NA	NA	NA		OpenSea	TCCTCCCCCATGACACACTGGAAGCAGCAGGGGAGGCCGCCTTCTTATCCTGAGCACCTA[CG]GTGGCTAACTGGATACCCGCTGTATGAGCTACTCAGGCAATTCTCACAATAGCTCCCGCA	CGGTGGCTAACTGGATACCCGCTGTATGAGCTACTCAGGCAATTCTCACA	STK10	NM_005990	Body		chr5:171605314-171605314				5:171605513-171606169	Promoter_Associated_Cell_type_specific							chr5:171605265-171605695	3								#N/A	-2.909962554	-0.230859795	-5.149183488
cg00463367	chr10	8103673	-	25703907		TCAAAACAAAAAATTACCCTAATATACAAAACCTTATTAAAAAAATAACC		II			rs35915743	0.015982	NA	NA	NA	NA	chr10:8100384-8100768	S_Shelf	TGCCGAGTGAATCAAGACAGAAAATTACCCTAGTGTGCAGAACCTTGTTGAAGAGGTAAC[CG]TTGCTAGCTTTCAAGGTGTTTCTGAAAAGGAAGCTATCACCCTCCCCACCACCCTGCAAA	CGGTTACCTCTTCAACAAGGTTCTGCACACTAGGGTAATTTTCTGTCTTG	GATA3;GATA3	NM_001002295;NM_002051	Body;Body		chr10:8103619-8103619	RDMR			10:8103138-8103934	Unclassified_Cell_type_specific	GATA3	ENST00000461472.1	5'UTR	GATA3	ENST00000461472.1	5'UTR	chr10:8103645-8104195	3						TRUE		#N/A	-1.661692759	0.32953609	-3.705710682
cg00463399	chr1	68220464	-	87800424		CATCAAAATACCRAACACACTTATTAATCTTCTACATTAAAAACCACTCC		II			NA	NA	NA	NA	NA	NA		OpenSea	TCCGTCTCTCCCATCAGGATACCGAGCACACTTGTTGGTCTTCTGCATTAGAGGCCACTC[CG]TGAGGACTTCCTTGCTCTCCTCTGAGCAGTGGAAGGTTTTTAATCACTCCTTGTGTAGCA	CGGAGTGGCCTCTAATGCAGAAGACCAACAAGTGTGCTCGGTATCCTGAT	GNG12	NM_018841	5'UTR								GNG12	ENST00000370982.3	5'UTR	GNG12	ENST00000370982.3	5'UTR	chr1:68220200-68220490	3								#N/A	-1.638402294	-0.04425593	-3.324766282
cg00464852	chr14	68610155	+	86726111		AACTATCTACTTCAATATTTTACTCACTATCACCATTTTCATATTTAACC		II			NA	NA	NA	NA	NA	NA		OpenSea	TGGACTTTGTCCACACTTATGTGCTAATCTCCAAAGAAGAAGAAAATACAAATGGGCCAG[CG]GCCAAACATGAAAATGGTGACAGTGAGCAAAACATTGAAGCAGACAGCTGAAAGCTTCAT	CGGCCAAACATGAAAATGGTGACAGTGAGCAAAACATTGAAGCAGACAGC	RAD51B;RAD51B;RAD51B	NM_133510;NM_002877;NM_133509	Body;Body;Body								RAD51B	ENST00000469165.2	5'UTR	RAD51B;RAD51B;RAD51B;RAD51B;RAD51B;RAD51B;RAD51B;RAD51B;RAD51B;RAD51B	ENST00000479335.1;ENST00000553595.1;ENST00000497460.1;ENST00000492236.1;ENST00000554244.1;ENST00000478014.1;ENST00000460526.1;ENST00000469165.2;ENST00000468382.1;ENST00000557045.1	3'UTR;5'UTR;5'UTR;5'UTR;5'UTR;5'UTR;5'UTR;5'UTR;5'UTR;5'UTR	chr14:68610040-68610435	3								#N/A	-2.646768616	1.62566379	-4.031501828
cg00466870	chr11	130139789	-	28762225		AAAAAATTAAATTAACACAATTCCTAACATAAAACAAACATTCAATAAAC		II			NA	NA	NA	NA	NA	NA		OpenSea	CAAGATAGCCAAGAGGATTAAATTAGCACAATTCCTGGCATAAAGCAAGCATTCAATAAA[CG]TTAGCTATTTATTCACACTAGAAAAAGTGTGAACAAAAATTAAATGTAGATCAAATTTTA	GAGGATTAAATTAGCACAATTCCTGGCATAAAGCAAGCATTCAATAAACG	ZBTB44;ZBTB44;ZBTB44	NM_014155;NM_001301099;NM_001301098	5'UTR;5'UTR;5'UTR								ZBTB44;ZBTB44;ZBTB44;ZBTB44	ENST00000338191.4;ENST00000357899.4;ENST00000397753.1;ENST00000525842.1	5'UTR;5'UTR;5'UTR;5'UTR	ZBTB44;ZBTB44;ZBTB44;ZBTB44	ENST00000338191.4;ENST00000357899.4;ENST00000528448.1;ENST00000525842.1	5'UTR;5'UTR;5'UTR;5'UTR			chr11:130139253-130139867	6	chr11:130139345-130139825	3				#N/A	1.597632402	-0.199827242	3.349733719
cg00470855	chr3	45455968	+	85752593		AATAATAACRAATACTAAAAAACACTTACTAACACCACCTCACCACACAC		II			NA	NA	NA	NA	NA	NA		OpenSea	TGTAATTATGGAAGAAAACAAGACCTATTTCTTTAGTTGAAAATGTCCCATTCTGATATG[CG]TGTGTGGTGAGGTGGTGCCAGTAAGTGCCTCTCAGTATTCGTCATTATTTTAAGGAAATG	ATAATGACGAATACTGAGAGGCACTTACTGGCACCACCTCACCACACACG	LARS2	NM_015340	Body																chr3:45455955-45456816	6						#N/A	-1.556344545	1.733476288	-2.707986919
cg00471141	chr8	19796299	-	41693148		TCCATCTTACCAATATTAAAACACCAAATTATACAAACACAAACTAAAAC		II			NA	NA	NA	NA	NA	NA	chr8:19796843-19798006	N_Shore	ACATAAGCTGATCCATCTTGCCAATGTTAAAACACCAGATTGTACAAGCACAAGCTGGGA[CG]CAATGTGTGTCCCTCTATCCCTACATTGACTTTGCGGGGGTGGGGATGGGGTGCGGGGTG	CCATCTTGCCAATGTTAAAACACCAGATTGTACAAGCACAAGCTGGGACG	LPL	NM_000237	TSS1500				TRUE				LPL;LPL;LPL;LPL	ENST00000538071.1;ENST00000521994.1;ENST00000535763.1;ENST00000311322.8	TSS1500;TSS1500;TSS1500;TSS200	LPL;LPL;LPL;LPL;LPL;LPL;LPL;LPL	ENST00000538071.1;ENST00000519773.1;ENST00000523696.1;ENST00000535763.1;ENST00000524029.1;ENST00000522701.1;ENST00000311322.8;ENST00000520959.1	TSS1500;TSS1500;TSS1500;TSS1500;TSS200;TSS200;TSS200;5'UTR			chr8:19796275-19798262	6	chr8:19796150-19798500	6		TRUE		#N/A	1.829085721	-1.119220894	4.186982421
cg00474561	chr6	134557109	+	11633578		ATATAACCTCAAAATCAAAACTAACCTAAACTCTCCATAATTAAAATCAC		II			NA	NA	NA	NA	NA	NA		OpenSea	AACTGTGAACAAGGTATTTCTAATTAACTAATTTTTTTTTTCAAACACAGCCTTAGGAAA[CG]TGACTCCAACCATGGAGAGTTTAGGTCAGCCCTGATTTTGAGGCCACATGCTCCATCCTC	CGTGACTCCAACCATGGAGAGTTTAGGTCAGCCCTGATTTTGAGGCCACA	SGK1	NM_001143676	Body											SGK1;SGK1	ENST00000531575.1;ENST00000484353.1	3'UTR;3'UTR			chr6:134557044-134557771	6	chr6:134556571-134557975	6				#N/A	2.633684613	-3.539226903	2.667751359
cg00476653	chr13	47169346	-	26644828		TACCCATCRAAAACCCTATTCTCCTATAACAAACTTTAATAAATATAACC		II			NA	NA	NA	NA	NA	NA		OpenSea	TCATCTCCCCATACCCATCGAGAACCCTATTCTCCTGTGGCAGACTTTAATGAATGTAAC[CG]CAGATTATGTGTTTTCTTTCTTTGGTGAACTTAGAGGATGCATAGGCCAGGTGCCAAGTG	ACCCATCGAGAACCCTATTCTCCTGTGGCAGACTTTAATGAATGTAACCG	LRCH1;LRCH1;LRCH1	NM_015116;NM_001164213;NM_001164211	Body;Body;Body				TRUE							LRCH1	ENST00000443945.2	5'UTR			chr13:47168994-47171368	6	chr13:47169288-47170107	6		TRUE		#N/A	-1.388985487	1.115951474	-3.07002367
cg00480799	chr6	37227286	+	53682141		AAAATTATTAATAACAACCAACAATCAAAAAACACAAAAACCCATACCAC		II			NA	NA	NA	NA	NA	NA	chr6:37225358-37225700	S_Shore	ATTATAATCATAATCAATAGGAAGACTGTTGTATCAGGAAGCAGTGTAAGAGATGTGGGA[CG]TGGCATGGGCTTCTGTGCCTTCTGACTGCTGGTTGCTATTAACAATCTTTTTTTCCTATA	AGATTGTTAATAGCAACCAGCAGTCAGAAGGCACAGAAGCCCATGCCACG	TMEM217;TMEM217;TMEM217;TMEM217;TBC1D22B;TBC1D22B	NM_001162900;NM_001286401;NR_104443;NR_104442;NR_130108;NM_017772	TSS1500;TSS1500;TSS1500;TSS1500;Body;Body		chr6:37227057-37227057									TMEM217	ENST00000357219.3	TSS1500	chr6:37227040-37227470	3								#N/A	-2.04539838	-0.466511331	-3.467092717
cg00481035	chr2	9754874	-	19616870		AATTTAAACTTTACCTAAATCTATAACAAACTAAATTAAACCACTACTAC		II			NA	NA	NA	NA	NA	NA		OpenSea	AAGTATACTTTGATTTGAGCTTTGCCTAAGTCTATGGCAAACTGAATTAAGCCACTACTA[CG]TTATAGAAATTACGTCATTATTTGCAGGCTAACTTTTCCATTTATAACTAACACATGCCA	CGTAGTAGTGGCTTAATTCAGTTTGCCATAGACTTAGGCAAAGCTCAAAT	YWHAQ	NM_006826	Body								Y_RNA;YWHAQ	ENST00000384358.1;ENST00000474715.1	TSS1500;3'UTR	Y_RNA;YWHAQ	ENST00000384358.1;ENST00000474715.1	TSS1500;3'UTR	chr2:9754760-9755010	3								#N/A	-2.278189882	1.932520396	-3.969248168
cg00482700	chr17	41007959	-	9763154		TTCCTAACTTAATAAATTTCACAATATTAACCTAATTCTACTTCCCAAAC		II			NA	NA	NA	NA	NA	NA		OpenSea	AGCTTCTCCCATTCCTGACTTGATGAATTTCACAATGTTGGCCTGGTTCTGCTTCCCAAG[CG]CTGGTTCTTTTTCCTCCACCCTTCTTTCCTCAGTTGTGGGGAACTCTTGGAGAGTTAGGG	TCCTGACTTGATGAATTTCACAATGTTGGCCTGGTTCTGCTTCCCAAGCG	AOC3;AOC3;AOC3;AOC3	NM_001277731;NM_003734;NM_001277732;NR_102422	Body;Body;Body;Body														chr17:41007685-41008095	3								#N/A	2.185129555	-1.21573697	3.005093514
cg00484488	chr15	73076983	+	7697928		AAAATCAAAATCACAATAAAAAACTAAACACAAAACCAAAATCAAAAACC		II			NA	NA	NA	NA	NA	NA	chr15:73075586-73076663	S_Shore	TCAGCCACAATGCCCGGCCTAGTCTTGTTCCCTGGTTTGTTTCCACTTTTCCAATTCTCT[CG]GCTCCTGACCTTGGCTTTGTGTCCAGTTTTCCACTGTGACCCTGACCTTTGGACTTGGCA	CGGCTCCTGACCTTGGCTTTGTGTCCAGTTTTCCACTGTGACCCTGACCT	ADPGK;ADPGK;ADPGK	NM_031284;NR_023319;NR_023318	TSS1500;TSS1500;TSS1500				TRUE		15:73076317-73077666	Promoter_Associated	RP11-361M10.5;ADPGK;ADPGK;ADPGK;RP11-361M10.5	ENST00000563592.1;ENST00000567733.1;ENST00000443764.2;ENST00000311669.8;ENST00000563592.1	1stExon;TSS1500;TSS1500;TSS1500;5'UTR	RP11-361M10.5;RP11-361M10.5;ADPGK;ADPGK;ADPGK;ADPGK;ADPGK;ADPGK;ADPGK;ADPGK;ADPGK;ADPGK;ADPGK;RP11-361M10.5	ENST00000563592.1;ENST00000566745.1;ENST00000567733.1;ENST00000563907.1;ENST00000562286.1;ENST00000569517.1;ENST00000443764.2;ENST00000569058.1;ENST00000562823.1;ENST00000567941.1;ENST00000569534.1;ENST00000311669.8;ENST00000565814.1;ENST00000563592.1	1stExon;TSS1500;TSS1500;TSS1500;TSS1500;TSS1500;TSS1500;TSS1500;TSS1500;TSS1500;TSS1500;TSS1500;5'UTR;5'UTR			chr15:73074916-73077301	6	chr15:73070238-73078233	6		TRUE		#N/A	1.386788051	-0.156606042	3.210805489
cg00486605	chr8	28633612	+	57796161		AAAACAATTTAAAAATTTCCRAAATATTTCTTCTACCCCAATACCTTCAC		II			NA	NA	NA	NA	NA	NA		OpenSea	TCCAGGCCAAGGTGAACTTTCATCCTCTCAAGCCCAATGAACCGTAGACAGGAGAGGGAA[CG]TGAAGGCACTGGGGCAGAAGAAACATCTCGGAAACCCCTAAACTGCCTCAGCTTAATTTA	CGTGAAGGCACTGGGGCAGAAGAAACATCTCGGAAACCCCTAAACTGCCT	INTS9;INTS9;INTS9;INTS9	NR_026826;NM_001172562;NM_001145159;NM_018250	Body;Body;Body;Body											INTS9;INTS9;INTS9;INTS9;INTS9;INTS9	ENST00000519578.1;ENST00000520005.1;ENST00000520005.1;ENST00000520316.1;ENST00000519578.1;ENST00000522363.1	3'UTR;3'UTR;1stExon;TSS200;1stExon;3'UTR										#N/A	-1.422221368	0.389285148	-3.146813839
cg00491083	chr4	151227298	-	86673973		ACTCAAAACTCTACACCACTAAATCTAAAATATAACCTAAAAATAATTCC		II			NA	NA	NA	NA	NA	NA		OpenSea	AAAAAATTCAAGCTCAGGACTCTGCACCACTGAATCTAAAATGTGGCCTGAAAATAATTC[CG]ACTGCCAGGGGAAGGTTTTATTGTTGCCTCTGCTGTTCTGGTTGTGGCCCGAAAACATGA	CGGAATTATTTTCAGGCCACATTTTAGATTCAGTGGTGCAGAGTCCTGAG	LRBA;LRBA	NM_006726;NM_001199282	Body;Body								LRBA	ENST00000503716.1	3'UTR	LRBA;LRBA;LRBA	ENST00000515096.1;ENST00000510157.1;ENST00000503716.1	3'UTR;3'UTR;3'UTR	chr4:151227185-151227450	3								#N/A	-1.927602992	1.932027748	-3.554991818
cg00491430	chr9	100700763	-	72792895		CCTCTAATCAACACTCTTTTAATTCTATCTACCAAAAAATATCTAAATCC		II			NA	NA	NA	NA	NA	NA		OpenSea	GCATGGCACAGCCTCTAGTCAGCACTCTTTTGGTTCTATCTGCCAGGAAGTGTCTGGATC[CG]ATGTTCCTTTTTACAGATGGAGGTAGCCTAGTGTAGAAAGAACACAATCTAGGCCCCAAC	CGGATCCAGACACTTCCTGGCAGATAGAACCAAAAGAGTGCTGACTAGAG	HEMGN;HEMGN	NM_018437;NM_197978	5'UTR;TSS200						9:100700693-100700782	Unclassified	HEMGN;HEMGN	ENST00000259456.2;ENST00000375112.1	5'UTR;5'UTR	HEMGN;HEMGN	ENST00000259456.2;ENST00000375112.1	5'UTR;5'UTR	chr9:100700540-100700775	3								#N/A	-1.9831772	-1.643848926	-3.99872661
cg00492381	chr8	61740877	+	82753986		TCAATACTTTTATCCCCACCAATTAAATTTTTTTCCTAAAATCCCTAAAC		II			rs62526524	0.044831	NA	NA	NA	NA		OpenSea	ATGGAGAGATGAGAGCACTGTTGATGTAGAGAGCAGAAAGAAGCATGCATGTTTCATCTG[CG]TCTAGGGATTCTAGGAAAAAAACTTAACTGGTGGGGATAAAAGCATTGAGACTTGGGGGA	CAATGCTTTTATCCCCACCAGTTAAGTTTTTTTCCTAGAATCCCTAGACG	CHD7	NM_017780	Body														chr8:61740620-61740915	3								#N/A	-2.580117532	0.763341666	-3.974976079
cg00496984	chr9	126414650	+	49805906		TAAAATTCCTATTCTACTCACCTTTAAAAACTAACCTAAATACTAAATAC		II			NA	NA	NA	NA	NA	NA		OpenSea	ACCTTACAGAGGAAGGAGCCTGAGCAATTACATCTTTGTGTGGTGATTACAACATGAGGT[CG]CATCCAGCACTTAGGTCAGTTCCTAAAGGTGAGCAGAACAGGAATTCTACATATCTTACA	CGCATCCAGCACTTAGGTCAGTTCCTAAAGGTGAGCAGAACAGGAATTCT	DENND1A;DENND1A	NM_020946;NM_024820	Body;Body								DENND1A;DENND1A	ENST00000542603.1;ENST00000473039.1	TSS1500;3'UTR	DENND1A;DENND1A;DENND1A;DENND1A	ENST00000542603.1;ENST00000475615.1;ENST00000473039.1;ENST00000474676.1	TSS1500;TSS200;3'UTR;3'UTR										#N/A	-2.005999507	2.826028853	-2.634593771
cg00499857	chr9	19286789	+	80619961		ACAACRACCATAAAATATAACTAAAATCACTTCACATCCTAAAATAAACC		II			rs12005238	0.040996	NA	NA	NA	NA		OpenSea	TATATCTATATCTATTTCTTCCCCTTCCTGCCATGCAGAGTTCTATATGAAGGGAAAGAA[CG]GCTTATTCCAGGATGTGAAGTGATCCTAGCCACACCCTATGGTCGCTGTGCCAATGTCAA	CGGCTTATTCCAGGATGTGAAGTGATCCTAGCCACACCCTATGGTCGCTG	DENND4C;DENND4C	NM_017925;NR_073201	Body;Body														chr9:19286700-19287075	3								#N/A	1.657219064	-0.065159954	2.652352008
cg00500176	chr19	10396158	+	3759594		AAATCTTACTCCTTCCTCTTAACTTAATCATATAACTACAAATCAAATAC		II			NA	NA	NA	NA	NA	NA	chr19:10397603-10398703	N_Shore	CTCAGTCAGATACAACAGCATTTGGGGCCATGGTACCTGCACACCTAAAACACTAGGCCA[CG]CATCTGATCTGTAGTCACATGACTAAGCCAAGAGGAAGGAGCAAGACTCAAGACATGATT	CGCATCTGATCTGTAGTCACATGACTAAGCCAAGAGGAAGGAGCAAGACT	ICAM4;ICAM4;ICAM4;ICAM1	NM_001039132;NM_001544;NM_022377;NM_000201	TSS1500;TSS1500;TSS1500;3'UTR								ICAM1;ICAM1;ICAM4	ENST00000423829.2;ENST00000264832.2;ENST00000380770.2	3'UTR;3'UTR;TSS1500	ICAM1;ICAM1;ICAM4	ENST00000423829.2;ENST00000264832.2;ENST00000393717.1	3'UTR;3'UTR;TSS1500	chr19:10396100-10396370	3						TRUE		#N/A	-1.489960645	0.563810732	-3.706318379
cg00501221	chr11	12222926	-	24711945		TCCCTTTAAAACCCTACAAACCCAACTAAATAATAACTAAATAATAAAAC		II			NA	NA	NA	NA	NA	NA		OpenSea	TGTTTGCACTGTCCCTTTGGGACCCTGCAGGCCCAGCTGAGTGATAACTGGATGATGGAA[CG]TTTGCTAGAGGAAGGGGAATGTGTTTTTTTAAGATAAGGTTTGATCTCAAGCAGAAGGGC	CGTTCCATCATCCAGTTATCACTCAGCTGGGCCTGCAGGGTCCCAAAGGG	MICAL2;MICAL2;MICAL2;MICAL2;MICAL2;MICAL2;MICAL2	NM_001282668;NM_014632;NM_001282664;NM_001282665;NM_001282663;NM_001282666;NM_001282667	Body;Body;Body;Body;Body;Body;Body		chr11:12222498-12222498						MICAL2	ENST00000527195.1	5'UTR	MICAL2;MICAL2;MICAL2	ENST00000527195.1;ENST00000531732.1;ENST00000528931.1	5'UTR;5'UTR;5'UTR	chr11:12222465-12222955	3								#N/A	-1.588593955	2.087852707	-2.630463994
cg00502597	chr1	60197222	+	92692302		CAACAACAAAAAACAACTAACCCCACTACTTCCTATAATCAAAAAAATAC		II			NA	NA	NA	NA	NA	NA		OpenSea	GGAGCCCAGATTTTCCCCTAACCTTAAGAAGGTTGTAGGGGGTTGGGTGATTAGCCAGTT[CG]TATTCCTTTGATTACAGGAAGCAGTGGGGTTAGTTGTTTTTTGTTGTTGTCTTTCCTTTT	AACAACAAAAAACAACTAACCCCACTGCTTCCTGTAATCAAAGGAATACG	FGGY;FGGY	NM_018291;NM_001113411	Body;Body				TRUE							FGGY;FGGY;FGGY;FGGY	ENST00000493891.1;ENST00000476939.1;ENST00000472783.1;ENST00000471169.1	5'UTR;5'UTR;5'UTR;5'UTR					chr1:60195870-60197501	6		TRUE		#N/A	-2.072385132	1.211337453	-3.547398324
cg00503707	chr9	15333458	-	87690497		TAAATACTTTTATATAAATACATCCTACTTACAATCTAACTTCCCCTTCC		II			NA	NA	NA	NA	NA	NA		OpenSea	GCAATTTATCATAAATGCTTTTATATGGATGCATCCTGCTTACAATCTGGCTTCCCCTTC[CG]CTTAGGTCACCCTTTAACTCTCTGTAAGTCCCAGCACCCACAGAATCTGAGCAAGTGAAG	CGGAAGGGGAAGCCAGATTGTAAGCAGGATGCATCCATATAAAAGCATTT																					chr9:15332826-15334112	6				#N/A	1.92120102	-0.826412881	2.917040271
cg00506033	chr5	179192579	-	85735156		ACAATCCAATAAAAAACACTCTCTAAAACTAAACTCTCTCAACAAAAAAC		II			NA	NA	NA	NA	NA	NA		OpenSea	GCCGACGCCCTGCAGTCCAGTGGGAAGCACTCTCTGGGGCTAGACTCTCTCAACAAAAAG[CG]TCTGGCTGACTCCAGCCTTCACTTGAATGGAGGCAGTAACCCCAGTGAGTCATTTCCTCT	CGCTTTTTGTTGAGAGAGTCTAGCCCCAGAGAGTGCTTCCCACTGGACTG	MAML1	NM_014757	Body				TRUE				MAML1	ENST00000503050.1	5'UTR	MAML1	ENST00000503050.1	5'UTR	chr5:179192420-179192750	3								#N/A	-1.672459182	-0.349777048	-3.599087363
cg00509331	chr12	47617166	-	93604301		TAACAAACATTCCTTAACTTTAATCCAATCAAAACCAAATTAAAATAAAC		II			NA	NA	NA	NA	NA	NA		OpenSea	CGGTGATTTACTAACAAACATTCCTTGGCTTTGATCCAGTCAGAGCCAAATTAAAGTAAA[CG]GAGGAGTGAGTGGGAGGTGGGGCCCAGACCCAGACCCAGTCAGTGCAAGCAAGTTTTTTT	AACAAACATTCCTTGGCTTTGATCCAGTCAGAGCCAAATTAAAGTAAACG	PCED1B;PCED1B	NM_001281429;NM_138371	5'UTR;5'UTR				TRUE				FAM113B;FAM113B	ENST00000432328.1;ENST00000546455.1	5'UTR;5'UTR	FAM113B;FAM113B;FAM113B;FAM113B;FAM113B;FAM113B	ENST00000549630.1;ENST00000551777.1;ENST00000432328.1;ENST00000548348.1;ENST00000549500.1;ENST00000546455.1	TSS200;TSS200;5'UTR;5'UTR;5'UTR;5'UTR	chr12:47616905-47617875	3								#N/A	2.316891332	-2.801469124	2.723708606
cg00510787	chr6	151772946	-	15790989		CCRTTCAATTCCTCAAACTCAAAATTATTTTATCRATTTCTACAATTACC		II			NA	NA	NA	NA	NA	NA	chr6:151773043-151774070	N_Shore	TTGGGAGTATGCCGTTCAATTCCTCAAACTCAAAATTATTTTATCGATTTCTACAGTTAC[CG]CGGTGCACTGGCTCAAAAAAAGGGTTCATTAATTGAGTGCTTTTTACTCCCAGCTAAGCT	CGTTCAATTCCTCAAACTCAAAATTATTTTATCGATTTCTACAGTTACCG	C6orf211;RMND1	NM_024573;NM_017909	TSS1500;5'UTR						6:151772562-151774471	Promoter_Associated	RMND1;C6orf211;C6orf211;C6orf211	ENST00000367303.4;ENST00000367294.3;ENST00000545879.1;ENST00000483931.1	5'UTR;TSS1500;TSS1500;TSS1500	RMND1;C6orf211;C6orf211;C6orf211;C6orf211;RMND1	ENST00000367303.4;ENST00000367294.3;ENST00000545879.1;ENST00000494826.1;ENST00000483931.1;ENST00000444024.1	5'UTR;TSS1500;TSS1500;TSS1500;TSS1500;5'UTR			chr6:151772855-151774211	6	chr6:151771834-151774874	6	TRUE	TRUE		#N/A	1.550078585	-2.046443121	2.964155249
cg00519322	chr1	145577418	+	7617300		TCAAATCAAAATTCAATACTCATAACTTCCCCAAATCCTTTCTTAAAATC		II			NA	NA	NA	NA	NA	NA	chr1:145575130-145576219	S_Shore	GGTCCTGTTTCCCTTCCAGAAAAATAGGACTAAGTTGTGGGGAGGGGGTGGTTATATAAA[CG]ATTCCAAGAAAGGATCTGGGGAAGTTATGAGCATTGAACCCTGACCTGAAAACCCTGGCC	CGATTCCAAGAAAGGATCTGGGGAAGTTATGAGCATTGAACCCTGACCTG	PIAS3;NBPF20;NBPF10;NBPF10	NM_006099;NM_001278267;NM_001039703;NM_001302371	Body;Body;Body;Body								PIAS3;PIAS3	ENST00000369299.3;ENST00000484423.1	5'UTR;5'UTR	PIAS3;PIAS3;PIAS3;PIAS3;PIAS3	ENST00000393046.2;ENST00000369299.3;ENST00000463514.1;ENST00000484423.1;ENST00000498436.1	5'UTR;5'UTR;5'UTR;5'UTR;TSS1500			chr1:145574675-145578045	6						#N/A	2.906359598	-1.963435922	3.107972277
cg00520410	chr16	81558154	-	43711916		AAATCTTAATAAAACAATATCTACAAAATACTTATCRCCAAACCAAACAC		II			rs78375304	0.041233	NA	NA	NA	NA		OpenSea	GGGTTATCTGGAAGTCTTGGTGAGACAGTGTCTGCAAAATGCTTATCGCCAAGCCAGGCA[CG]TCATCATTGCCCAAGGTATGGCAGCTGCAGCCATCACGGCCCTCATTTTGCAGATGCCGA	CGTGCCTGGCTTGGCGATAAGCATTTTGCAGACACTGTCTCACCAAGACT	CMIP;CMIP	NM_198390;NM_030629	Body;Body		chr16:81557764-81557764												chr16:81557905-81558295	3								#N/A	-2.03996836	2.493315309	-2.657451143
cg00522451	chr2	113464048	-	26626298		ACTTATCAAACCAATAATAAAAAAATATAATCTATACAACCACAAAAAAC		II			NA	NA	NA	NA	NA	NA		OpenSea	TACTCAAAGGGGCTTATCAGGCCAGTGGTGAGGGAGTGTGGTCTGTACAACCACAGGAAG[CG]GGTTGGCCTGTTGGAGCATGAGCTCTTTTTTTGCTTTGTAGATCTTGGTATTTGTTCTTC	CTTATCAGGCCAGTGGTGAGGGAGTGTGGTCTGTACAACCACAGGAAGCG									2:113463787-113464087	Unclassified_Cell_type_specific							chr2:113463860-113464215	3						TRUE		#N/A	-2.483567422	1.891246193	-2.996400578
cg00523161	chr2	11888753	-	94665557	38729128	ATACCAACAAAAAAAAACTCTTTATAAAATTAAAACAATCCTAACTAACA	ATACCAACGAAAAAAAACTCTTTATAAAATTAAAACAATCCTAACTAACG	I	C	Grn	NA	NA	NA	NA	NA	NA	chr2:11886249-11887207	S_Shore	AAGTGCCACAGGGTGCCAGCGAGGAGGGGCTCTTTGTGGGGTTGGGACAGTCCTGGCTGA[CG]CCGGCCTCTGCTCTGTAAATCATCCCTGTGGGACACCCCCTCCCCCTGCCTGCCACCTCT	GTGCCAGCGAGGAGGGGCTCTTTGTGGGGTTGGGACAGTCCTGGCTGACG	LPIN1	NM_145693	5'UTR				TRUE		2:11888714-11888960	Promoter_Associated	LPIN1	ENST00000256720.2	5'UTR	LPIN1;LPIN1;LPIN1;LPIN1	ENST00000495907.1;ENST00000256720.2;ENST00000441684.1;ENST00000423495.1	5'UTR;5'UTR;5'UTR;5'UTR	chr2:11888680-11888990	3						TRUE		#N/A	-2.598856429	0.307964076	-4.69793957
cg00524561	chr12	125197665	-	35648835	69616928	CTCTACTCTACCACTCACAAACTCTATAACCTTAAAAAATTCACTCAACA	CTCTACTCTACCGCTCGCAAACTCTATAACCTTAAAAAATTCACTCAACG	I	T	Red	NA	NA	NA	NA	NA	NA		OpenSea	CTGCACCCCTGTCTCTGCTCTGCCGCTCGCAAGCTCTGTGACCTTGGGGAATTCACTCAA[CG]TTCCTGAGCCTCCATTTCCTTCTCTGTAGAATGGGGATGACGGCAGCAGTGACATCACAG	CTCTGCTCTGCCGCTCGCAAGCTCTGTGACCTTGGGGAATTCACTCAACG					chr12:125197556-125197556			12:123763454-123763714									chr12:125197660-125198235	3						TRUE		#N/A	2.279223399	-2.744703399	3.061851399
cg00525782	chr2	105943452	+	89672561		RAATAATTTAACTCAAACTTTACAACTCATCTCTATAACAAACCTAACTC		II			NA	NA	NA	NA	NA	NA	chr2:105946164-105946773	N_Shelf	AAATTAAGTTGTTACTCTACATTCATTTAGTAGGTATTTATTTTTTTAAATAAAGAAAAA[CG]AGTCAGGTTTGCTACAGAGATGAGTTGTAAAGTCTGAGCCAAATTATTCGGCAGTATCCA	CGAGTCAGGTTTGCTACAGAGATGAGTTGTAAAGTCTGAGCCAAATTATT	TGFBRAP1;TGFBRAP1	NM_001142621;NM_004257	5'UTR;5'UTR								AC012360.4;TGFBRAP1	ENST00000433219.1;ENST00000393359.2	5'UTR;5'UTR	AC012360.4;TGFBRAP1	ENST00000433219.1;ENST00000393359.2	5'UTR;5'UTR										#N/A	-1.62530136	1.496167315	-3.208448307
cg00527908	chr18	13893625	+	5667351		CAAACAACACAAACCCCAAAATAACTAACAATAACTAAACAAACACAAAC		II			NA	NA	NA	NA	NA	NA		OpenSea	TTAATCACCAAGCTTTCACTTCCCTCTTGAGGTAATGGAGATCTCAGCCGGCCCAGCTGT[CG]CCTGTGCCTGCCCAGTCACTGTTAGTTACTTTGGGGTTTGTGTTGCTTGCTGGCTAGAGG	CGCCTGTGCCTGCCCAGTCACTGTTAGTTACTTTGGGGTTTGTGTTGCTT	MC2R;MC2R	NM_000529;NM_001291911	5'UTR;5'UTR		chr18:13893492-13893492				18:13893336-13893707	Unclassified_Cell_type_specific	MC2R	ENST00000327606.2	5'UTR	MC2R	ENST00000327606.2	5'UTR	chr18:13893465-13893690	3								#N/A	1.718119055	-2.000937559	2.934561845
cg00528616	chr16	75036318	+	96763174		AAACATATCATATCAACTTCCAAACATCTAATTAATTATACACCAAAATC		II			NA	NA	NA	NA	NA	NA	chr16:75033041-75034207	S_Shelf	GGAGCCTTTGAGTAAGGTCTAAGCAGCTTTTGCTCTTCTGTTGCAAGATTGGAAGGGTAA[CG]ATTTTGGTGCACAATTAATTAGATGCCTGGAAGTTGATATGATATGTTTGCTTGTGTTTT	AACATATCATATCAACTTCCAGGCATCTAATTAATTGTGCACCAAAATCG	ZNRF1	NM_032268	Body						16:75036317-75036515	Unclassified_Cell_type_specific	ZNRF1	ENST00000568511.1	5'UTR	ZNRF1	ENST00000568511.1	5'UTR								TRUE		#N/A	-1.445742902	-0.776124256	-2.782536353
cg00530592	chr8	37639753	+	49718250		TCTTCCCTTTTTAACTTCAAAATTAACCTTCRTTTATACTTATTTCTTCC		II			NA	NA	NA	NA	NA	NA		OpenSea	CCTGACCCGGCTGCCAATCTCCAAAATAAAATCAATGTGTGACCTTATTCACCAGATGTA[CG]GAAGAAACAAGCACAAACGAAGGCCAACTTTGAAGCCAAAAAGGGAAGATGAGAAGTGGG	CGGAAGAAACAAGCACAAACGAAGGCCAACTTTGAAGCCAAAAAGGGAAG																	chr8:37639525-37640175	3								#N/A	2.650086328	-1.664835605	3.098888812
cg00532633	chr16	75339601	-	98733398		ACACAACRTCAAAATACAATAAACATAAACCACTCTAAATCACTATCATC		II			NA	NA	NA	NA	NA	NA		OpenSea	AACAGCACTTGGCACAGCGTCAAGGTGCAATAAGCATGAGCCACTCTGAGTCACTGTCAT[CG]TTTAAGCTTAAAGCCCCAGGGGGTTCTTTTAAGAGAAAGAGAACCAGTTCCCAACACTGA	CGATGACAGTGACTCAGAGTGGCTCATGCTTATTGCACCTTGACGCTGTG	CFDP1	NM_006324	Body				TRUE							CFDP1;CFDP1;CFDP1	ENST00000562602.1;ENST00000570103.1;ENST00000564793.1	TSS1500;3'UTR;3'UTR	chr16:75339160-75339675	3								#N/A	-1.509138593	-0.464141021	-2.771317666
cg00534318	chr3	129032826	-	2611530		ATCCTACCTCCACCTATAATTTCTACAATTTCTTACACAAAAAATAAAAC		II			NA	NA	NA	NA	NA	NA	chr3:129033540-129035646	N_Shore	ATGGCCAGGAGGTCCTGCCTCCACCTGTAGTTTCTGCAATTTCTTACACAGAGGGTAAAA[CG]AGCTCTCCTGCATTCTCACCTAACTCCAGTCACTCACGCTGGTATGAGTATATATCCACT	TCCTGCCTCCACCTGTAGTTTCTGCAATTTCTTACACAGAGGGTAAAACG									3:129031593-129033028	Promoter_Associated	H1FX-AS1	ENST00000511998.1	TSS1500	H1FX-AS1	ENST00000511998.1	TSS1500	chr3:129031480-129033615	3						TRUE		#N/A	-1.324969747	-0.469443542	-2.957490168
cg00539654	chr4	110910455	-	5663427		ATCCCCRTCCTCTAACAAAATCTAAATATAACACRTTAAATTAAAAATTC		II			NA	NA	NA	NA	NA	NA		OpenSea	CCTCTTTCGTAATCCCCGTCCTCTGGCAAGGTCTGGGTGTGGCACGTTGGATTGGGAGTT[CG]CGTCGTGGATGTCTCATACGTTTCCAGGTGTCAGTAGCATCGCATCACGTACAAGTGAAA	TCCCCGTCCTCTGGCAAGGTCTGGGTGTGGCACGTTGGATTGGGAGTTCG	EGF;EGF;EGF	NM_001963;NM_001178131;NM_001178130	Body;Body;Body											EGF	ENST00000509996.1	5'UTR	chr4:110910180-110910510	3								#N/A	1.778958947	-0.283001604	2.657656245
cg00542086	chr11	78512929	-	73809974		CTCTACCATACCAAACAACAAACAACATAAACAAAATAACTTAAACTACC		II			NA	NA	NA	NA	NA	NA		OpenSea	GTCTGTGCCAGCTCTGCCATGCCAGGCAGCAAGCAGCATAAGCAAGATGACTTGAGCTAC[CG]TTTGTCTAGGGTGTGAGCTGTGCCAGATACTACAAGAACTACTTTGCCCAAATTTCCTCA	CGGTAGCTCAAGTCATCTTGCTTATGCTGCTTGCTGCCTGGCATGGCAGA	TENM4	NM_001098816	Body				TRUE												chr11:78511932-78512997	6	chr11:78511435-78513669	6				#N/A	2.562509446	-1.628047233	3.108887611
cg00542800	chr12	125369520	+	18702943		ACCATCTAAATTTCACTAAACCTCCAAATAATTCTACTATTTACTCAAAC		II			NA	NA	NA	NA	NA	NA		OpenSea	AGGCCCAAGGGACTTACGTACCCTCTCCACCCTCTTCCTTTAGCCCAGCGAGCATTCTTG[CG]CTTGAGCAAACAGCAGAACCACCTGGAGGTTTAGTGAAACCCAGATGGCTGGCCCCGCCC	CGCTTGAGCAAACAGCAGAACCACCTGGAGGTTTAGTGAAACCCAGATGG						DMR											chr12:125369225-125370055	3								#N/A	-1.255663204	0.079190664	-2.843229822
cg00544771	chr6	167001347	-	54739896		AACTTCCTACTAACTACTATCATTCATAACAAAACTTTCCRAAACTATAC		II			NA	NA	NA	NA	NA	NA		OpenSea	GGGTAGAGTCTGACTTCCTGCTGGCTGCTGTCATTCATGGCAGGACTTTCCGGGACTGTG[CG]CTCTCTGCCCTGTGGGGAAGAACCCCGAGGAGGTGAGAGTGAGACCCTGCGCCCTCCTCA	CGCACAGTCCCGGAAAGTCCTGCCATGAATGACAGCAGCCAGCAGGAAGT	RPS6KA2;RPS6KA2	NM_021135;NM_001006932	Body;Body		chr6:167001220-167001220				6:167001183-167001361	Unclassified_Cell_type_specific	RPS6KA2	ENST00000366863.2	5'UTR	RPS6KA2;RPS6KA2;RPS6KA2;RPS6KA2	ENST00000366863.2;ENST00000507350.1;ENST00000511034.1;ENST00000512860.1	5'UTR;5'UTR;5'UTR;5'UTR	chr6:167001185-167001430	3								#N/A	-1.706147759	-0.983002031	-4.29882106
cg00547480	chr10	103875961	-	90742849		ATCACTACCTAATACACATTTCAACCTATAATATATCTTTTTTCCAAAAC		II			NA	NA	NA	NA	NA	NA	chr10:103879633-103880628	N_Shelf	CTTTCACATAAATCACTACCTGATACACATTTCAACCTGTGATATATCTTTTTTCCAAGA[CG]GAGTCTCGCTCTGTTGCTTAGGCTGGAGTGCAGTGGCGCGATCTCGGCTCACTGCAACCT	TCACTACCTGATACACATTTCAACCTGTGATATATCTTTTTTCCAAGACG	LDB1;LDB1	NM_001113407;NM_003893	Body;TSS1500								LDB1;LDB1	ENST00000361198.5;ENST00000490751.1	TSS1500;3'UTR	LDB1;LDB1	ENST00000361198.5;ENST00000490751.1	TSS1500;3'UTR								TRUE		#N/A	-1.243470755	0.753078771	-2.706822193
cg00547530	chr16	3559687	+	40647530		TACAACAAACTTAAAACTCAACCAATACACTATAATTTCACRTACCCTAC		II			NA	NA	NA	NA	NA	NA		OpenSea	AGAGCAGGAGACCTAGGAATGAAGGCCCCGGGGCTGGGAGTGCACCTAAGAGTGTGGCCA[CG]CAGGGTACGTGAAACCACAGTGCACTGGCTGAGCTCCAAGTCTGCTGCAGGGAAGAAAGC	CGCAGGGTACGTGAAACCACAGTGCACTGGCTGAGCTCCAAGTCTGCTGC	CLUAP1;CLUAP1	NM_015041;NM_024793	Body;TSS1500						16:3559501-3559945	Promoter_Associated	CLUAP1;CLUAP1;LA16c-306E5.3	ENST00000572600.1;ENST00000417763.2;ENST00000574423.1	TSS1500;5'UTR;5'UTR	CLUAP1;CLUAP1;CLUAP1;CLUAP1;LA16c-306E5.3	ENST00000573370.1;ENST00000572600.1;ENST00000417763.2;ENST00000574592.1;ENST00000574423.1	3'UTR;TSS1500;5'UTR;3'UTR;5'UTR	chr16:3559565-3559910	3						TRUE		#N/A	-1.356869786	0.124919789	-2.850706025
cg00551647	chr21	27943730	-	99780974		AATAAACTAAAAACTTTCTAAACTAACCACCCTTATTACTAACCAACTTC		II			NA	NA	NA	NA	NA	NA	chr21:27945010-27945646	N_Shore	GAAGAGAAATGAATGGACTGAAAACTTTCTAAACTAACCACCCTTGTTGCTGGCCAGCTT[CG]CTGATTTCCTGAGCCCTGAGGAGCTGGGCACCTAGCACTGGGGAAACAGGAGGAGGGGGC	ATGGACTGAAAACTTTCTAAACTAACCACCCTTGTTGCTGGCCAGCTTCG	CYYR1	NM_052954	Body			CDMR																		TRUE		#N/A	-1.728847093	1.456222229	-2.719120932
cg00555420	chr4	16214868	+	1795900		AAACATCACATTACAAAATAAATATAATAACAACAACACTACATCTTCAC		II			NA	NA	NA	NA	NA	NA		OpenSea	TGCTTTCCCAGCCTATTTTATTGGTCTTGATAGGATAAGGCACAGCCAAGGAATAAGACA[CG]TGAAGATGTAGTGCTGCTGTTACTACACTCACCCTGTAATGTGATGCTTCCTGTGATAAA	AGCATCACATTACAGGGTGAGTGTAGTAACAGCAGCACTACATCTTCACG	TAPT1	NM_153365	Body				TRUE				TAPT1;TAPT1	ENST00000508888.1;ENST00000399920.3	3'UTR;5'UTR	TAPT1;TAPT1;TAPT1;TAPT1;TAPT1;TAPT1;TAPT1	ENST00000508888.1;ENST00000513359.1;ENST00000510868.1;ENST00000505152.1;ENST00000505317.1;ENST00000511156.1;ENST00000399920.3	3'UTR;3'UTR;3'UTR;3'UTR;3'UTR;3'UTR;5'UTR	chr4:16214800-16215010	3						TRUE		#N/A	-1.673211242	1.538987789	-2.812216904
cg00557072	chr11	45095401	+	87700463		TAACCCCCAATAAAATTCRAAAACCRTAATTAACTATAATTAACCTCTTC		II			NA	NA	NA	NA	NA	NA		OpenSea	CCTAAGGGAGGGGCAGGGGTGGGAGAGGAGGGGACAGTGCGGAGTCAGCATTCTGAGGCA[CG]AAGAGGCTAATCACAGCTAATCACGGTCCCCGAACCTCATTGGGGGCCAAAGGGTAGTTA	GGCCCCCAATGAGGTTCGGGGACCGTGATTAGCTGTGATTAGCCTCTTCG									11:45095167-45095485	Unclassified_Cell_type_specific							chr11:45095145-45095455	3								#N/A	-1.966856114	0.358656588	-3.573708495
cg00561025	chr22	39184272	+	65604148		TATATCTTCTAAAACCCTTTTACAACAAAATTTTAAAATAACAACCCTAC		II			NA	NA	NA	NA	NA	NA		OpenSea	AGTAAGGTCAGGAAATGATGCAGAAGCCAGGCTCCCAGACCAGTTTAAAGTGTGGGCAGA[CG]CAGGGCTGCCATTTTAAAATTCTGCTGCAAAAGGGCCTTAGAAGATACATCATCTACTAC	CGCAGGGCTGCCATTTTAAAATTCTGCTGCAAAAGGGCCTTAGAAGATAC	DNAL4	NM_005740	5'UTR				TRUE				DNAL4;DNAL4;DNAL4;SUN2	ENST00000486019.1;ENST00000216068.4;ENST00000406199.3;ENST00000406622.1	3'UTR;5'UTR;5'UTR;5'UTR	DNAL4;DNAL4;DNAL4;DNAL4;SUN2	ENST00000486019.1;ENST00000216068.4;ENST00000406199.3;ENST00000475512.1;ENST00000406622.1	3'UTR;5'UTR;5'UTR;3'UTR;5'UTR	chr22:39184120-39184390	3								#N/A	-1.596794287	1.109568789	-3.632630793
cg00564573	chr15	78378515	-	96749551		TAATCTAACCTCCAAACCATTTTCAAATATAATAAAACTTTTATAAATAC		II			NA	NA	NA	NA	NA	NA		OpenSea	GTGAGCTAAGATAATCTGGCCTCCAAACCATTTTCAGATGTGATGAAACTTTTATGAATA[CG]AAATGAAGCTGATGCAATATTACATAGTATAGACATTTACTTATACATTTATTCATTGTG	AATCTGGCCTCCAAACCATTTTCAGATGTGATGAAACTTTTATGAATACG											SH2D7	ENST00000409568.2	5'UTR	SH2D7	ENST00000409568.2	5'UTR	chr15:78378345-78378590	3								#N/A	-1.788769838	0.232325432	-3.34939936
cg00565179	chr7	92383081	-	38739950		ATACCTCAAATTTCCTACCTAACATCATAACAAAAATATTAAAAAAAACC		II			NA	NA	NA	NA	NA	NA		OpenSea	AACTAAAACTGGTGCCTCAAGTTTCCTGCCTGACATCATGGCAGAAGTATTGAAGAAAGC[CG]TTTCTACCTCAGATTTGTGGTTCATTCCTACTCCCTGCTTTCAATGAGGTAGGAGGACCC	CGGCTTTCTTCAATACTTCTGCCATGATGTCAGGCAGGAAACTTGAGGCA	CDK6;CDK6	NM_001259;NM_001145306	Body;Body				TRUE										chr7:92382980-92383290	3								#N/A	-1.301457788	0.732344487	-2.776712949
cg00565817	chr20	61419373	+	17685197		AAATACCCATAAAACTCAAAACCAAAATAACAACTACTTAAATCAATAAC		II			NA	NA	NA	NA	NA	NA		OpenSea	AAGATGTGGGCTGCAATTGAGGTTCTTGGTTCCTTGTGAACTTTGTCTTCAAGCATCCAG[CG]TCATTGATCCAAGCAGCTGTCACTCTGGCTCTGAGTCCTATGGGCACTCAGTTCCTCTCC	AGTGCCCATAGGACTCAGAGCCAGAGTGACAGCTGCTTGGATCAATGACG					chr20:61419308-61419308												chr20:61419340-61419690	3								#N/A	1.152351033	-0.143167474	2.658951444
cg00567673	chr8	61973939	-	41761978		CTATTCCAAATCAAATAACATTACCTAATTAATTCCTCTACCATAAATTC		II			NA	NA	NA	NA	NA	NA		OpenSea	TCTTTTTCTTGCTGTTCCAGATCAGATAACATTGCCTGATTAGTTCCTCTGCCATGAATT[CG]CACCGCACGTACCCATATGCCAGTCCTTTGCTACCAGGCCATCAGCTGTATTGCTTCCTG	TGTTCCAGATCAGATAACATTGCCTGATTAGTTCCTCTGCCATGAATTCG														CLVS1	ENST00000522621.1	5'UTR			chr8:61973373-61974193	6						#N/A	-1.726119529	-1.719072337	-3.236159639
cg00579423	chr1	180923076	+	56735127	95786871	AATAACCTAAAAACAAAACAAACACAAAACAACTACTAAAAACACAATCA	AATAACCTAAAAACGAAACGAACGCGAAACAACTACTAAAAACACAATCG	I	C	Grn	NA	NA	NA	NA	NA	NA	chr1:180922915-180923692	Island	TGGCACCCGGTGTCCCGGGAGGGAGAATCGGGGTCTGTCGCGGGCCCTGCGACCAGGAGG[CG]ACTGTGCCCTCAGCAGCTGCCCCGCGCCCGCCCCGCCCTCAGGCCACTAGAGGCAACCTC	AGTGGCCTGAGGGCGGGGCGGGCGCGGGGCAGCTGCTGAGGGCACAGTCG								1:179189326-179190563	1:180922765-180924106	Unclassified_Cell_type_specific	RP11-46A10.4;RP11-46A10.5	ENST00000415647.1;ENST00000358073.2	3'UTR;3'UTR	RP11-46A10.4;RP11-46A10.5	ENST00000415647.1;ENST00000358073.2	3'UTR;3'UTR	chr1:180922465-180923710	3						TRUE		#N/A	-2.550279408	-0.707107058	-4.597426377
cg00583221	chr3	63953721	+	7802213		TTCCCAAATCTACTTAATTCTATATAAAATTAACAAAAACCTACCCCACC		II			NA	NA	NA	NA	NA	NA		OpenSea	CTGAGGCAGTTTTCAGAGTCTGGGCTTGGCTCAGGGCCCAGCTCTGGATGAGCCTGTGGA[CG]GTGGGGTAGGTCTTTGCTAACCTTACATAGAACCAAGCAGATTTGGGAAGAGTTTATGCA	CGGTGGGGTAGGTCTTTGCTAACCTTACATAGAACCAAGCAGATTTGGGA	ATXN7;ATXN7;ATXN7	NM_000333;NM_001177387;NM_001128149	Body;Body;Body								ATXN7;ATXN7	ENST00000488239.1;ENST00000539129.1	TSS1500;3'UTR	ATXN7;ATXN7;ATXN7;ATXN7	ENST00000488239.1;ENST00000474112.1;ENST00000539129.1;ENST00000475897.1	TSS1500;5'UTR;3'UTR;5'UTR	chr3:63953360-63954330	3								#N/A	-2.393648945	-2.324169342	-4.723767704
cg00588198	chr6	29648452	+	62722981		CAATAAATACTAACAAACRCCTACTTTACCAAACRACAATAAACAAAACC		II			rs3129057	0.430702	NA	NA	NA	NA		OpenSea	TCATTGGGCGCCCAGATCCGGAACCCCAGCCTCGAAGCTTCCGGTGGCCGGGAACAAAGC[CG]GTTTTGCTCACTGTCGCCTGGCAAAGCAGGCGCTTGTTAGCACCCACTGAATGCGCTTAT	AGTGGGTGCTAACAAGCGCCTGCTTTGCCAGGCGACAGTGAGCAAAACCG								6:29756034-29757072	6:29648152-29649066	Unclassified_Cell_type_specific	ZFP57	ENST00000376883.1	5'UTR	ZFP57	ENST00000376883.1	5'UTR	chr6:29647685-29648735	3						TRUE		#N/A	-2.556859137	1.244915285	-3.409492972
cg00589581	chr7	1883760	-	7763118		AAAACAACTAAAAATCCCCACAACTCCAAATATATCCTAACTAATATCAC		II			NA	NA	NA	NA	NA	NA	chr7:1885033-1885402	N_Shore	ACTACCACCAGAAGGCAACTAAAAATCCCCACAACTCCAGGTGTGTCCTGGCTGGTGTCA[CG]GAGCCTCACACACGGCTGAACCGCTTAACTCACATCCAGCCACAGAACGGCCTGCCAGGG	AGGCAACTAAAAATCCCCACAACTCCAGGTGTGTCCTGGCTGGTGTCACG	MAD1L1;MAD1L1;MAD1L1	NM_003550;NM_001013837;NM_001013836	Body;Body;Body								AC110781.3	ENST00000480694.1	TSS1500	MAD1L1;AC110781.3	ENST00000481633.1;ENST00000480694.1	3'UTR;TSS1500	chr7:1883665-1883890	3						TRUE		#N/A	-1.366014512	1.809703366	-2.884068747
cg00590039	chr6	111888683	+	68802849		CTAAATCTAAAACTAAAAAAACCCCAACAAAACCTCCCTTATTAAAAACC		II			NA	NA	NA	NA	NA	NA		OpenSea	TATTTCCTGCCTGTGCATGTCCAAGAGGGCGACTCCGTCCTTCCTTTCCAAGTCTTTGCA[CG]GCTTCCAACAAGGGAGGCTTTGTTGGGGCTTTCTCAGCTTCAGACTTAGGTGGGTATGCC	CGGCTTCCAACAAGGGAGGCTTTGTTGGGGCTTTCTCAGCTTCAGACTTA	TRAF3IP2;TRAF3IP2;TRAF3IP2;TRAF3IP2;TRAF3IP2	NR_028338;NM_001164281;NM_001164282;NM_001164283;NM_147686	Body;Body;Body;TSS200;Body								TRAF3IP2;TRAF3IP2	ENST00000368735.1;ENST00000368731.2	TSS200;3'UTR	TRAF3IP2;TRAF3IP2;TRAF3IP2;TRAF3IP2;TRAF3IP2;TRAF3IP2-AS1;TRAF3IP2-AS1;TRAF3IP2-AS1;TRAF3IP2-AS1;TRAF3IP2-AS1;TRAF3IP2-AS1;TRAF3IP2;TRAF3IP2	ENST00000492671.1;ENST00000368734.1;ENST00000368735.1;ENST00000464903.1;ENST00000368730.1;ENST00000438298.2;ENST00000442928.2;ENST00000532353.1;ENST00000449449.2;ENST00000456352.2;ENST00000440395.1;ENST00000368731.2;ENST00000532708.1	TSS1500;TSS1500;TSS200;TSS1500;TSS1500;5'UTR;5'UTR;5'UTR;5'UTR;5'UTR;5'UTR;3'UTR;3'UTR	chr6:111888005-111888830	3						TRUE		#N/A	-2.648013607	0.759367175	-4.052511763
cg00600584	chr3	189347814	-	7707497		AAAACTCAAACTAACCTATTTATAAATTTCACAATTCACAAATATTAACC		II			rs2178413	0.069514	NA	NA	NA	NA		OpenSea	TTGATTTGGCTGGGGCTCAGGCTGGCCTGTTTGTGAATTTCACAATTCACAGATGTTAGC[CG]CTCTCGGGCTAAGTAAAGGAAGAGAATGTCAAGTTTTAAATAGCTTCTCCCTTCCATCCT	CGGCTAACATCTGTGAATTGTGAAATTCACAAACAGGCCAGCCTGAGCCC	TP63;TP63;TP63	NM_003722;NM_001114979;NM_001114978	TSS1500;TSS1500;TSS1500								TP63;TP63;TP63	ENST00000264731.3;ENST00000418709.2;ENST00000392460.3	TSS1500;TSS1500;TSS1500	TP63;TP63;TP63;TP63	ENST00000486398.1;ENST00000264731.3;ENST00000418709.2;ENST00000392460.3	TSS1500;TSS1500;TSS1500;TSS1500	chr3:189347700-189347910	3								#N/A	-1.304642759	-0.386268886	-3.142206523
cg00607627	chr16	28995994	-	62714185		TAAATCATTCCTCAAAACTCTAAATAAATCTCTACCCTTCTAAACTAAAC		II			NA	NA	NA	NA	NA	NA		OpenSea	CCTGAAGACTGTGGGTCATTCCTCAGGGCTCTGGGTGAGTCTCTGCCCTTCTGGGCTGGG[CG]ACTGAGATGGGGGACTGCTCTTCTCCGAGTGAGCTGGCTGAGTGTGACCGTGAGTCACGC	CGCCCAGCCCAGAAGGGCAGAGACTCACCCAGAGCCCTGAGGAATGACCC	LAT;LAT;LAT;LAT	NM_001014989;NM_001014987;NM_014387;NM_001014988	TSS200;TSS1500;TSS1500;TSS1500						16:28995820-28997267	Unclassified_Cell_type_specific	LAT;LAT;LAT;LAT;LAT;LAT;RP11-264B17.3;LAT;RP11-264B17.3	ENST00000564277.1;ENST00000563964.1;ENST00000395456.2;ENST00000454369.2;ENST00000360872.5;ENST00000566177.1;ENST00000568899.1;ENST00000395461.3;ENST00000569969.1	TSS1500;TSS1500;TSS1500;TSS1500;TSS1500;TSS1500;TSS1500;TSS200;5'UTR	LAT;LAT;LAT;LAT;LAT;LAT;LAT;LAT;RP11-264B17.3;LAT;LAT;RP11-264B17.3	ENST00000566270.1;ENST00000564277.1;ENST00000562472.1;ENST00000563964.1;ENST00000395456.2;ENST00000454369.2;ENST00000360872.5;ENST00000562701.1;ENST00000568899.1;ENST00000568440.1;ENST00000395461.3;ENST00000569969.1	TSS1500;TSS1500;TSS1500;TSS1500;TSS1500;TSS1500;TSS1500;TSS1500;TSS1500;TSS1500;TSS200;5'UTR	chr16:28995765-28996210	3						TRUE		#N/A	-1.354843987	0.493648835	-3.095762939
cg00610991	chr2	40677600	-	64603268		ACTTTCAAAATTCTCTCCTAATAACTCCCTCTTTCCCTTAAAAAATCTTC		II			NA	NA	NA	NA	NA	NA	chr2:40678477-40678717	N_Shore	AAGAGAGGTATACTTTCAGAATTCTCTCCTGGTGGCTCCCTCTTTCCCTTGGGAAATCTT[CG]CACAAGTCTCAGATTGTGCATGTTCAACTGCTCATATCTGGAGATACTCCAGCAATGCCT	CTTTCAGAATTCTCTCCTGGTGGCTCCCTCTTTCCCTTGGGAAATCTTCG	SLC8A1	NM_001112802	5'UTR		chr2:40677210-40677210	RDMR			2:40677434-40678383	Unclassified_Cell_type_specific	SLC8A1;SLC8A1;SLC8A1;SLC8A1	ENST00000406785.1;ENST00000403092.1;ENST00000542640.1;ENST00000405269.1	5'UTR;5'UTR;5'UTR;5'UTR	SLC8A1;SLC8A1;SLC8A1;SLC8A1;SLC8A1;SLC8A1	ENST00000417271.1;ENST00000406785.1;ENST00000455476.1;ENST00000403092.1;ENST00000542640.1;ENST00000405269.1	5'UTR;5'UTR;5'UTR;5'UTR;5'UTR;5'UTR	chr2:40677220-40677915	3						TRUE		#N/A	2.474447287	-3.105310159	3.054188465
cg00611702	chr3	17075177	-	88642832		ACAAAATATATTATAAACTACACCCTCTACATCTTATATTACAATTTTCC		II			NA	NA	NA	NA	NA	NA		OpenSea	TTCTTCAATTCACAAAATGTGTTATGAGCTACACCCTCTACATCTTGTGTTACAATTTTC[CG]TTAGATTTCAGATCACCCTCCTTCCACCACTTCACAGTGACTCACAAGCTGCAACTCCTC	CGGAAAATTGTAACACAAGATGTAGAGGGTGTAGCTCATAACACATTTTG	PLCL2;PLCL2	NM_015184;NM_001144382	Body;Body														chr3:17075100-17075295	3								#N/A	-2.198994105	-1.149495667	-3.865910202
cg00613587	chr12	120977345	-	9686188		ACATAAATCAACAACAAAAACTTACTAACTAATATTCTAACCTCTAAACC		II			NA	NA	NA	NA	NA	NA		OpenSea	TTGTGATTACAGCATGAATCAGCAGCAGAAACTTGCTGACTGGTATTCTGACCTCTAGGC[CG]AGCCACCTGTTAGAACTAGAGCTAGAAATGAAGATGCCAAGTAATTTAACTGTGAAAAAC	CGGCCTAGAGGTCAGAATACCAGTCAGCAAGTTTCTGCTGCTGATTCATG	RNF10	NM_014868	Body											RNF10;RNF10	ENST00000551139.1;ENST00000538796.1	5'UTR;3'UTR	chr12:120977100-120977430	3								#N/A	-2.215048424	2.606220432	-3.495141498
cg00618312	chr13	41556559	-	40614126	32749858	TTTTATTATTAACATTTTTAAATAAAATCAACACAACTAATACACATACA	TTTTATTATTAACGTTTTTAAATAAAATCGACACGACTAATACACATACG	I	C	Grn	NA	NA	NA	NA	NA	NA		OpenSea	GCTAAAGCATTTTTTTATTATTAACGTTTTTAAATAAAATCGACACGACTAATGCACATA[CG]CTCTTTTTTAAAAGTTACATATTTTATTTGAACAGTTTGCTCCTGCTAAGATCATCTGTC	TTTTATTATTAACGTTTTTAAATAAAATCGACACGACTAATGCACATACG	ELF1;ELF1	NM_001145353;NM_172373	TSS200;5'UTR								ELF1;ELF1;ELF1;ELF1	ENST00000498824.1;ENST00000442101.1;ENST00000239882.3;ENST00000379498.3	TSS200;TSS200;5'UTR;5'UTR	ELF1;ELF1;ELF1;ELF1;ELF1	ENST00000498824.1;ENST00000442101.1;ENST00000239882.3;ENST00000405737.2;ENST00000379498.3	TSS200;TSS200;5'UTR;5'UTR;5'UTR			chr13:41555496-41559622	6	chr13:41556069-41558117	6		TRUE		#N/A	-2.065880697	-1.833294357	-3.085045831
cg00619628	chr6	151258451	-	71712253		ATTTAATCATCCCAATCCCRAAAAAAAATCTTTCCCTCTACTTTAATCTC		II			NA	NA	NA	NA	NA	NA		OpenSea	TCCATATCGGTGTTTGATCATCCCAGTCCCGGGGAAAGGTCTTTCCCTCTGCTTTAGTCT[CG]GCTCATTGGAGTTGCTGTGTGGGGCCCGCAGAGCTCTCTGGAGACGGACTGGCTGTGGAC	TTTGATCATCCCAGTCCCGGGGAAAGGTCTTTCCCTCTGCTTTAGTCTCG	MTHFD1L	NM_015440	Body					6:151300030-151300242									chr6:151258340-151258670	3						TRUE		#N/A	1.780404142	-1.215584716	3.263708539
cg00621302	chr5	150159900	+	57805821		TATCACTACAAAAACACATAATATCCTAAAACTCAACTATACTACTTTAC		II			NA	NA	NA	NA	NA	NA	chr5:150158223-150158654	S_Shore	GTGGTTGAGCATGACATGCTCTTTGGTTTATGCAGGCCGCACAGCAGCCATCTAGACACA[CG]CAAAGCAGCACAGCTGAGCTTTAGGACATCATGTGCTTCTGCAGTGACAACTGAAAAAAA	CGCAAAGCAGCACAGCTGAGCTTTAGGACATCATGTGCTTCTGCAGTGAC	SMIM3	NM_032947	5'UTR		chr5:150159490-150159490						C5orf62	ENST00000526627.1	5'UTR	C5orf62	ENST00000526627.1	5'UTR	chr5:150159760-150160235	3								#N/A	-1.981179541	-0.128584747	-3.816060611
cg00622170	chr4	2944594	-	32716250	95670867	CAAACATCAACAAAAACCTATAAAACACAAAAATCAATTCACTCACCACA	CAAACGTCAACAAAAACCTATAAAACGCAAAAATCAATTCACTCGCCACG	I	A	Red	NA	NA	NA	NA	NA	NA		OpenSea	AGGCCTGAGGGGCAGACGTCAGCAAAGGCCTGTAGGACGCAGGAGTCAATTCACTCGCCA[CG]GAGAAGGGCAATCCAGGCCGAGGGTGTGGCTACACGGGGAGGGGTGGAGAGTGGGTACAG	CAGACGTCAGCAAAGGCCTGTAGGACGCAGGAGTCAATTCACTCGCCACG	C4orf10;NOP14	NR_015453;NM_003703	Body;Body					4:2914307-2914491	4:2944264-2944908	Gene_Associated_Cell_type_specific	NOP14;NOP14-AS1	ENST00000507120.1;ENST00000515194.1	TSS1500;5'UTR	NOP14-AS1;NOP14;NOP14-AS1;NOP14-AS1;NOP14-AS1	ENST00000507702.1;ENST00000507120.1;ENST00000505731.1;ENST00000515194.1;ENST00000503709.1	5'UTR;TSS1500;5'UTR;5'UTR;5'UTR	chr4:2943785-2944935	3						TRUE		#N/A	2.630112837	-1.735289358	2.631661604
cg00622905	chr9	137283224	+	70715864		TATTTCATTTTAAACCATATTACTCTCRATAACTCAAAAACCCTACCACC		II			NA	NA	NA	NA	NA	NA		OpenSea	GAGACGAGAGCCGCCCTGAGGGTGGAAAGCCTGGCCGTTCCACGACAGAGCTGCTGGCAG[CG]GTGGCAGGGCCTCTGAGCCACCGAGAGCAACATGGCTCAAAATGAAACAAGAATCATTTC	CGGTGGCAGGGCCTCTGAGCCACCGAGAGCAACATGGCTCAAAATGAAAC	RXRA;RXRA	NM_001291920;NM_002957	5'UTR;Body		chr9:137283207-137283207						RXRA	ENST00000356384.4	5'UTR	RXRA;RXRA	ENST00000356384.4;ENST00000484822.1	5'UTR;5'UTR	chr9:137283160-137283450	3								#N/A	-1.206403594	0.422712312	-2.833042129
cg00623000	chr16	89535217	+	39729983		TTCTTCCTATAAAATACATTAACTAACAAAATATCAACTAAACCCTATAC		II			rs66461358	0.100091	NA	NA	NA	NA		OpenSea	CTGCTTCTGCTGCCCTACTGTTCTTGGCAGCCCCAATGGCCAGCCTGCTGGATGTTGAAA[CG]TACAGGGCTCAGCTGACACCCTGCCAGCCAATGTATCCTACAGGAAGAATGATACACTGT	CGTACAGGGCTCAGCTGACACCCTGCCAGCCAATGTATCCTACAGGAAGA	ANKRD11;ANKRD11;ANKRD11;ANKRD11	NR_045839;NM_013275;NM_001256183;NM_001256182	Body;5'UTR;5'UTR;5'UTR								ANKRD11;ANKRD11	ENST00000378330.2;ENST00000301030.4	5'UTR;5'UTR	ANKRD11;ANKRD11;ANKRD11;ANKRD11;ANKRD11;ANKRD11	ENST00000562816.1;ENST00000378330.2;ENST00000378332.2;ENST00000301030.4;ENST00000568512.1;ENST00000566973.1	3'UTR;5'UTR;5'UTR;5'UTR;3'UTR;3'UTR	chr16:89535120-89535335	3								#N/A	-1.36415914	0.524133606	-3.32820377
cg00623698	chr20	40037799	+	7605469		TAAAATAACTCCTCCACAAAACATAATTAAAACTAACTTCCTTTACCAAC		II			NA	NA	NA	NA	NA	NA		OpenSea	ATAGCAGCAGAAATGCCCCGAGGATAAAGAGAACGCTCTTCATTTGCAGCAGAGCAAGAG[CG]CTGGCAAAGGAAGTCAGCTTTAACCATGTCCTGTGGAGGAGTCACCCCAGCCACCAGCTG	CGCTGGCAAAGGAAGTCAGCTTTAACCATGTCCTGTGGAGGAGTCACCCC	CHD6	NM_032221	Body								CHD6	ENST00000480022.1	3'UTR	CHD6	ENST00000480022.1	3'UTR	chr20:40037720-40038010	3								#N/A	-1.896826269	0.718094619	-4.10907358
cg00624378	chr1	94158163	+	47739576		ACTCTATAAACTTAACTAATTACTCTACCTTTTTATACTTTCATTTTCTC		II			NA	NA	NA	NA	NA	NA		OpenSea	ATCTGAGTTAATCCTTTCAGCAACCTAGAGAGGTGGGGGTTATTAAGCCCTTTTTATAGA[CG]AGAAAATGAAAGCACAAAAAGGCAGAGTAACCAGCCAAGTTCACAGAGCTGGGATGTGGA	CGAGAAAATGAAAGCACAAAAAGGCAGAGTAACCAGCCAAGTTCACAGAG	BCAR3	NM_001261408	5'UTR				TRUE				BCAR3	ENST00000370244.1	5'UTR	BCAR3	ENST00000370244.1	5'UTR	chr1:94157685-94158490	3								#N/A	-2.312096702	0.967820336	-3.722708061
cg00626263	chr7	5741049	-	90786192		TAACAACAAATTCACAAAACTAAAAACAATTCCCCCTTTCTAAAATCTCC		II			NA	NA	NA	NA	NA	NA		OpenSea	CCATGCTCTTGTGGCAGCAGGTTCACAAAACTGGAGGCAGTTCCCCCTTTCTAGGATCTC[CG]TTCATCTCCTGAGGCCGCACATCTGCACACACCATCCTCACTGGGCAGCTATTACTTCGT	CGGAGATCCTAGAAAGGGGGAACTGCCTCCAGTTTTGTGAACCTGCTGCC	RNF216;RNF216	NM_207111;NM_207116	Body;Body		chr7:5740810-5740810				7:5740906-5741098	Promoter_Associated_Cell_type_specific				RNF216;RNF216	ENST00000484458.2;ENST00000389900.4	3'UTR;3'UTR	chr7:5740765-5741095	3								#N/A	-1.3358027	-0.196832753	-3.627935874
cg00626977	chr2	70682404	+	64722592		TTAAAACATCTAAAACACATAACCCTAATTCTAATAACAATAAAACACCC		II			NA	NA	NA	NA	NA	NA		OpenSea	CTTGGTCCAGGAGAAGGATGTGAGCAGGTTGTGGCTACTGTCAACAAGCTGGGGCTCTAA[CG]GGTGCCTCACTGTTACCAGAACCAGGGCCATGTGTTTCAGATGTCTCAATAGCCACAAAC	CGGGTGCCTCACTGTTACCAGAACCAGGGCCATGTGTTTCAGATGTCTCA	TGFA;TGFA;TGFA;TGFA	NM_001308159;NM_001308158;NM_003236;NM_001099691	Body;Body;Body;Body								AC017084.1	ENST00000401177.1	TSS1500	AC017084.1	ENST00000401177.1	TSS1500	chr2:70682265-70682635	3								#N/A	-2.171538837	0.3751565	-3.906341351
cg00631329	chr6	26305371	+	8775310		TAAAAACTAATTTCCRACCCTCTAATTTTTTACTTAACCCCCTAAATAAC		II			rs994379	0.389823	NA	NA	NA	NA		OpenSea	TCCCCAGTTATGTATAATTAACAACCACCGGATCACAGCTAGATAAGGAGAAATGCTAGG[CG]CTACTCAGGGGGTTAAGCAAAAAATCAGAGGGTCGGAAATCAGTTTTCAACTACAAGAGT	GAAAACTGATTTCCGACCCTCTGATTTTTTGCTTAACCCCCTGAGTAGCG								6:26413350-26413454	6:26305223-26305378	Promoter_Associated_Cell_type_specific									chr6:26304685-26306155	6	chr6:26304811-26306133	6		TRUE		#N/A	-2.158612131	-2.107967533	-2.84468018
cg00634318	chr11	83219906	-	77617403		CTCAACTATCTCRAACTCCAAAAACCAAACTTCACTACTATTTTATTTTC		II			rs12287099	0.163651	NA	NA	NA	NA		OpenSea	TGGGATTCAAACTCAGCTGTCTCGGACTCCAAAGACCAAACTTCACTACTGTTTTGTTTT[CG]GTTTGGATTCTTCCAGGGCTTAGCAGTTGCTGAGTACACAGTAGTTAATTGCCTAAGCAA	TCAGCTGTCTCGGACTCCAAAGACCAAACTTCACTACTGTTTTGTTTTCG	DLG2;DLG2;DLG2;DLG2;DLG2;DLG2	NM_001142702;NM_001142700;NM_001206769;NM_001300983;NM_001364;NM_001142699	Body;Body;Body;Body;Body;Body														chr11:83219860-83220195	3								#N/A	2.06675245	-1.196265844	3.120602505
cg00635259	chr17	62159682	-	78768885		AAACTTTCAATCAATAAACACATATTTATCTTTCCCATTAATCACCTCTC		II			NA	NA	NA	NA	NA	NA		OpenSea	GGAAACAGGAAGAACTTTCAGTCAGTAAGCACATGTTTATCTTTCCCATTAATCACCTCT[CG]GTACACTCTCACAAACAGACTGATGCAAGAGACAGGAAATAAAGGCACACCACACTCATC	AACTTTCAGTCAGTAAGCACATGTTTATCTTTCCCATTAATCACCTCTCG	ERN1	NM_001433	Body		chr17:62159440-62159440				17:62159575-62159984	Unclassified							chr17:62159505-62159815	3								#N/A	-1.424207255	-0.880441427	-2.938272812
cg00640628	chr5	149158207	-	8708118		TTAAAATAAATAAACTACAATCTCAACTCCCACCATAACCTAAACTTAAC		II			NA	NA	NA	NA	NA	NA		OpenSea	CAAGGGCTTCCTTAGAATAAATGAGCTGCAGTCTCAGCTCCCACCATAGCCTGGGCTTGG[CG]TCGTGGGCCCTCATAGAGCAAGGCTCACCCCTCCTGCAAGTCACAGCCCTTCACGCCCCT	CGCCAAGCCCAGGCTATGGTGGGAGCTGAGACTGCAGCTCATTTATTCTA	PPARGC1B;PPARGC1B;PPARGC1B	NM_133263;NM_001172698;NM_001172699	Body;Body;Body				TRUE				PPARGC1B	ENST00000461780.1	5'UTR	PPARGC1B	ENST00000461780.1	5'UTR	chr5:149158125-149158370	3								#N/A	-1.330949969	-0.08736848	-3.183894348
cg00645755	chr7	1514031	+	56754244	93644947	AAAACAAACAATAAAACCTTCCTAAAAACATACACCAAATAAACCCACCA	GAAACAAACAATAAAACCTTCCTAAAAACGTACGCCAAATAAACCCGCCG	I	A	Red	rs139498993	0.016	NA	NA	NA	NA	chr7:1513775-1514052	Island	GGAGCGCCGCGATCATGGGCAGGTGCCTGCGGGCGCGGTGAGGGCCCAGTCAGCCCCGGC[CG]GCGGGCTCACCTGGCGCACGTCCCCAGGAAGGCCCCACTGCCTGCCCCGGGAGCCAGACC	GGGGCAGGCAGTGGGGCCTTCCTGGGGACGTGCGCCAGGTGAGCCCGCCG	INTS1	NM_001080453	Body					7:1480302-1480578	7:1513238-1514799	Gene_Associated				INTS1;INTS1;INTS1	ENST00000493446.1;ENST00000483196.1;ENST00000482994.1	TSS1500;TSS1500;3'UTR	chr7:1513720-1514195	3						TRUE		#N/A	-1.298769242	-0.683016606	-2.640466029
cg00648932	chr2	177864065	+	59701131		TTTTAACTTACTTACTAACACAATACCCATATTATTTACACAATTAAAAC		II			NA	NA	NA	NA	NA	NA		OpenSea	GAAAGCATTTTTTAAACAATAAAGCATCATACAAAAGTAAGTTATGAAGAAAGGGAGATG[CG]CTCTAATTGTGCAAATAACATGGGCATTGTGCCAGCAAGCAAGTTAAAAAGTTAATAGCA	CGCTCTAATTGTGCAAATAACATGGGCATTGTGCCAGCAAGCAAGTTAAA											AC079305.11;AC079305.11	ENST00000452002.1;ENST00000441205.1	3'UTR;3'UTR	AC079305.11;AC079305.11	ENST00000452002.1;ENST00000441205.1	3'UTR;3'UTR					chr2:177864026-177864592	6				#N/A	-1.961747964	-0.817978124	-3.196768134
cg00653847	chr10	102100212	+	83741220		TAAAAAACCTAACCTCTAAACAAATTACATTCTAAAAAACTCCCCAAATC		II			NA	NA	NA	NA	NA	NA		OpenSea	GGGAGAGATGGGGAAGAAAGGTGGAGTTGGGGGCTGGAGTAGAAAGATCAAGCTTTTAGC[CG]ACCTGGGGAGCCTTCCAGAATGTAACTTGCCCAGAGGCCAGGCCTCCTAGGTACTAGGGT	AGGAGGCCTGGCCTCTGGGCAAGTTACATTCTGGAAGGCTCCCCAGGTCG							TRUE		10:102100200-102100376	Unclassified_Cell_type_specific	RP11-34D15.2	ENST00000429420.1	3'UTR	RP11-34D15.2	ENST00000429420.1	3'UTR	chr10:102100165-102100515	3						TRUE		#N/A	1.577438429	0.574455058	3.842968911
cg00667666	chr10	867397	+	41774257		CCACRTAAAATCACCACTTAATCAATATCTATCCTATAATTATCAACTAC		II			NA	NA	NA	NA	NA	NA		OpenSea	CCCAGCCTCAGGAACCACATTCTGGACCTCCCCATGCAGGCAGCAAGGCCACGCCACACA[CG]CAGTTGATAACCACAGGACAGACACTGATTAAGTGGTGACTTCACGTGGAGACCTAGGAC	CGCAGTTGATAACCACAGGACAGACACTGATTAAGTGGTGACTTCACGTG	LARP4B	NM_015155	Body														chr10:867140-867695	3								#N/A	-2.249332743	0.375988534	-3.81682279
cg00668519	chr3	11597941	+	25716549	25663579	TACTACAAACTACTAAACATCATAACAAAAAAACCACCCACAACTAACCA	TACTACAAACTACTAAACGTCGTAACAAAAAAACCACCCACAACTAACCG	I	A	Red	NA	NA	NA	NA	NA	NA		OpenSea	CAGAGTGACGCCCTTGTTCACTGACAAAGAGACCTGTCCCAGGAGTGTCCTCCACCGAGC[CG]GTCAGCTGTGGGTGGTTTTCCTGTTACGACGCTCAGTAGCCTGTAGCAATAACAAACTCG	TGCTACAGGCTACTGAGCGTCGTAACAGGAAAACCACCCACAGCTGACCG	VGLL4;ATG7;VGLL4;ATG7;VGLL4;ATG7;VGLL4	NM_014667;NM_001144912;NM_001128220;NM_001136031;NM_001128219;NM_006395;NM_001128221	3'UTR;3'UTR;3'UTR;3'UTR;3'UTR;3'UTR;3'UTR					3:11572868-11572973			ATG7;VGLL4	ENST00000354449.3;ENST00000273038.3	3'UTR;3'UTR	ATG7;VGLL4	ENST00000354449.3;ENST00000273038.3	3'UTR;3'UTR	chr3:11597805-11598110	3						TRUE		#N/A	-1.857194501	0.748875146	-2.851566746
cg00672802	chr1	226296871	+	53746841		TTTTAAATAAAAACCAAAAAAAACCAAACAAACCACCCACACAAATATCC		II			NA	NA	NA	NA	NA	NA	chr1:226297287-226298586	N_Shore	CTCTTCACTCTGCTCCATCCACTCTGGCCTCCCTGCTCTTCCGGGAACACAGCAGGCCGC[CG]GATATCTGTGTGGGTGGCTTGCTTGGTTCCCTCTGGCCTTTACTCAAAAATCACTGTAGC	TTTGAGTAAAGGCCAGAGGGAACCAAGCAAGCCACCCACACAGATATCCG																	chr1:226296740-226297050	3						TRUE		#N/A	2.330222923	-1.489643056	2.612895162
cg00674440	chr11	47339067	+	20742174		AACCTCTAAACTAAACTACCAATCTATAAAAAATATATAACAAAAAACAC		II			NA	NA	NA	NA	NA	NA		OpenSea	TTGCCCTGTGGAGTCTCCTACATTCTAGATTTTTTGCTGATTGTGTCTCCTTTGTATTAG[CG]TGTTTCCTGTCACATATTTCTCATAGACTGGTAGTTCAGTTTAGAGGTTTGATCACTTTC	ACCTCTAAACTGAACTACCAGTCTATGAGAAATATGTGACAGGAAACACG	MADD;MADD;MADD;MADD;MADD;MADD;MADD;MADD;MADD;MADD	NM_130475;NM_130474;NM_130476;NM_130473;NM_130470;NM_003682;NM_130472;NM_130471;NM_001135944;NM_001135943	Body;Body;Body;Body;Body;Body;Body;Body;Body;Body														chr11:47338920-47339250	3								#N/A	-1.662974178	1.869227369	-3.476924989
cg00675009	chr2	230198349	-	49612826		TTCTAACAACTATAAAACTACAATAAAAAAACTATCCRACCACATTTAAC		II			NA	NA	NA	NA	NA	NA		OpenSea	CTGGTTCTTTATTCTGACAACTGTGAAACTACAGTAAAGGAACTATCCGGCCACATTTGG[CG]AATGCTTTCATTGAGAGCTGCATTTGAGGGGGAAGGGGTGAAATGCAAATGAAAGATACT	CGCCAAATGTGGCCGGATAGTTCCTTTACTGTAGTTTCACAGTTGTCAGA					chr2:230198176-230198176												chr2:230197980-230198455	3								#N/A	2.137975378	-1.477432567	2.754055993
cg00683017	chr1	230418169	+	36662105		TCTAAATACRAATACCAAAAACTAACTCCAAACAAATACACAAAAAAAAC		II			rs116285530	0.033854	NA	NA	NA	NA	chr1:230415342-230415689	S_Shelf	TTTGCATTTTACAGCCACAGGGGAAGCTGGTGAAGGAAGTTGCTAGCCTGCTCAAGGTCA[CG]TCCTTCCTGTGTACCTGCCTGGAGCCAGCCCTTGGCACTCGCACCCAGACCCTGTGCTCC	CGTCCTTCCTGTGTACCTGCCTGGAGCCAGCCCTTGGCACTCGCACCCAG											RP5-956O18.3	ENST00000414640.1	TSS1500	RP5-956O18.3	ENST00000414640.1	TSS1500	chr1:230417880-230418235	3								#N/A	-2.435888057	0.347391018	-3.818883749
cg00686391	chr8	141264184	+	91698378		AATATCAAAACAACATATCATACTATACCTAAATTTTAAAAACTAAAACC		II			NA	NA	NA	NA	NA	NA		OpenSea	ACAGGAAGGGGACATGGGGAGGCCACTGCTGGTGCCCGCTGAAGTAGCTGCGTCTCTCCA[CG]GCTCCAGTTCCTAAAACCCAGGCACAGTATGATATGCTGCCTTGACATCCGGCAAAACTG	CGGCTCCAGTTCCTAAAACCCAGGCACAGTATGATATGCTGCCTTGACAT	TRAPPC9;TRAPPC9	NM_001160372;NM_031466	Body;Body											TRAPPC9;TRAPPC9;TRAPPC9	ENST00000518839.1;ENST00000521667.1;ENST00000520532.1	3'UTR;3'UTR;3'UTR	chr8:141264105-141264775	3								#N/A	-2.129963158	0.28690287	-4.132017653
cg00687962	chr4	40266942	+	45716557		AAACTTTACTAAATTCCAAATCACAAACCTACAATAACCCAAACTCCAAC		II			rs11097019	0.386446	NA	NA	NA	NA		OpenSea	TGAGTAGTGGGCAGGGAAGAAGCCAGCCTGGGCCTGGGCTCCTTGGGGAGACAGGACTAA[CG]CTGGAGCCTGGGCCACTGCAGGCCTGTGATCTGGAACCCAGCAAAGCCTCATCACCCTGC	CGCTGGAGCCTGGGCCACTGCAGGCCTGTGATCTGGAACCCAGCAAAGCC							TRUE		4:40266927-40267192	Unclassified_Cell_type_specific	RP11-395I6.2	ENST00000515422.1	TSS200	RP11-395I6.2	ENST00000515422.1	TSS200	chr4:40266625-40267655	3								#N/A	-1.359985408	-0.247435339	-3.320385029
cg00688269	chr9	96272718	+	58682145		TCACTAATAAACTAAACTAACATTCCTCATTTATAACCAAATATTAAAAC		II			rs112476825	0.03658	NA	NA	NA	NA		OpenSea	CAGTGTGTGTCTTCCCAAAGTGGATGCACTTAGGTTTATTAATGTTGTATTTGTTAATGG[CG]TTTCAATATTTGGTTACAAATGAGGAATGTCAGTTCAGTTTACCAGTGACTTCAAAGTAG	CACTGGTAAACTGAACTGACATTCCTCATTTGTAACCAAATATTGAAACG	FAM120A;FAM120A;FAM120A;FAM120A	NM_001286724;NM_001286723;NM_014612;NM_001286722	Body;Body;Body;Body														chr9:96272405-96272755	3								#N/A	1.992637247	1.102100907	4.082221196
cg00688402	chr20	61591209	+	83794934		CAACTCCTCCACATCCAAAAAACTCTAAACCTAACCTAAAAAAACTCTAC		II			rs77077981	0.061243	NA	NA	NA	NA	chr20:61590816-61591210	Island	CGGCCCGTGGGTTTGGGGGACAAGCTCCTGTTGTCACCGTGGCTCCGCGGTGCCTCCCCT[CG]CAGAGTCCCTCCAGGTCAGGCTCAGAGCCCTCTGGATGTGGAGGAGCTGCATGGGGTGGT	CGCAGAGTCCCTCCAGGTCAGGCTCAGAGCCCTCTGGATGTGGAGGAGCT	SLC17A9	NM_022082	Body					20:61061118-61062112	20:61590780-61591686	Gene_Associated_Cell_type_specific	SLC17A9	ENST00000488738.1	5'UTR	SLC17A9	ENST00000488738.1	5'UTR	chr20:61591205-61591395	3						TRUE		#N/A	-1.359737686	0.262732827	-3.389900718
cg00689020	chr8	671652	+	90647162		ACTATATTTACAAAATCRTATCCATATCTACAAAAAACCACCAACAATCC		II			NA	NA	NA	NA	NA	NA		OpenSea	CATGGCACTGATGCCCTTGCTGGTTCTTGGAACCGTCAGAGGAATGACACAAGGACCCCA[CG]GACTGCTGGTGGTTTCCTGCAGATATGGACACGATTCTGTAAACACAGCCTGTCTTCCAA	CGGACTGCTGGTGGTTTCCTGCAGATATGGACACGATTCTGTAAACACAG	ERICH1;ERICH1	NM_001303100;NM_207332	Body;Body		chr8:671634-671634		TRUE				ERICH1	ENST00000518277.1	3'UTR	ERICH1	ENST00000518277.1	3'UTR	chr8:671345-671830	3								#N/A	-1.883614855	-1.112898284	-3.363963779
cg00690498	chr14	89345625	-	99634985		TCAAAAACRACATTCAAAATATCTTTATAACAACATTTCCTATAAACTAC		II			NA	NA	NA	NA	NA	NA		OpenSea	GGATGACTGTATCAGAAGCGACATTCAGGATGTCTTTGTAACAACATTTCCTATGGACTG[CG]TAACTTCTGGCTTCTGTGCCAACATTTCTGTAGAAAGAACACAAAAAATACTAATAATTG	CGCAGTCCATAGGAAATGTTGTTACAAAGACATCCTGAATGTCGCTTCTG																	chr14:89345400-89345670	3								#N/A	-2.94837177	1.140128638	-4.836831004
cg00691874	chr17	1521312	-	55606863	64755920	AAACCAACTTTAATTAAACATAAAATCACACTAAAAAAATCAAAAAAACA	AAACCGACTTTAATTAAACATAAAATCACGCTAAAAAAATCAAAAAAACG	I	C	Grn	NA	NA	NA	NA	NA	NA		OpenSea	TGCAGAAAACAGGAGCCGACTTTGATTAGACATGAGGTCACGCTGGGAGAGTCAAGGAAA[CG]CTCTTCTTCCGGTAACTGCCTGCCTTCCAATTGCAGCCCTCTGGCGCCAGGGCTGTAGCG	GAGCCGACTTTGATTAGACATGAGGTCACGCTGGGAGAGTCAAGGAAACG	SLC43A2	NM_152346	Body		chr17:1521068-1521068			17:1468062-1468237						SLC43A2;SLC43A2;SLC43A2	ENST00000572135.1;ENST00000574743.1;ENST00000575944.1	3'UTR;3'UTR;3'UTR	chr17:1521065-1521390	3						TRUE		#N/A	-1.407389778	0.709412503	-2.80504775
cg00699002	chr17	62709077	+	63665866		TATCCCATAAAAACACTAAAACCTAAACTCTAAATCTCTCTATTACTAAC		II			NA	NA	NA	NA	NA	NA		OpenSea	TGGTGGAACCCACGCCTGAGAAGGGAGGCCTGCCGCTCCCACCACAGGAAGCCTGGCCCC[CG]CCAGCAACAGAGAGACTCAGAGCCCAGGCCTCAGTGCCCTCATGGGATAAGTGGCATTTT	ATCCCATGAGGGCACTGAGGCCTGGGCTCTGAGTCTCTCTGTTGCTGGCG																	chr17:62708640-62709535	3								#N/A	-1.54099547	-0.502231919	-3.486949231
cg00701064	chr4	6280414	+	33654180		AAATTTCCAAAAACACRCCCAACATAAATAATACATAAAAACCTCAACRC		II			rs4689391	0.327998	NA	NA	NA	NA		OpenSea	TCCTTCTTGTCCCAGTCACCCCACTGGCAGGGCCGTGGGGCCTCCCTGCTGTGGTCGCAG[CG]CGCTGAGGCTCCCATGTACCACTTATGCTGGGCGTGCCCTTGGAAACTCACTGCAGCCCT	CGCGCTGAGGCTCCCATGTACCACTTATGCTGGGCGTGCCCTTGGAAACT	WFS1;WFS1	NM_006005;NM_001145853	Body;Body				TRUE		4:6280365-6280800	Unclassified	WFS1	ENST00000540337.1	5'UTR	WFS1;WFS1	ENST00000506588.1;ENST00000540337.1	5'UTR;5'UTR	chr4:6280185-6280515	3						TRUE		#N/A	-1.290742207	0.465351811	-2.986276425
cg00701316	chr7	100207668	+	77724832		AAATAACAAAAACCTAAAACAAAAATATACTAAAAATAAACAACAAAACC		II			NA	NA	NA	NA	NA	NA	chr7:100209594-100210655	N_Shore	TGTGATCTGCCCGCCTCGGCCTCCCAAAGTGCTGGAATTACAGGGGTGAACCACCGCACC[CG]GCCTTGTTGCCCATTTCTAGTACACTTCTGTTTTAGGCCTTTGCTATTTCCTCTATCCAG	CGGCCTTGTTGCCCATTTCTAGTACACTTCTGTTTTAGGCCTTTGCTATT																								TRUE		#N/A	3.365253156	-1.738040107	2.805324037
cg00701772	chr2	233181350	+	5654411		AAAAATAAACAAAAACAAAACCTATAAACAACCAACRCAAAAATAAAACC		II			NA	NA	NA	NA	NA	NA		OpenSea	GAGGAAAGGCTCTGAGTGAGGTGGGAAGGAAGGACTTCCCAGGAGGCACACTTGGGTTCC[CG]GCCCCACCTCTGCGCTGGCTGCCCACAGGCCCTGCTTCTGCCTATTTCCTGGTTCTGCTT	CGGCCCCACCTCTGCGCTGGCTGCCCACAGGCCCTGCTTCTGCCTATTTC	DIS3L2;DIS3L2;DIS3L2;DIS3L2	NR_046477;NR_046476;NM_152383;NM_001257281	Body;Body;Body;Body		chr2:233181304-233181304									DIS3L2;DIS3L2	ENST00000445090.1;ENST00000433430.1	3'UTR;3'UTR	chr2:233181120-233181430	3								#N/A	-1.597328198	0.076193984	-3.406123518
cg00706030	chr9	19149521	-	46612276		AAAAAACTTAAACCATCTCCTCCTTTAACCAACATATATAAATTTATAAC		II			NA	NA	NA	NA	NA	NA		OpenSea	GACACCATTTCAAAAGACTTAAACCATCTCCTCCTTTGACCAGCATGTGTGGGTTTATGA[CG]TTCCTTGCCAAGCCACAGGGTAATCTGCAAATGGTAATTCTCCTGGCCTGAGTAAGTTCC	CGTCATAAACCCACACATGCTGGTCAAAGGAGGAGATGGTTTAAGTCTTT											PLIN2	ENST00000494753.1	TSS1500	PLIN2;PLIN2	ENST00000434144.1;ENST00000494753.1	TSS1500;TSS1500	chr9:19149400-19149655	3								#N/A	2.320783917	-1.46494863	3.123393894
cg00711072	chr17	46669489	-	7732578	88802105	ATCATAACACAAAACAAAACAAACTTATAAAAACCAATCCCCAACAAACA	ATCGTAACACAAAACGAAACAAACTTATAAAAACCGATCCCCAACGAACG	I	A	Red	rs57183284	0.033884	NA	NA	NA	NA	chr17:46669434-46669811	Island	ACCAAACGAAATATCGTAACACAAGGCGAGGCAGGCTTGTGGGAACCGGTCCCCAGCGGG[CG]GCGGCAGAGCGGGGAGGATTGGAGGGGCCAGGGCTGGGGGTGGCACGGGCTCTTGGGCCG	CGCCCGCTGGGGACCGGTTCCCACAAGCCTGCCTCGCCTTGTGTTACGAT	LOC404266;HOXB5;LOC404266;LOC404266;LOC404266	NR_033204;NM_002147;NR_033201;NR_033203;NR_033202	TSS200;3'UTR;Body;TSS200;Body					17:44024474-44025163			HOXB-AS3;HOXB-AS3;HOXB5;HOXB-AS3;HOXB-AS3;HOXB-AS3;HOXB3	ENST00000474040.1;ENST00000480872.1;ENST00000239151.5;ENST00000429755.4;ENST00000492897.3;ENST00000465846.2;ENST00000552000.2	5'UTR;5'UTR;3'UTR;TSS200;TSS200;5'UTR;3'UTR	HOXB-AS3;HOXB-AS3;HOXB-AS3;HOXB5;HOXB-AS3;HOXB-AS3;HOXB-AS3;HOXB-AS3;HOXB-AS3;HOXB3	ENST00000476204.1;ENST00000474040.1;ENST00000480872.1;ENST00000239151.5;ENST00000429755.4;ENST00000492897.3;ENST00000487849.3;ENST00000467155.2;ENST00000465846.2;ENST00000552000.2	5'UTR;5'UTR;5'UTR;3'UTR;TSS200;TSS200;TSS200;5'UTR;5'UTR;3'UTR	chr17:46669445-46669850	3						TRUE		#N/A	-1.606067874	-1.059031012	-3.358648142
cg00714597	chr10	99265236	-	21652245		TAAATAATAATCTTAAACAAATCATTTATTTCTTCCTCAATTAATCCCCC		II			NA	NA	NA	NA	NA	NA		OpenSea	TGCCACTTTCTTGAGTGGTAATCTTGGGCAGGTCATTTGTTTCTTCCTCAGTTGATCCCC[CG]TTTTAAAAAGATAATATTTCCAGTTTCCTTCACAGAGATGTTATGGAGATAAAATAAGCT	CGGGGGATCAACTGAGGAAGAAACAAATGACCTGCCCAAGATTACCACTC	UBTD1	NM_024954	Body																		chr10:99264923-99265293	3				#N/A	1.296009782	0.414042899	2.711004903
cg00716819	chr10	71882625	+	74600930		AATATTTCTTATATAATTCCTACATACCAAACCCTATTTATAACCTTTAC		II			NA	NA	NA	NA	NA	NA		OpenSea	CTGTAAAATGAAGTTATACCACCTTCGCCATAGAGGCACGGTAAACATTCATGAGACTTA[CG]TAAAGGCTACAAACAGGGCCTGGCATGCAGGAATTACACAAGAAATATCTGCCACCATAT	ATATTTCTTGTGTAATTCCTGCATGCCAGGCCCTGTTTGTAGCCTTTACG	AIFM2;AIFM2	NM_001198696;NM_032797	Body;Body														chr10:71882580-71882790	3								#N/A	-1.823207387	0.825120179	-2.827687422
cg00716870	chr5	141498159	-	46810118		AATCACCTAACTAAAATAATATTTCTCAAATTTCTCTTCTATAAAAATAC		II			NA	NA	NA	NA	NA	NA		OpenSea	ACATTGACCTTGATCACCTGGCTGAGGTAGTGTTTCTCAGGTTTCTCTTCTGTAAAGATA[CG]TTTTACCCCACTTTCCATACTTACTCTTGGGAAGGAAGTCACTATGCATGGTCCACACAT	CGTATCTTTACAGAAGAGAAACCTGAGAAACACTACCTCAGCCAGGTGAT	NDFIP1	NM_030571	Body								NDFIP1	ENST00000509436.1	5'UTR	NDFIP1	ENST00000509436.1	5'UTR	chr5:141498040-141498330	3								#N/A	-2.565048122	-0.343081082	-4.516495572
cg00717937	chr8	126243165	-	37690837		CTAATACAAATAAACAAATCAAAATTTACTTACTCTTCACTAAACTCTAC		II			NA	NA	NA	NA	NA	NA		OpenSea	AGCATGAGATACTAGTACAGGTGGACAGGTCAGGGTTTGCTTACTCTTCACTGAACTCTA[CG]TAGTAGGTACAACTGCCTTGGATCAAAAACAATTTTTAGAGACCCTGATAGAGGATTAAT	CGTAGAGTTCAGTGAAGAGTAAGCAAACCCTGACCTGTCCACCTGTACTA	NSMCE2	NM_173685	Body						8:126242972-126243281	NonGene_Associated_Cell_type_specific							chr8:126242985-126243270	3								#N/A	-1.818559969	1.910984613	-3.199755248
cg00718831	chr12	278159	-	25699206		ATTTCCTACCTCRCCTCTATATAATTAAAATTAAAATTTCTCTTACTCAC		II			rs112278203	0.025578	NA	NA	NA	NA		OpenSea	GCTGGCCCCTCATTTCCTGCCTCGCCTCTGTGTGGTTGAGGTTAAGGTTTCTCTTGCTCA[CG]GGCCTCTGCATTCCTTAGGGGAGCTGGAGAAGCAGCAGGGAACAAAGACACTCTCCTTCA	TTTCCTGCCTCGCCTCTGTGTGGTTGAGGTTAAGGTTTCTCTTGCTCACG	IQSEC3;IQSEC3	NM_001170738;NM_015232	Body;Body	low-CpG:148411-148442			TRUE				IQSEC3;IQSEC3;RP11-598F7.6;RP11-598F7.6	ENST00000537151.1;ENST00000538872.1;ENST00000537295.1;ENST00000537961.1	TSS200;ExonBnd;3'UTR;3'UTR	IQSEC3;IQSEC3;IQSEC3;RP11-598F7.6;RP11-598F7.6;IQSEC3	ENST00000537151.1;ENST00000540907.1;ENST00000538872.1;ENST00000537295.1;ENST00000537961.1;ENST00000540907.1	TSS200;1stExon;ExonBnd;3'UTR;3'UTR;5'UTR	chr12:277980-278455	3						TRUE		#N/A	-1.72608951	-1.002913972	-3.728433525
cg00724606	chr5	71880571	+	2683279		CACATTTAAATAACCACTTACAAACACATCTATCTAAATCTCCTAAACAC		II			NA	NA	NA	NA	NA	NA		OpenSea	GTATTGAGAAACTAGGTCAATCATCATCTAACTAAGAGCCTCCTATTGAAGTAAATGAAG[CG]TGTTTAGGAGATTCAGACAGATGTGCTTGTAAGTGGTTATCTAAATGTGACCCCTAGTGT	ACATTTAGATAACCACTTACAAGCACATCTGTCTGAATCTCCTAAACACG	LOC102477328	NR_105007	Body								CTC-347C20.2	ENST00000512573.1	3'UTR	CTC-347C20.2	ENST00000512573.1	3'UTR	chr5:71880305-71880710	3								#N/A	1.787517154	-0.619142468	2.756431899
cg00731352	chr8	56777169	+	29622151		ACACAATAACTACAAAATATCCTATTACATTTATCTAAATAAACAAACCC		II			NA	NA	NA	NA	NA	NA		OpenSea	AGAGAAAAGTACCATGCACAATAAAACCATTTCCGACGTGTCAAGTTTTATAGTGAGTCA[CG]GGTCTGTCTACTCAGATAAATGCAACAGGACATCCTGTAGTCACTGTGCAGTTTTTCCAA	CGGGTCTGTCTACTCAGATAAATGCAACAGGACATCCTGTAGTCACTGTG					chr8:56777129-56777129												chr8:56777080-56777415	3								#N/A	-2.232172607	-0.608269567	-3.985571746
cg00731487	chr4	11482309	+	57744198		TATCTCCAACCTAAACAATCAACTAAACTCCAAACATATATATCCAACCC		II			NA	NA	NA	NA	NA	NA		OpenSea	TCGGACTTGGACTCATTAAGTCTGAGGTTCCTATTAAATATCCAGTGCAGATGATAAGTA[CG]GGTTGGATATATATGTCTGGAGTTCAGCTGACTGCTCAGGCTGGAGACACAAACTTGACA	CGGGTTGGATATATATGTCTGGAGTTCAGCTGACTGCTCAGGCTGGAGAC									4:11482292-11482543	Unclassified_Cell_type_specific									chr4:11482273-11482882	6	chr4:11482211-11483075	4				#N/A	-1.246064443	-0.098317598	-2.829605568
cg00731691	chr17	79145983	+	60627173		TAACATTACAATCTATCTCCAACAAACAACCCTAACCTCAAAATATAACC		II			NA	NA	NA	NA	NA	NA		OpenSea	ACATGCCTTTCTACAGCTGAGTTACGTTCCATTGTGTGGACGGACTGCAGTGTGTTTATC[CG]GCCACACCCTGAGGTCAGGGCTGCTTGCTGGAGACAGACTGCAATGTTATTAGTGTTAGG	CGGCCACACCCTGAGGTCAGGGCTGCTTGCTGGAGACAGACTGCAATGTT	LOC388428	NR_027255	Body				TRUE				AATK-AS1;AATK-AS1	ENST00000414089.1;ENST00000571031.1	5'UTR;5'UTR	AATK-AS1;AATK-AS1	ENST00000414089.1;ENST00000571031.1	5'UTR;5'UTR	chr17:79145840-79146055	3						TRUE		#N/A	2.254300097	-0.971940058	3.674345732
cg00732589	chr11	110299881	-	6757476		AACCCAAAAAACRATAACCTTCCTAATTTATAACRCACRATATACATTAC		II			NA	NA	NA	NA	NA	NA	chr11:110300574-110301334	N_Shore	TGATGGAGGAAGGCCCAGGAAGCGGTAGCCTTCCTGGTTTGTGACGCACGGTGTGCATTG[CG]TATTAGATTAACATCAGAATGGCCCTGAAGGCTGGAACATCTTATCTGTGTTTGAGAGTT	CGCAATGCACACCGTGCGTCACAAACCAGGAAGGCTACCGCTTCCTGGGC	FDX1	NM_004109	TSS1500								FDX1	ENST00000260270.2	TSS1500	FDX1	ENST00000260270.2	TSS1500	chr11:110299805-110300255	3								#N/A	-2.104079114	3.068362548	-3.204675202
cg00733767	chr2	106757574	+	6771394		CTCTTTACCAAAACACRAATTTTCCCTTCAACATTACTTATTAACAAATC		II			NA	NA	NA	NA	NA	NA		OpenSea	AATCAACCTAAAGATCCAACAACACAGGACTAAGGAAATTACAACATATTCATAAGAAGA[CG]ACTTGCTAACAAGTAATGCTGAAGGGAAAACCCGTGTCTTGGTAAAGAGATCTAGCTAGT	CGACTTGCTAACAAGTAATGCTGAAGGGAAAACCCGTGTCTTGGTAAAGA	UXS1;UXS1;UXS1	NR_045607;NM_001253875;NM_025076	Body;Body;Body				TRUE							UXS1;UXS1	ENST00000444193.1;ENST00000416298.1	5'UTR;5'UTR	chr2:106757460-106757950	3								#N/A	-2.453959903	-0.157118743	-3.822061277
cg00735091	chr8	129831935	-	42709921		TCTTTAATACATATTATCTCATCTATTACTCACAATAACCCTTTAAAATC		II			rs79382561	0.046875	NA	NA	NA	NA		OpenSea	ATGCATTGGGCTCTTTAATGCATATTATCTCATCTATTGCTCACAATAGCCCTTTAAGGT[CG]GTATTATTTCCAGTTTTACAGAAGAGTAAATGCCCAGATGATTGCTCAATATTACACAGG	CTTTAATGCATATTATCTCATCTATTGCTCACAATAGCCCTTTAAGGTCG											AC068570.1	ENST00000408424.1	TSS200	AC068570.1	ENST00000408424.1	TSS200	chr8:129831685-129831950	3								#N/A	3.274861724	-2.663748866	2.620666742
cg00740474	chr14	105760759	+	65741961		AAATTTCCCRAACAAACACAATATTAAATACATCCRAACCTAATAACAAC		II			NA	NA	NA	NA	NA	NA		OpenSea	TCCAGCTCTGCACTGCTCCACACCACCATCCTCCCCCGGCAGGGCACAGTGAGGGCAGTG[CG]CTGTCACCAGGCCCGGATGCACTTAACACTGTGCCTGCCCGGGAAACCCTGCGTCTGCTG	GGTTTCCCGGGCAGGCACAGTGTTAAGTGCATCCGGGCCTGGTGACAGCG	BRF1;BRF1;BRF1;BRF1;BRF1	NM_001519;NM_001242788;NM_001242790;NM_001242787;NM_001242786	Body;Body;Body;5'UTR;5'UTR		chr14:105760670-105760670				14:105760538-105760945	Promoter_Associated	BRF1;BRF1;BRF1	ENST00000332890.5;ENST00000327359.3;ENST00000440513.3	5'UTR;5'UTR;5'UTR	BRF1;BRF1;BRF1	ENST00000332890.5;ENST00000327359.3;ENST00000440513.3	5'UTR;5'UTR;5'UTR	chr14:105760480-105761010	3								#N/A	-1.727372721	0.905490255	-3.633552513
cg00742668	chr6	52885073	-	76657439		AATACAAACAAAAAATAATCAACATAACAATCTTCCAAACTCACTCAAAC		II			NA	NA	NA	NA	NA	NA		OpenSea	AGAGCTCTGGAGGTACAGGCAGGAGATAGTCAACATGGCAATCTTCCAAGCTCACTCAAA[CG]CCCAGTGAATTGCAATATATGTCTCTGAAAACCCCAAACCTCCCACTTCCTGAGAGTATC	GTACAGGCAGGAGATAGTCAACATGGCAATCTTCCAAGCTCACTCAAACG	ICK;ICK	NM_014920;NM_016513	Body;Body														chr6:52884880-52885215	3								#N/A	-1.640873175	-0.563149743	-3.442684913
cg00742744	chr10	71080997	-	25610917		TATATAACACAACCATCTATAAATATAATCCTAACTATAATTACRCCACC		II			NA	NA	NA	NA	NA	NA	chr10:71077946-71079377	S_Shore	GCATAGTGGACTGTGTGGCACAGCCATCTGTGGGTGTGGTCCTGGCTATGATTGCGCCAC[CG]CACTCCAGCCTGGGCCTTCTAAGGACAGTGACATAGTGGGTACTTGCTCCAGTGACCTAC	CGGTGGCGCAATCATAGCCAGGACCACACCCACAGATGGCTGTGCCACAC	HK1;HK1;HK1;HK1;HK1	NM_033497;NM_033498;NM_033500;NM_033496;NM_000188	Body;Body;Body;Body;Body				TRUE							HK1;HK1;HK1;HK1;HK1	ENST00000493591.1;ENST00000464803.1;ENST00000483077.1;ENST00000476368.1;ENST00000483054.1	5'UTR;5'UTR;5'UTR;5'UTR;5'UTR	chr10:71080920-71081375	3								#N/A	2.311869258	-1.759683225	2.654368904
cg00744431	chr10	134226547	+	44706123		AAAAACAAAACTCCCAAAAACRTAACTACCTCAAACCTAAACCAAAAAAC		II			NA	NA	NA	NA	NA	NA		OpenSea	ACCACAGCAGCCTGCTGGCATCTTTGCCCCCGCCGTGCCACGTCATCTGGGCTCACTGTG[CG]TTTTCTGGCTCAGGCCTGAGGCAGCCACGTCCCTGGGAGCTCTGCTTCCTGCTTTCTGCC	GAAGCAGAGCTCCCAGGGACGTGGCTGCCTCAGGCCTGAGCCAGAAAACG	PWWP2B;PWWP2B	NM_138499;NM_001098637	3'UTR;Body					10:134076340-134076608	10:134226529-134226656	Unclassified_Cell_type_specific	PWWP2B	ENST00000305233.5	3'UTR	PWWP2B	ENST00000305233.5	3'UTR	chr10:134226285-134226675	3						TRUE		#N/A	-1.402396226	-0.563281431	-3.332352289
cg00749580	chr1	48505128	-	92782533		ACCCTTAAACAAAATAAATCCCCAACTCTCTAAATAATATATACAAAACC		II			NA	NA	NA	NA	NA	NA		OpenSea	TGCTTGTGTCAGCCCTTGGGCAGGGTGGATCCCCAGCTCTCTGGGTGGTATGTGCAAGAC[CG]TATCAGCTTGTCTGAGAGCCAAGTGTGGATGAAAAGCGAATGTGTCTCACATTGCTGAGT	CGGTCTTGCACATACCACCCAGAGAGCTGGGGATCCACCCTGCCCAAGGG																	chr1:48504705-48505655	3								#N/A	1.944713736	0.876625506	2.87005254
cg00753593	chr9	73100412	+	60661572		AAAATAATAATAACAATACTACTTTACACAAATAAACCTAACRAAAACAC		II			rs114320770	0.01477	NA	NA	NA	NA		OpenSea	GCAGCAGCTTCCCCACTGACACCCTGCCTCCGTGCTCACCCCTAAGAGTCCAGCCCCCTC[CG]TGTCTCCGCCAGGCTTATCTGTGCAAAGCAGCACTGTCATCATCACTCTCCTACTTCATG	GAGTGATGATGACAGTGCTGCTTTGCACAGATAAGCCTGGCGGAGACACG					chr9:73100288-73100288				9:73100012-73100561	Unclassified_Cell_type_specific							chr9:73100305-73100635	3								#N/A	-2.185047818	1.363253314	-3.371384732
cg00753676	chr4	38662991	+	73789120		TCATTACAAACACTTCTTCCTCTTCTCTCTTCCTACTCTTTTCCAACAAC		II			NA	NA	NA	NA	NA	NA	chr4:38664649-38666531	N_Shore	TGTGCAAAGGGCCAGAGGTGGGAAGAGAGAGTTGGAAGAAAGGAACGGAAAGAAGTTCAG[CG]TTGCTGGAAAAGAGTAGGAAGAGAGAAGAGGAAGAAGTGTCTGTAATGACAGGCAGAGGC	CATTACAGACACTTCTTCCTCTTCTCTCTTCCTACTCTTTTCCAGCAACG	FLJ13197	NR_026804	Body								RP11-617D20.1;AC021860.1	ENST00000440181.1;ENST00000436901.1	3'UTR;5'UTR	RP11-617D20.1;RP11-617D20.1;RP11-617D20.1;AC021860.1	ENST00000440181.1;ENST00000507091.1;ENST00000505240.1;ENST00000436901.1	3'UTR;3'UTR;3'UTR;5'UTR	chr4:38662905-38663335	3						TRUE		#N/A	1.514916674	-1.099362347	2.621088283
cg00755063	chr19	13275288	+	59675882		CRACTAAATACRAACTAAAAAAACACAACTATCACTAACRCATCTTAAAC		II			NA	NA	NA	NA	NA	NA	chr19:13273652-13274116	S_Shore	ACCCCCTCCCGCATACACCAGGCGGGCAAGGTGGAGCGCCCCTCCTCGGAAATTGCCCCC[CG]CCCAAGATGCGTCAGTGACAGCTGTGCCTCCTCAGCCCGCACCCAGCCGGTTTCCTTTTC	GGCTGGGTGCGGGCTGAGGAGGCACAGCTGTCACTGACGCATCTTGGGCG							TRUE		19:13275174-13275507	Unclassified_Cell_type_specific							chr19:13273300-13275855	3						TRUE		#N/A	-1.559242494	-0.850994543	-3.077688009
cg00765852	chr6	11745094	-	70697189		AAAATCTACTCTCACTTTTAAAAAACTATATCTCAAAACACTATCCCTTC		II			NA	NA	NA	NA	NA	NA		OpenSea	TTAGGAAGCATGGGATCTACTCTCACTTTTGGGAAACTGTGTCTCAGGGCACTATCCCTT[CG]TTTCCAATATCTCATCACGATGTCAAGTAAGGGCTCAGAGTGTGTAAGCAGCTGGTTTCC	CGAAGGGATAGTGCCCTGAGACACAGTTTCCCAAAAGTGAGAGTAGATCC	ADTRP;ADTRP	NM_032744;NM_001143948	Body;Body		chr6:11744984-11744984									ADTRP;ADTRP	ENST00000512139.1;ENST00000485323.2	3'UTR;3'UTR										#N/A	3.378529297	-2.500915058	3.01548741
cg00770181	chr15	31546962	-	72656940		AATAACTAATTACACRACAACAAATAACTAATAAACCCATTCCATTTCCC		II			NA	NA	NA	NA	NA	NA		OpenSea	CAAGGCTTGGGAGTAACTGGTTACACGGCAGCAAATAGCTAATAAACCCATTCCATTTCC[CG]TTTTTATGATCTTCTGTCATCATGTGCTTGGCACCACTCCCACTCCACTCCAGAGAAAGT	CGGGAAATGGAATGGGTTTATTAGCTATTTGCTGCCGTGTAACCAGTTAC																	chr15:31546560-31547075	3								#N/A	2.00492978	-1.713999416	2.654577103
cg00771376	chr20	57264156	-	85788520		CTCAAAAAAATCCTTAAAACTAAACCTACCTCTACTTCCTCTAAACTCAC		II			NA	NA	NA	NA	NA	NA	chr20:57267527-57268420	N_Shelf	TCAGCCAGCTGCTCAGGGAGGTCCTTGGAGCTGAGCCTGCCTCTGCTTCCTCTGGGCTCA[CG]AGCAGGTCATTCTGAAGCAGGAAGGAGCCCTTCCTTGCTTCCACTTCAGGCCTGCCTGAG	TCAGGGAGGTCCTTGGAGCTGAGCCTGCCTCTGCTTCCTCTGGGCTCACG	NPEPL1;NPEPL1;STX16-NPEPL1	NM_001204872;NM_001204873;NR_037945	TSS200;TSS200;Body								NPEPL1;NPEPL1;STX16-NPEPL1	ENST00000525967.1;ENST00000525817.1;ENST00000413559.1	TSS200;TSS200;5'UTR	NPEPL1;NPEPL1;STX16-NPEPL1	ENST00000525967.1;ENST00000525817.1;ENST00000413559.1	TSS200;TSS200;5'UTR	chr20:57263945-57264270	3								#N/A	-1.746085046	-0.612335526	-3.768632614
cg00772428	chr15	76194729	-	71749901		TCAAAAAACTCTAATAACATCTAAACCATCTAACTTCCTTAAACAACTAC		II			NA	NA	NA	NA	NA	NA	chr15:76196103-76196950	N_Shore	TCCGCAAGGGGTCAGGAAGCTCTGGTGACATCTGGGCCATCTGGCTTCCTTAAGCAGCTG[CG]CCTATAAATAGACTATGGGAAAAAACTGGCTGGGCTTGGTGGCTCATACCTGTAATCTCA	CAGGAAGCTCTGGTGACATCTGGGCCATCTGGCTTCCTTAAGCAGCTGCG	FBXO22;FBXO22;FBXO22	NM_012170;NM_147188;NR_037623	TSS1500;TSS1500;TSS1500								FBXO22;FBXO22	ENST00000308275.3;ENST00000453211.2	TSS1500;TSS1500	FBXO22;FBXO22;FBXO22	ENST00000308275.3;ENST00000569749.1;ENST00000453211.2	TSS1500;TSS1500;TSS1500	chr15:76194385-76194810	3								#N/A	-1.594570821	-0.376866652	-2.92786256
cg00775463	chr2	238467902	+	74612950		CAACTAACAAACTATTACAACAAATATACAATCRACACTATAACAACCTC		II			rs1320203	0.295785	NA	NA	NA	NA		OpenSea	ACTCCCACACAGTGCGTTCTCTTGTTCTCCCACTTTACACAATGGTTTTCAGAAACAGCA[CG]AGGCTGTCACAGTGTCGACTGCACACCTGTTGCAACAGTTTGCCAGCTGGAGACCTAGAC	CGAGGCTGTCACAGTGTCGACTGCACACCTGTTGCAACAGTTTGCCAGCT																	chr2:238467625-238468215	3								#N/A	1.843194584	-0.486075418	3.269354443
cg00777702	chr12	113864177	-	97707487		CCCTCAACCAATCAAAATACACRAATCTAATTTACATCCTAATTCAAACC		II			NA	NA	NA	NA	NA	NA		OpenSea	AGTTAAAAGACCCCTCAGCCAATCAAAATGCACGGATCTGATTTGCATCCTGATTCAAAC[CG]TGAAAAACCCCAAACCACAACCAACCACAGAATCAGCCACTGATCATATTTAATGGGATG	CGGTTTGAATCAGGATGCAAATCAGATCCGTGCATTTTGATTGGCTGAGG	SDSL;SDSL	NM_001304993;NM_138432	5'UTR;5'UTR								SDSL;SDSL;RP11-303O9.2	ENST00000403593.4;ENST00000345635.4;ENST00000547342.1	5'UTR;5'UTR;TSS200	SDSL;SDSL;SDSL;SDSL;RP11-303O9.2	ENST00000403593.4;ENST00000553248.1;ENST00000345635.4;ENST00000547802.1;ENST00000547342.1	5'UTR;5'UTR;5'UTR;5'UTR;TSS200	chr12:113863780-113864255	3								#N/A	-1.673277089	-1.290811107	-3.876543778
cg00779989	chr22	39862809	+	99647179		AAACTCAAATACAATAACAAATAACRCTACCACTAAACAAAACTTAACCC		II			NA	NA	NA	NA	NA	NA		OpenSea	TTGGCTGATGTTGTTACTGACCCCGGCCTCTAAGTGCTTTTCCCACTATCCTCCTACACA[CG]GGTCAAGTTCTGCCTAGTGGTAGCGTTATTTGTCATTGCATCTGAGCCTTGATCCTGGGT	CGGGTCAAGTTCTGCCTAGTGGTAGCGTTATTTGTCATTGCATCTGAGCC	MGAT3	NM_002409	5'UTR								MGAT3	ENST00000341184.6	5'UTR	MGAT3	ENST00000341184.6	5'UTR	chr22:39862720-39863015	3								#N/A	2.49597704	-2.105803394	2.821903662
cg00787166	chr17	75401199	-	20756113		CACCRAACCATCTAAATCTCRATAATAACTAATACTAAATACACAAAAAC		II			rs12601411	0.051504	NA	NA	NA	NA	chr17:75398284-75398527	S_Shelf	GAGGCGGTTGTCACCGAGCCATCTAAATCTCGGTGATGGCTGGTGCTGGATGCACAGGGA[CG]TGGTCCTGGCTCTGGGGGACAGGTAGGGGGATGTCCATGGGGATGTACAAGAACATTCTC	CGTCCCTGTGCATCCAGCACCAGCCATCACCGAGATTTAGATGGCTCGGT	SEPT9;SEPT9;SEPT9;SEPT9;SEPT9;SEPT9;SEPT9	NM_001293696;NM_001113493;NM_001113494;NM_001113492;NM_001293695;NM_001113491;NM_006640	1stExon;Body;Body;Body;Body;Body;Body						17:75400818-75401475	Promoter_Associated_Cell_type_specific	SEPT9;SEPT9	ENST00000541152.1;ENST00000397613.4	1stExon;5'UTR	SEPT9;SEPT9	ENST00000541152.1;ENST00000397613.4	1stExon;5'UTR	chr17:75400980-75401215	3								#N/A	-2.490925038	-1.791699023	-5.274724222
cg00789960	chr14	61227118	+	52672967		ACCCCAATAAATTAAAACTAATAAAACCTTTATAAAATCCTACATATTAC		II			NA	NA	NA	NA	NA	NA		OpenSea	AAGTGCACTGGTTAATTCCCTGCAACAGTGTACAAAAGTGCCTTTCCCCCACCACACTTG[CG]TAACATGCAGGATTTCATAAAGGCTCTATTAGTTTTAACTCACTGGGGTTACAATTAACA	CCCCAGTGAGTTAAAACTAATAGAGCCTTTATGAAATCCTGCATGTTACG	MNAT1	NM_002431	Body				TRUE							MNAT1;MNAT1	ENST00000556764.1;ENST00000553354.1	5'UTR;5'UTR	chr14:61227040-61227235	3						TRUE		#N/A	-2.284010521	2.545064847	-2.644771763
cg00791181	chr3	114569943	-	51610904		TCTCTTAAATAACTCCCTTAAAACCAAAAAAAATCTATATAAAAAATACC		II			NA	NA	NA	NA	NA	NA		OpenSea	TCTACCCAAACTCTCTTAGGTGGCTCCCTTAAAGCCAGAAGAAATCTGTGTGAGGGATGC[CG]AGTCAGCCTGTTTCTCTACTTGGCTCCACATGACTCAGTAAAGCAAATCAATGAGACAAG	CGGCATCCCTCACACAGATTTCTTCTGGCTTTAAGGGAGCCACCTAAGAG	ZBTB20;ZBTB20;ZBTB20	NR_121662;NM_001164343;NM_015642	Body;5'UTR;5'UTR								ZBTB20;ZBTB20;ZBTB20	ENST00000488663.1;ENST00000462705.1;ENST00000357258.3	3'UTR;5'UTR;5'UTR	ZBTB20;ZBTB20;ZBTB20;ZBTB20;ZBTB20;ZBTB20;ZBTB20;ZBTB20	ENST00000488663.1;ENST00000479879.1;ENST00000462705.1;ENST00000357258.3;ENST00000463890.1;ENST00000480832.1;ENST00000491500.1;ENST00000492665.1	3'UTR;3'UTR;5'UTR;5'UTR;3'UTR;3'UTR;3'UTR;3'UTR	chr3:114569840-114570075	3								#N/A	-1.213663886	0.870215166	-2.623145746
cg00792008	chr12	122189621	-	46607933		CCCTCCCTTCCTCCAAATCAATATATTAAATAAACAAAACTTCCCATTTC		II			rs7978640	0.021472	NA	NA	NA	NA		OpenSea	CTCCCTCCCCTCCCTCCCTTCCTCCAAGTCAGTATGTTGGGTGGACAGGACTTCCCATTT[CG]CACAAGAAATGGCCCTGCTCTGTTTCACGCCCTATCACACACATAGGGAGATGGGCAGTC	CCTCCCTTCCTCCAAGTCAGTATGTTGGGTGGACAGGACTTCCCATTTCG	TMEM120B	NM_001080825	Body								TMEM120B	ENST00000540377.1	TSS1500	TMEM120B	ENST00000540377.1	TSS1500	chr12:122189605-122190115	3								#N/A	1.560169495	-0.120963457	3.239090837
cg00796661	chr1	116856120	+	3719370		AACACATCCCTATTCAAACTAAACACAATTCAAATACTCAATAAACATAC		II			NA	NA	NA	NA	NA	NA		OpenSea	CTATTTATAAGTTCATCTTCCCCTTAGATCTGCCCTGTTCAATGTGGTAGCCACTGACCA[CG]CATGCCTACTGAGCACTTGAACTGTGTCTAGTCTGAATAGGGATGTGTTGTAAATATCAG	CGCATGCCTACTGAGCACTTGAACTGTGTCTAGTCTGAATAGGGATGTGT																	chr1:116855960-116856210	3								#N/A	2.67173899	-1.192891461	2.709666075
cg00800397	chr12	50460438	-	80648968		AAAACAACTTAATATCACATTACRTTCATACTCAACATCCTTAAATAAAC		II			rs114599164	0.013901	NA	NA	NA	NA		OpenSea	AGTCACATACCAGGGCAGCTTAGTATCACATTGCGTTCATGCTCAACATCCTTAAATGGG[CG]TGCAGTGCTGCCTGGCAACCCCACTGTGTTTTCCTGGTCAGCTTGCTCTCTCTGATGACT	CGCCCATTTAAGGATGTTGAGCATGAACGCAATGTGATACTAAGCTGCCC	ASIC1;ASIC1;ASIC1	NR_046389;NM_020039;NM_001095	Body;Body;Body		chr12:50460197-50460197												chr12:50460300-50460575	3								#N/A	2.268085448	-2.688996011	2.778405713
cg00809820	chr17	80708513	+	73747210		AATTCAAATAATTAAACAACTAATAAAACAACAACCRCTAATCRAAACCC		II			NA	NA	NA	NA	NA	NA	chr17:80708192-80708528	Island	TGTTTGGGGGGTTCCCCAGATCCTTCTTCACCGCCTACCACCGGAAGATCCCCAAGGCTC[CG]GGCTTCGACCAGCGGCTGCTGCTCTACCAGCTGTTTAACTACCTGAACCACTGGAACCAC	CGGGCTTCGACCAGCGGCTGCTGCTCTACCAGCTGTTTAACTACCTGAAC	TBCD;FN3K	NM_005993;NM_022158	TSS1500;Body					17:78301522-78304167			TBCD;TBCD;TBCD	ENST00000355528.4;ENST00000397466.2;ENST00000536182.1	TSS1500;TSS1500;TSS1500	TBCD;TBCD;TBCD	ENST00000355528.4;ENST00000397466.2;ENST00000536182.1	TSS1500;TSS1500;TSS1500	chr17:80708220-80708815	3						TRUE		#N/A	-1.494797491	-0.546131631	-2.65554423
cg00810583	chr2	169402543	-	35792211		TTTTATAATCTTACTATTTACTTTTACTAAACCRTATATCTTTTCACCCC		II			NA	NA	NA	NA	NA	NA		OpenSea	CACCAAATGCATTTTGTGGTCTTACTGTTTGCTTTTGCTGGACCGTATGTCTTTTCACCC[CG]CTCTGTTGTACCTTATGATGAGGGGCAAATAACCACAAAGCAGGAAACCTTGTCAAGGAA	CGGGGTGAAAAGACATACGGTCCAGCAAAAGCAAACAGTAAGACCACAAA	CERS6;CERS6	NM_001256126;NM_203463	Body;Body																chr2:169401964-169402759	4	chr2:169401982-169402999	6				#N/A	-1.627003551	0.94028473	-2.787201038
cg00812927	chr5	17261518	+	12702125		TTTACCTTACAATATTTCATTCTACAATCATTTACCTTCATAATACTCTC		II			NA	NA	NA	NA	NA	NA		OpenSea	TTTAGTTGTTGAAATGTCTGTCCCTTTCCCAGTACTTAAGAAATCCTAAGTGTTGTAATA[CG]AGAGTACTATGAAGGTAAATGACTGCAGAATGAAATACTGTAAGGTAAAGGACTATTTCA	CGAGAGTACTATGAAGGTAAATGACTGCAGAATGAAATACTGTAAGGTAA	BASP1;BASP1	NM_001271606;NM_006317	5'UTR;5'UTR								BASP1;BASP1	ENST00000322611.3;ENST00000447228.2	5'UTR;5'UTR	BASP1;BASP1	ENST00000322611.3;ENST00000447228.2	5'UTR;5'UTR	chr5:17261280-17261530	3								#N/A	-2.542850852	2.011711039	-2.618319762
cg00817355	chr2	85073409	-	27611971		CAAAAATATACTTTTTAAATCTCTAACATAATTTCCTATAATCACCACAC		II			NA	NA	NA	NA	NA	NA		OpenSea	GCTAAAAACCACAGAAATGTACTTTTTAAATCTCTAGCATGATTTCCTGTAATCACCACA[CG]CCTTTCCTTTCAGAGCTGCTGCAATGATCCAAATAACAACCCAGGGGAAGCATGGCTTTC	AGAAATGTACTTTTTAAATCTCTAGCATGATTTCCTGTAATCACCACACG	TRABD2A;TRABD2A;TRABD2A	NM_001080824;NM_001277053;NM_001307978	Body;Body;Body		chr2:85073100-85073100		TRUE		2:85073148-85073632	Unclassified_Cell_type_specific				C2orf89	ENST00000460991.1	3'UTR	chr2:85073180-85073615	3								#N/A	-2.417434711	-1.38463122	-3.814017806
cg00819441	chr17	76381937	-	82767365		AACTCAATTCCCACTAAAACCTCTCATAAAAACAAATATATACAAAACRC		II			NA	NA	NA	NA	NA	NA		OpenSea	TGATTATTGTGAGCTCAGTTCCCACTGAGGCCTCTCATGGGGGCAAGTGTGTGCAGGGCG[CG]TTGTCCTGCCTGGGGCTGCCTGGGTGGCTAAGCAGGCTTCCCTCTCCTTGCTTGGTGGCG	CGCGCCCTGCACACACTTGCCCCCATGAGAGGCCTCAGTGGGAACTGAGC	PGS1;PGS1;PGS1;PGS1	NR_110602;NR_110601;NR_111989;NM_024419	Body;Body;Body;Body				TRUE		17:76381721-76382007	Unclassified_Cell_type_specific	PGS1	ENST00000329897.7	5'UTR	PGS1	ENST00000329897.7	5'UTR	chr17:76381760-76382030	3								#N/A	-1.504844687	-0.892907907	-2.770793016
cg00820311	chr16	921351	-	82781357	75789482	ATTCAAAAAACTAAAATTCCCACTAACAATAAAAACAACCTATAAAAACA	ATTCAAAAAACTAAAATTCCCGCTAACGATAAAAACGACCTATAAAAACG	I	C	Grn	NA	NA	NA	NA	NA	NA	chr16:923303-923659	N_Shore	CATAGTCAGCCAGTTCAGGAAGCTGAGGTTCCCGCTGACGATGAGGACGGCCTGTGGAGA[CG]CCGCAGCTGAGTCTCGTGCAGGGGCTCGTGTGGGGCCCCTGGGCAGCTGGCGCCTCTCTT	GTTCAGGAAGCTGAGGTTCCCGCTGACGATGAGGACGGCCTGTGGAGACG	LMF1	NM_022773	Body						16:921257-921480	Unclassified_Cell_type_specific	LMF1;LMF1	ENST00000262301.11;ENST00000568268.1	ExonBnd;3'UTR	LMF1;LMF1;LMF1;LMF1;LMF1;LMF1;LMF1	ENST00000570168.1;ENST00000569516.1;ENST00000262301.11;ENST00000568268.1;ENST00000565198.1;ENST00000545827.2;ENST00000569516.1	TSS1500;1stExon;ExonBnd;3'UTR;3'UTR;3'UTR;3'UTR	chr16:921160-921575	3						TRUE		#N/A	-1.974087643	0.158288527	-4.413051488
cg00828377	chr3	133394743	+	50674915		AAACRAAATCAACAACCTCTAATTCAAAAATCATAAACTTATTCTATCAC		II			NA	NA	NA	NA	NA	NA	chr3:133393118-133393657	S_Shore	CAGGCTTCAAGGTCAGAGTTGAGGAGTTGCCACAGAGACTAAAGTATTTACTCTTTAGCC[CG]TGACAGAATAAGTTCATGACCCCTGAACTAGAGGCTGTTGATCTCGTTTACAGTGAAAGA	AACGAGATCAACAGCCTCTAGTTCAGGGGTCATGAACTTATTCTGTCACG									3:133394503-133394747	Unclassified_Cell_type_specific	TFP1	ENST00000460564.1	5'UTR	TFP1;TFP1;TFP1	ENST00000490470.1;ENST00000497521.1;ENST00000460564.1	5'UTR;5'UTR;5'UTR	chr3:133394480-133394855	3						TRUE		#N/A	1.241201342	0.024418347	3.419415146
cg00828439	chr10	80193635	-	92757862		CTCCATAAAACAAACAAAACAAAAATTAAAATCACCATTTTACAAATACC		II			NA	NA	NA	NA	NA	NA		OpenSea	ATCCTCACTGTCTCCATAAGGCAGGCAGGACAGGGGTTAGGATCACCATTTTACAGATGC[CG]CAGCTAAAGCCTGAAAGAGGAAGGGGTGTGGCCTTCTCCAGGGAGTGCAGTGATTCCAGA	CGGCATCTGTAAAATGGTGATCCTAACCCCTGTCCTGCCTGCCTTATGGA							TRUE							RP11-90J7.3;RP11-90J7.3;RP11-90J7.3	ENST00000429250.2;ENST00000546103.1;ENST00000510550.1	5'UTR;5'UTR;5'UTR	chr10:80193540-80193815	3						TRUE		#N/A	1.56386037	-0.693016861	3.255567062
cg00832661	chr2	231530291	-	44769196		ACCTCAAAAACACCRCAAAAACTAACAAAAAAACCATAATCTTCCTAAAC		II			NA	NA	NA	NA	NA	NA		OpenSea	AATATTATTTGACCTCAAGAACACCGCAGGAACTGGCAGGGGGACCATGATCTTCCTGAA[CG]CTCTGCATGAGATGACTTGGCAGATCCCACGGACTTGCCTTCTTAAAACCACCCTGGAGG	CCTCAAGAACACCGCAGGAACTGGCAGGGGGACCATGATCTTCCTGAACG																	chr2:231529845-231530350	3								#N/A	-2.144393871	1.048057285	-3.559562582
cg00839584	chr2	113542091	-	55612200		AAAATAACTCCCTCTCTAACTAACAACTTAAACCTAAATCAATCTTCTTC		II			NA	NA	NA	NA	NA	NA		OpenSea	CAAACGCCAATGAAATGACTCCCTCTCTGGCTGGCAGCTTAAGCCTGAGTCAGTCTTCTT[CG]CCTTTTGTAATTGTCTTAAGTAGGCGTGGCTACGTGGCTACAAGTGCGTCGTCAAAACGG	AAATGACTCCCTCTCTGGCTGGCAGCTTAAGCCTGAGTCAGTCTTCTTCG	IL1A;IL1A	NM_000575;NM_000575	1stExon;5'UTR				TRUE				IL1A;IL1A	ENST00000263339.3;ENST00000263339.3	5'UTR;1stExon	IL1A;IL1A	ENST00000263339.3;ENST00000263339.3	5'UTR;1stExon	chr2:113541945-113542175	3					TRUE	TRUE		#N/A	2.786811556	-3.327610941	3.015522902
cg00840791	chr19	16453259	+	56692150		ACTAACAATAAAACTTACTAAAAATAATTTAACACTCATACRTAAAAAAC		II			rs7258756	0.017705	NA	NA	NA	NA		OpenSea	CTGAAGAACCACCCATCTTCCAGGGCCCAGGCACTCCGACTCCTCAAATTTAAATACAGG[CG]CTTTCTACGCATGAGTGCCAAACCATTTCCAGTAAGTCTCATTGTCAGCTATAAAAATAA	CTGACAATGAGACTTACTGGAAATGGTTTGGCACTCATGCGTAGAAAGCG					chr19:16453203-16453203												chr19:16452860-16453435	3								#N/A	-2.069736915	1.056652383	-5.207461664
cg00844231	chr1	247486775	+	86721567		CCCAAACACACTCTATTACAACCCCCCTTATTATATCTAAAAACAAAATC		II			NA	NA	NA	NA	NA	NA		OpenSea	AAAATGAGGATTACAAAATGACGCACATGAAAAGTACTCTGTAAACCACAAAGATTGCTG[CG]ACTTTGTTTCCAGATATAACAAGGGGGGCTGTAACAGAGTGTGCCTGGGTTCATGATAGC	CCAGGCACACTCTGTTACAGCCCCCCTTGTTATATCTGGAAACAAAGTCG	ZNF496	NM_032752	Body											ZNF496;ZNF496	ENST00000465126.1;ENST00000461277.1	TSS200;3'UTR	chr1:247486540-247486810	3								#N/A	-1.432930547	-0.457489159	-3.204599153
cg00846579	chr3	69790703	+	89666289		ACATACCCACATTTTCCCTTACACRTACCTACTAACTAACTACTAAAAAC		II			NA	NA	NA	NA	NA	NA	chr3:69788483-69789208	S_Shore	TGTTGCACGATTTGGGCCTGTTCTTTTTCAGAGTCAGCAAAAAAGACTTGTAAGGGTGAA[CG]TCCTCAGTAGCTAGCTAGCAGGCACGTGTAAGGGAAAATGTGGGTATGTGGGAAGAAATG	CGTCCTCAGTAGCTAGCTAGCAGGCACGTGTAAGGGAAAATGTGGGTATG	MITF	NM_198159	Body		chr3:69790676-69790676									MITF;MITF	ENST00000461511.1;ENST00000495741.1	5'UTR;5'UTR	chr3:69790305-69790755	3								#N/A	1.842325264	-1.240316094	2.731391582
cg00847534	chr16	81808138	+	19656902		CCCTTAAATCTAATTTCCTTTCCCAACATTATTCAAAAAAACACACATCC		II			NA	NA	NA	NA	NA	NA		OpenSea	GGGTGGTACTTCCTCTCACAGAGGCCTGCCAGCCAGCAGCTGGGACTCGGCTCGTCGCCA[CG]GATGTGTGCTTCTCTGAACAATGTTGGGAAAGGAAACTAGACTCAAGGGCTCCAGGGGGT	CGGATGTGTGCTTCTCTGAACAATGTTGGGAAAGGAAACTAGACTCAAGG									16:81808043-81808202	Unclassified_Cell_type_specific				PLCG2	ENST00000565054.1	5'UTR	chr16:81807985-81808335	3								#N/A	-1.51173493	-0.029312665	-3.674858707
cg00851627	chr1	2156394	+	27669258		CAAAACTTCCAAAAAAAAACACCCACCCCACCAAAAATCAAAACAACCAC		II			NA	NA	NA	NA	NA	NA	chr1:2158212-2161173	N_Shore	CCCCACCCTCTTCCCTGCCAAGCTCAGGAAGAAAAGTGGACCCTGGTGGCTCCCTCTAGG[CG]TGGCTGCTCTGACCCTTGGTGGGGTGGGTGCCTTCCTCTGGAAGCTCTGACATATTGGGG	AGAGCTTCCAGAGGAAGGCACCCACCCCACCAAGGGTCAGAGCAGCCACG																	chr1:2156025-2156415	3						TRUE		#N/A	1.92744409	-0.483989502	2.778302688
cg00855479	chr1	12375760	-	81733187		TATTAAAACCCATAATATTTCCAACAATCTTTAAACCTATCAAATATCTC		II			NA	NA	NA	NA	NA	NA		OpenSea	TGGGTATGTGATGTTAAAGCCCATGATGTTTCCAACAGTCTTTGGACCTATCAGGTGTCT[CG]TCATTGGGCTGATTGCAGTCATGTGATAAGATGGCCCCATTTTGCAGTTCATTTGGTTGA	CGAGACACCTGATAGGTCCAAAGACTGTTGGAAACATCATGGGCTTTAAC	VPS13D;VPS13D	NM_015378;NM_018156	Body;Body				TRUE							VPS13D;VPS13D	ENST00000460333.1;ENST00000487188.1	5'UTR;5'UTR	chr1:12375665-12375855	3						TRUE		#N/A	1.793515658	0.594679289	3.101039797
cg00856737	chr3	39117480	+	19671973		ATAATAATATTTTTCTACCTCCATTTTAAAACTTAAAAACTTCCRACCAC		II			NA	NA	NA	NA	NA	NA		OpenSea	CTGGTGATCTGCCCACCTCGGCCTCCCAAAGTGCTGGTATTACAGGCGTGAGCCACCACA[CG]TGGCCGGAAGTTTCCAAGTTTTAAAATGGAGGCAGAAAAATACTACTACTCCCTTTTCTC	CGTGGCCGGAAGTTTCCAAGTTTTAAAATGGAGGCAGAAAAATACTACTA	WDR48;WDR48;WDR48	NM_020839;NM_001303403;NM_001303402	Body;Body;Body								WDR48	ENST00000418020.1	5'UTR	WDR48;WDR48;WDR48	ENST00000418020.1;ENST00000413099.2;ENST00000420940.2	5'UTR;3'UTR;3'UTR			chr3:39117404-39117954	3						#N/A	2.483345911	0.602627374	3.734496327
cg00857488	chr7	41848226	+	5730443		AAAAATTCCTTTCTAAATAAACCAACCAATATTAACRCTAAACCACTAAC		II			NA	NA	NA	NA	NA	NA		OpenSea	CCTGACAAGCATTGTGTGAACAATAAGTGTCATCACTGCCGCATCCCACAAACACCAGAA[CG]TCAGTGGCCCAGCGCTAATACTGGTTGGCCCATCCAGAAAGGAATCCTTCCCAGTCTGGC	CGTCAGTGGCCCAGCGCTAATACTGGTTGGCCCATCCAGAAAGGAATCCT																	chr7:41848180-41848555	3								#N/A	1.984023721	0.055554574	3.105054262
cg00859046	chr17	73455785	+	57686586		CCAAAACCTTCTCACTTAAACACCAAAAATAAACTTAAAAACTTTATAAC		II			rs8065708	0.189804	NA	NA	NA	NA	chr17:73452534-73452898	S_Shelf	TGTATTTAGCTTAATCTGATGAATCAGGTTGAACTCGTACCTTAGCAGTCTAAGCCTGAA[CG]CCATAAAGCCTTTAAGTCCATTCCTGGTGTTCAAGTGAGAAGGTTCTGGGTCAGGCGTGG	CGCCATAAAGCCTTTAAGTCCATTCCTGGTGTTCAAGTGAGAAGGTTCTG	KIAA0195	NM_014738	5'UTR								KIAA0195	ENST00000314256.6	5'UTR	KIAA0195	ENST00000314256.6	5'UTR	chr17:73455605-73455870	3								#N/A	2.166029846	-0.216699215	4.015626018
cg00862408	chr11	67177034	-	2741326		CCTCRCCRAAACCCAAACCATCTTTAAAACCCAACAACTAACAAAAATAC		II			NA	NA	NA	NA	NA	NA	chr11:67176945-67177169	Island	CCACAGGTCCGCCTCGCCGGGGCCCAAGCCATCTTTGAGGCCCAGCAGCTGGCAGGAGTG[CG]ACGAGGCGCCAAGCCTGAGGTGCCTCGGATTGTGGTGCAGCCCCCGGAGGAGCCCAGACC	CGCACTCCTGCCAGCTGCTGGGCCTCAAAGATGGCTTGGGCCCCGGCGAG	TBC1D10C	NM_198517	Body				TRUE	11:66933522-66933697	11:67176451-67177441	Promoter_Associated	TBC1D10C	ENST00000526387.1	3'UTR	TBC1D10C;TBC1D10C;TBC1D10C;TBC1D10C	ENST00000524662.1;ENST00000526387.1;ENST00000526474.1;ENST00000529635.1	5'UTR;3'UTR;5'UTR;3'UTR	chr11:67176725-67177515	3						TRUE		#N/A	-1.235046917	0.143251722	-2.879774397
cg00864012	chr17	62294665	+	79776348		CCTTCCTCTTAACCTTAACTATCCTACATAACTATAACTATAAAAAAATC		II			NA	NA	NA	NA	NA	NA		OpenSea	CACTTCAAGTTCCCTCTTCTCTCTGTCCTCCCAGTGGCTGGCTGCTAAGGCCAACTGAGC[CG]ACCCTCCCACAGCCACAGCCATGCAGGACAGCCAAGGCCAAGAGGAAGGACCTGACTGAC	CTTCCTCTTGGCCTTGGCTGTCCTGCATGGCTGTGGCTGTGGGAGGGTCG	TEX2	NM_018469	5'UTR				TRUE				TEX2	ENST00000258991.2	5'UTR	TEX2	ENST00000258991.2	5'UTR			chr17:62293801-62294852	6	chr17:62293346-62295250	6		TRUE		#N/A	2.164919211	-3.023483281	2.616613306
cg00864768	chr19	54692102	-	90703422		CCTCCACCAAATTCTCACCAAAACTAAACCTAAATAAAAACCCAAATCCC		II			NA	NA	NA	NA	NA	NA	chr19:54693034-54695497	N_Shore	TCCCTCTCCTCCCTCCACCAAATTCTCACCAGGGCTGGGCCTGAATGAGGGCCCAGGTCC[CG]AGGATGGTGACCAGAGAATGCAAAGTGTGGGGGCCACAGGTGAACAGGGTGAGCCCCAGG	CGGGACCTGGGCCCTCATTCAGGCCCAGCCCTGGTGAGAATTTGGTGGAG	MBOAT7;MBOAT7;MBOAT7;MBOAT7	NM_001146083;NM_001146082;NM_001146056;NM_024298	Body;Body;Body;Body						19:54692076-54692366	Promoter_Associated	MBOAT7	ENST00000474910.1	3'UTR	MBOAT7;MBOAT7;MBOAT7;MBOAT7;MBOAT7;MBOAT7	ENST00000491216.1;ENST00000495968.1;ENST00000449249.1;ENST00000464098.1;ENST00000464098.1;ENST00000474910.1	3'UTR;3'UTR;1stExon;1stExon;3'UTR;3'UTR	chr19:54691960-54692455	3						TRUE		#N/A	-2.002703169	-0.725007696	-4.806398601
cg00869330	chr10	35621144	-	16724927		ACAAAATATCTTAATTATTTCACAACTACCTTATAAATACTCRAATAACC		II			rs2474516	0.08395	NA	NA	NA	NA	chr10:35625049-35626540	N_Shelf	TAGCACAACACACAGAATGTCTTGGTTATTTCACAACTGCCTTATAAATGCTCGAGTAAC[CG]TCATGAGAAACTGACTACCAGGTGAAAGGGCAGCCATACTCTGAGGAGACACTACAGATT	CGGTTACTCGAGCATTTATAAGGCAGTTGTGAAATAACCAAGACATTCTG	CCNY	NM_181698	5'UTR								CCNY	ENST00000374706.1	5'UTR	CCNY;CCNY;CCNY	ENST00000374706.1;ENST00000490012.1;ENST00000493157.1	5'UTR;5'UTR;5'UTR	chr10:35621120-35621390	3						TRUE		#N/A	2.775142	-1.768863073	2.905792633
cg00869668	chr17	1549012	-	24683958	78748312	ACAACAAAAACAACAACCCCAACCCCATAACAAACAACTCAATAAAAACA	ACAACGAAAACAACAACCCCAACCCCATAACAAACAACTCGATAAAAACG	I	C	Grn	NA	NA	NA	NA	NA	NA	chr17:1546742-1547324	S_Shore	TCCAGAGCAGCAGCAGCGGGAGCAGCAGCCCCAGCCCCATGGCAGGCAGCTCGGTGGGAG[CG]CTCGGGTTCGTCTGGCCCCCACAGCTCCCAACCCCCTCCCTGCTTCCTCTCAGGGCTTTT	GCAGCGGGAGCAGCAGCCCCAGCCCCATGGCAGGCAGCTCGGTGGGAGCG	SCARF1;SCARF1;SCARF1;SCARF1;SCARF1;SCARF1;SCARF1;SCARF1	NM_003693;NM_145352;NM_145352;NR_028076;NM_003693;NR_028075;NM_145350;NM_145350	5'UTR;1stExon;5'UTR;Body;1stExon;Body;5'UTR;1stExon								SCARF1;SCARF1;SCARF1;SCARF1;SCARF1	ENST00000574545.1;ENST00000571272.1;ENST00000263071.4;ENST00000571272.1;ENST00000263071.4	TSS1500;1stExon;1stExon;5'UTR;5'UTR	SCARF1;SCARF1;SCARF1;SCARF1;SCARF1;SCARF1;SCARF1;SCARF1;SCARF1;SCARF1;SCARF1	ENST00000573867.1;ENST00000574545.1;ENST00000576012.1;ENST00000434376.2;ENST00000571272.1;ENST00000348987.3;ENST00000434376.2;ENST00000571272.1;ENST00000348987.3;ENST00000573852.1;ENST00000576012.1	3'UTR;TSS1500;1stExon;1stExon;1stExon;1stExon;5'UTR;5'UTR;5'UTR;TSS200;3'UTR	chr17:1548900-1549215	3						TRUE		#N/A	-2.677653065	-0.080362523	-4.183483576
cg00875852	chr14	74001118	+	83779335		CACCTTAACCTCCCTAAATATTAAAATTATAAACAAAAACCACTACACTC		II			NA	NA	NA	NA	NA	NA	chr14:74004122-74004683	N_Shelf	GGGCGACAGAGCAAGACTCTGTCTTGAAAAAAAAAAAAGAATTAAAAAAAGAAACATGGC[CG]AGTGTAGTGGCTCTTGCCTATAATCCCAACACTCAGGGAGGCCAAGGTGGGAGGATTGCT	ACCTTGGCCTCCCTGAGTGTTGGGATTATAGGCAAGAGCCACTACACTCG	HEATR4	NM_203309	5'UTR								HEATR4;HEATR4;HEATR4	ENST00000560393.1;ENST00000553558.1;ENST00000334988.2	5'UTR;5'UTR;5'UTR	HEATR4;HEATR4;HEATR4;HEATR4	ENST00000560393.1;ENST00000553558.1;ENST00000563329.1;ENST00000334988.2	5'UTR;5'UTR;5'UTR;5'UTR								TRUE		#N/A	-2.175011257	0.597122672	-3.425627505
cg00878274	chr5	130405077	+	90672940		AAACTAACTACAATACTAATTCAACACTTAACAATTAACATTACACAAAC		II			NA	NA	NA	NA	NA	NA		OpenSea	CTTTCTCTAGATACATTCTGAAACTGTAAAAAACACTTTCAAAATAAAGGTCAGCCATGT[CG]TCTGTGCAATGTTAATTGCTAAGTGCTGAACTAGCACTGTAGTCAGTCTTTGAAGTGGAG	CGTCTGTGCAATGTTAATTGCTAAGTGCTGAACTAGCACTGTAGTCAGTC									5:130404763-130405471	Unclassified_Cell_type_specific							chr5:130405045-130405315	3								#N/A	-2.021392281	1.418746767	-3.719453194
cg00881604	chr5	36701495	+	70697867		TATATACTAAACATTCTATTAAACACTTTTACACACATCATTTAATCCTC		II			rs36682	0.064601	NA	NA	NA	NA		OpenSea	CCTACCTTTTCTTCCTCATCTACAGAACTGGGAAATGATAGCTATTTCTAAATACTGTCA[CG]AGGATTAAATGATGTGTGTAAAAGTGCTTAACAGAATGCCTAGCACATAGTAGATACTCA	CGAGGATTAAATGATGTGTGTAAAAGTGCTTAACAGAATGCCTAGCACAT									5:36701357-36701627	Unclassified_Cell_type_specific	CTD-2353F22.1	ENST00000510740.1	3'UTR	CTD-2353F22.1	ENST00000510740.1	3'UTR	chr5:36701440-36701890	3								#N/A	2.841542908	-2.338891588	3.72029716
cg00883123	chr4	154373513	+	99643191		RACCCAAAACAAATCAACTACCAACAATAACTTCTCRAAAACAACAAAAC		II			NA	NA	NA	NA	NA	NA		OpenSea	TTGGCTCTGGCGGCCTGGAGTCCTCGCGCCTCTGAGAGCTGCATTCGCTCGTCTGGGCTG[CG]TCCTGCTGTTTCCGAGAAGCTACTGTTGGCAGTTGACTTGCTTTGGGTCGTGTTCTCCAC	ACCCAAAGCAAGTCAACTGCCAACAGTAGCTTCTCGGAAACAGCAGGACG							TRUE	4:154592882-154592978									chr4:154373325-154373610	3						TRUE		#N/A	1.302039536	0.231299336	3.462964393
cg00885682	chr16	22825749	+	55781156		RTCTTCTCCRAAAACTACTAACCAAAATACRCACAATACCAAAAAATCCC		II			NA	NA	NA	NA	NA	NA	chr16:22824616-22826459	Island	CGCCTAGGACCGGGAGATGCTGGAAATGCAACCGCCTGTTCCCCGAGGAGCCGCTGCCCC[CG]GGACCCCCTGGCACTGTGCGCACCCTGGTCAGCAGCCCCCGGAGAAGACGGCGCCCCCAA	TCTTCTCCGGGGGCTGCTGACCAGGGTGCGCACAGTGCCAGGGGGTCCCG	HS3ST2	NM_006043	TSS200					16:22732164-22733948			HS3ST2;HS3ST2;HS3ST2	ENST00000540146.1;ENST00000261374.3;ENST00000261374.3	5'UTR;5'UTR;1stExon	HS3ST2;HS3ST2;HS3ST2;HS3ST2	ENST00000540146.1;ENST00000261374.3;ENST00000261374.3;ENST00000473392.1	5'UTR;5'UTR;1stExon;TSS200	chr16:22825140-22825775	3						TRUE		#N/A	1.955740626	-3.639191064	3.066088493
cg00886958	chr3	151590051	+	28632969		AACRAAAAAAACCAAAACTTAAACCTATATACTTAAATTCTAAAAACACC		II			NA	NA	NA	NA	NA	NA		OpenSea	AGACTTTGTTGTGCACAAGGGTATTGTCATTCAATTCTGTAGGCAGTCAAGAATCAGAGT[CG]GTGCTTTTAGAATCCAAGTACATAGGCTTAAGCTCTGGTCCCTCCCGTTATTGATTCTGC	CGGTGCTTTTAGAATCCAAGTACATAGGCTTAAGCTCTGGTCCCTCCCGT	SUCNR1;AADACL2-AS1;AADACL2-AS1	NM_033050;NR_110203;NR_110202	TSS1500;Body;Body								SUCNR1;RP11-454C18.2	ENST00000362032.4;ENST00000483843.2	TSS1500;3'UTR	SUCNR1;RP11-454C18.2;RP11-454C18.2	ENST00000362032.4;ENST00000483843.2;ENST00000475855.1	TSS1500;3'UTR;3'UTR					chr3:151589116-151590111	6				#N/A	1.598132399	1.079789113	3.525830428
cg00891661	chr8	129264225	-	21695234		AATAATAAATCAATAATAATAAATCAAACACCTCCCACTCACAACCACCC		II			NA	NA	NA	NA	NA	NA		OpenSea	AGATCCCTCCTGATGGTGAGTCAGTGGTGGTGAGTCAGGCACCTCCCACTCACAGCCACC[CG]TGCACACTCTTGGGGCACTTTCTGTTGGATGTCAACTTGATGGTGACTTGGGAGTCGTAG	CGGGTGGCTGTGAGTGGGAGGTGCCTGACTCACCACCACTGACTCACCAT					chr8:129264139-129264139												chr8:129263960-129264355	3								#N/A	2.507404984	-3.009252939	2.624863795
cg00894039	chr7	100411557	+	66654150		CRAACACRACAATCRTAAATATAATCCTAATCCTAATAATCATTATAATC		II			NA	NA	NA	NA	NA	NA		OpenSea	TCAACTGAGGGCTTCCAGGGGCCTCTGGGTGTCAGAGCCCTTACCTGAGGCAGAGAACTG[CG]ACCACAATGACCACCAGGACCAGGACCACACCCACGACTGCCGTGCCCGCAATCAGGGCC	GGGCACGGCAGTCGTGGGTGTGGTCCTGGTCCTGGTGGTCATTGTGGTCG	EPHB4;EPHB4	NM_004444;NM_004444	ExonBnd;Body								EPHB4	ENST00000360620.3	ExonBnd	EPHB4;EPHB4;EPHB4;EPHB4;EPHB4	ENST00000478459.1;ENST00000467515.1;ENST00000360620.3;ENST00000478459.1;ENST00000487222.1	3'UTR;TSS1500;ExonBnd;1stExon;3'UTR			chr7:100411316-100412033	6	chr7:100411501-100412155	6				#N/A	1.965806581	-0.931669889	3.220117739
cg00894216	chr9	123688885	-	78677262		TAAAAATCCCCAAAATATTAAAAACAAATCCAAAATTTCAAATTCTAAAC		II			NA	NA	NA	NA	NA	NA	chr9:123690771-123691675	N_Shore	CACCTTCCTGGTGGAAATCCCCAGGGTGTTGGAGACAGGTCCAAAATTTCAAGTTCTAGG[CG]CTTTTGCTCTGCTCTGTTTGGAGTGTCTGGGTGACCTCAAGGAGAAGTCACTTCCTCACA	CGCCTAGAACTTGAAATTTTGGACCTGTCTCCAACACCCTGGGGATTTCC	TRAF1;TRAF1;TRAF1	NM_005658;NM_001190945;NM_005658	5'UTR;5'UTR;1stExon				TRUE		9:123688502-123689327	Unclassified	TRAF1;TRAF1;TRAF1	ENST00000373887.3;ENST00000540010.1;ENST00000373887.3	5'UTR;5'UTR;1stExon	TRAF1;TRAF1;TRAF1	ENST00000373887.3;ENST00000540010.1;ENST00000373887.3	5'UTR;5'UTR;1stExon	chr9:123687840-123689395	3								#N/A	-2.274508712	-0.151207976	-4.225874416
cg00894547	chr14	55982090	+	7739209		CTTACTCCATTTACTATATACCAACCAATACAAAATAAAATACTCATATC		II			NA	NA	NA	NA	NA	NA		OpenSea	TGTTAAACACCGATGTGCGCTTTGCATGGGGCTCCTCTGGGATACGCGTAATTTAAATTA[CG]ACATGAGCATTTCATTTTGTATTGGCTGGTACACAGTAAATGGAGCAAGCGGGAGCCGGC	CGACATGAGCATTTCATTTTGTATTGGCTGGTACACAGTAAATGGAGCAA							TRUE							KTN1-AS1	ENST00000554558.1	3'UTR	chr14:55981920-55982175	3								#N/A	-2.445453555	3.385906432	-4.463583151
cg00897087	chr15	78342826	+	57619277		CCCATAAATAACTAATAACCTCATTACAAAATATATATCTAACACATTCC		II			NA	NA	NA	NA	NA	NA		OpenSea	AGCAGGGTGTTGTTATCCCTGGCTTGTTTTCTTATTAGTTTATGTGGGGAATGAAGTAAA[CG]GAATGTGCTAGACATACATCCTGTAATGAGGCTATTAGCCATTTATGGGCACCTCCTTTG	CGGAATGTGCTAGACATACATCCTGTAATGAGGCTATTAGCCATTTATGG	TBC1D2B;TBC1D2B	NM_144572;NM_015079	Body;Body		chr15:78342444-78342444		TRUE							TBC1D2B	ENST00000482562.1	3'UTR	chr15:78342760-78343535	3								#N/A	-2.211877759	0.481211642	-3.849621326
cg00898584	chr3	71593601	+	82612583		CCTTTTTTCTTTAAATTTAATCAAACTTTATTCACTTATAATACTTCCAC		II			NA	NA	NA	NA	NA	NA		OpenSea	AAGGAAAATTTGGAACAAAAAAAAGGAAAAAGCAGGAAAGACTAGACAGACTCTGCTGAT[CG]TGGAAGTACTACAAGTGAACAAAGTTTGATCAAATTCAAAGAAAAAAGGAAGATGAGAAC	CGTGGAAGTACTACAAGTGAACAAAGTTTGATCAAATTCAAAGAAAAAAG	FOXP1;FOXP1;FOXP1;FOXP1;FOXP1	NM_001244816;NM_001244808;NM_032682;NM_001244810;NM_001012505	TSS1500;5'UTR;5'UTR;5'UTR;5'UTR								FOXP1;FOXP1;FOXP1;FOXP1;FOXP1	ENST00000475937.1;ENST00000318796.5;ENST00000493089.1;ENST00000318779.3;ENST00000318789.4	TSS1500;5'UTR;5'UTR;5'UTR;5'UTR	FOXP1;FOXP1;FOXP1;FOXP1;FOXP1;FOXP1;FOXP1	ENST00000475937.1;ENST00000498154.1;ENST00000471386.2;ENST00000318796.5;ENST00000493089.1;ENST00000318779.3;ENST00000318789.4	TSS1500;3'UTR;3'UTR;5'UTR;5'UTR;5'UTR;5'UTR										#N/A	1.71045729	-1.801741663	3.173064329
cg00899907	chr6	31765567	+	3632350		TACRTACAACTACCAACAAATAAAATCRACACACAATTACTACAAAATAC		II			NA	NA	NA	NA	NA	NA	chr6:31763240-31763905	S_Shore	GAGGGAGGGGAAGAGGAGGAGGAGCCATCACTGTTTCTGCTGCAGGGCTTCCTTCCTTGC[CG]CATCCTGTAGCAACTGTGTGTCGACCTCATCTGCTGGCAGCTGCACGTATCGGACCACTG	ACGTGCAGCTGCCAGCAGATGAGGTCGACACACAGTTGCTACAGGATGCG	LSM2	NM_021177	Body						6:31765387-31765832	Promoter_Associated_Cell_type_specific	LSM2	ENST00000491421.1	3'UTR	LSM2;LSM2;LSM2;LSM2;LSM2	ENST00000491421.1;ENST00000493387.1;ENST00000470083.1;ENST00000470086.1;ENST00000477182.1	3'UTR;3'UTR;3'UTR;3'UTR;3'UTR	chr6:31765465-31765670	3						TRUE		#N/A	-2.662950542	1.132449829	-4.625109782
cg00901687	chr17	48585270	+	16681898		TTCTCACAATCCTTAAAAATACTACCTCTAATTATTTTAAATTTATAAAC		II			NA	NA	NA	NA	NA	NA	chr17:48585385-48586167	N_Shore	AAAAACCGAAATAATCCCAGAATGCCTCAGGGCTCCAGGGGAAGGCGAAAAAAGCGGGTG[CG]TTTATAAACTTAAAATAATCAGAGGCAGCATCTCCAAGGACTGTGAGAATGCCCCAAGTC	TCTCACAGTCCTTGGAGATGCTGCCTCTGATTATTTTAAGTTTATAAACG	MYCBPAP	NM_032133	TSS1500						17:48585034-48586455	Promoter_Associated_Cell_type_specific	RP11-94C24.6;MYCBPAP;MYCBPAP;MYCBPAP	ENST00000502300.1;ENST00000323776.5;ENST00000419930.1;ENST00000436259.2	3'UTR;TSS1500;TSS1500;TSS1500	RP11-94C24.6;MYCBPAP;MYCBPAP;MYCBPAP;MYCBPAP;MYCBPAP;MYCBPAP;MYCBPAP	ENST00000502300.1;ENST00000323776.5;ENST00000470609.1;ENST00000576179.1;ENST00000419930.1;ENST00000452039.1;ENST00000458692.1;ENST00000437498.1	3'UTR;TSS1500;TSS1500;TSS1500;TSS1500;TSS1500;TSS1500;TSS1500	chr17:48585180-48585970	3						TRUE		#N/A	2.35526347	0.574400923	3.597873009
cg00902133	chr4	109464873	+	78724414		ACACTTCCTCCTTCCTCATTTATATTCATTTTCTTATATTATTTATATAC		II			NA	NA	NA	NA	NA	NA		OpenSea	ATGGCGATTCTGTGGATAGAGTCCTGTCCTCAAGGAACTACATTTAGTGGAGAAAAGTAA[CG]TACATAAATAATACAAGAAAATGAACATAAATGAGGAAGGAGGAAGTGCTCAGCGGGGGA	CGTACATAAATAATACAAGAAAATGAACATAAATGAGGAAGGAGGAAGTG	RPL34-AS1	NR_026968	Body								RP11-462C24.1	ENST00000507248.1	3'UTR	RP11-462C24.1;RP11-462C24.1	ENST00000450161.2;ENST00000506795.1	3'UTR;3'UTR	chr4:109464860-109465110	3								#N/A	1.8573873	-0.721475496	3.107873139
cg00903077	chr1	93288833	-	33637195		TATAATCTTTATAAAATATAAAATTTCCATAAAATATTTCCCTTTAACCC		II			NA	NA	NA	NA	NA	NA		OpenSea	GGCTCAGGCATTGTGATCTTTGTAGGGTGTGAAGTTTCCATGAAGTATTTCCCTTTGACC[CG]GGCAAGAGGGAAACTTCCTCTGACCCTGCACTTTATAAAACTCTTCATGTCACAAACATA	GTGATCTTTGTAGGGTGTGAAGTTTCCATGAAGTATTTCCCTTTGACCCG																	chr1:93288445-93288850	3								#N/A	2.521742947	-1.254979613	4.706996064
cg00903584	chr1	202128682	-	96619322		AAAAAAAACTCCCATACCAAACCAAATTTACACTCTATTTTCACTAAAAC		II			NA	NA	NA	NA	NA	NA		OpenSea	CTGATTGGCCAGAAGGAGGCTCCCATGCCAGGCCAGGTTTGCACTCTGTTTTCACTGGGG[CG]TCTTCTGTTCCCCAAGAGGTGGCCTCATTTTCACTAAGGGAAGGACAGGATCTATTTGGT	CGCCCCAGTGAAAACAGAGTGCAAACCTGGCCTGGCATGGGAGCCTCCTT	PTPN7;PTPN7;PTPN7	NM_080588;NM_002832;NM_080588	5'UTR;5'UTR;1stExon						1:202128219-202128683	Promoter_Associated	PTPN7;PTPN7;PTPN7;PTPN7;PTPN7;PTPN7	ENST00000492977.1;ENST00000367279.4;ENST00000367279.4;ENST00000544762.1;ENST00000543735.1;ENST00000308986.5	TSS1500;1stExon;5'UTR;5'UTR;5'UTR;5'UTR	PTPN7;PTPN7;PTPN7;PTPN7;PTPN7;PTPN7;PTPN7;PTPN7;PTPN7;PTPN7;PTPN7;PTPN7;PTPN7	ENST00000492977.1;ENST00000367279.4;ENST00000367279.4;ENST00000544762.1;ENST00000479092.1;ENST00000543735.1;ENST00000491584.1;ENST00000468385.1;ENST00000495688.1;ENST00000462815.1;ENST00000480836.1;ENST00000308986.5;ENST00000492451.1	TSS1500;1stExon;5'UTR;5'UTR;3'UTR;5'UTR;3'UTR;3'UTR;5'UTR;5'UTR;5'UTR;5'UTR;5'UTR	chr1:202128440-202128695	3						TRUE		#N/A	-1.663886869	0.081915882	-3.1033428
cg00906220	chr12	69084629	+	65703203		TCATACTAAACAAACTAATCTCAAACTCCTAACTTCTAAAAAACCAAAAC		II			NA	NA	NA	NA	NA	NA	chr12:69080580-69081152	S_Shelf	GTGGTGGCTCACATCTGTAATCTCAGCACTCCCTGAACTCCTGACCTCAAGTGATTCTCC[CG]CCTTGGCCTCCCAGAAGTCAGGAGTTTGAGACTAGCCTGCTTAGCATGATAAAACCCTGT	CATGCTAAGCAGGCTAGTCTCAAACTCCTGACTTCTGGGAGGCCAAGGCG	NUP107	NM_020401	Body								NUP107	ENST00000378905.2	5'UTR	NUP107;NUP107;NUP107;NUP107;NUP107	ENST00000378905.2;ENST00000545140.1;ENST00000539373.1;ENST00000535333.1;ENST00000537598.1	5'UTR;5'UTR;5'UTR;5'UTR;5'UTR								TRUE		#N/A	1.864617364	0.272947647	3.363805744
cg00909953	chr17	19574966	-	69772122		ATTCAATAAAATTCCCAAACAACAAAAAATACATATAAACTTTCCCRATC		II			NA	NA	NA	NA	NA	NA		OpenSea	CTGGCAGAGATGTTCAGTGGGGTTCCCAGGCAGCAGGGAGTGCATGTGAGCTTTCCCGGT[CG]TTGTTAGACAGAAGTAGCTTGCATCATCTACAGTGAAGCTTGTTTTGTCTGTTCCCTTTA	CGACCGGGAAAGCTCACATGCACTCCCTGCTGCCTGGGAACCCCACTGAA	ALDH3A2;ALDH3A2	NM_001031806;NM_000382	Body;Body								ALDH3A2	ENST00000573565.1	TSS200	ALDH3A2;ALDH3A2;ALDH3A2;ALDH3A2;ALDH3A2;ALDH3A2	ENST00000574597.1;ENST00000575384.1;ENST00000573565.1;ENST00000472059.1;ENST00000476965.1;ENST00000573947.1	TSS1500;TSS200;TSS200;3'UTR;5'UTR;5'UTR	chr17:19574705-19575075	3								#N/A	2.168796629	-1.644665551	3.874271034
cg00910222	chr13	46074928	-	35760287		TAATATTTTTCATATCTTTTTCTATTCCAAAATCCCATTTACAACACCAC		II			NA	NA	NA	NA	NA	NA		OpenSea	TCAGATTTTCTTAGTGTTTTTCATGTCTTTTTCTATTCCAGGATCCCATTTACAACACCA[CG]TTGCACTTAGTTTTTATGTCTTTTTAGGCTCCTTTTGTCTGTGACAGTTTTTCAGACTTT	CGTGGTGTTGTAAATGGGATCCTGGAATAGAAAAAGACATGAAAAACACT	COG3	NM_031431	Body				TRUE				COG3	ENST00000465942.1	5'UTR	COG3	ENST00000465942.1	5'UTR	chr13:46074725-46074935	3								#N/A	-2.033884365	1.530937337	-3.450836605
cg00913104	chr3	195619930	-	19683985		CAAACAACTCCTAAAACTTTAAAATAACRACTATATAACTCAAACAACAC		II			NA	NA	NA	NA	NA	NA	chr3:195622187-195623033	N_Shelf	CCTCACAGTTGCAGACAACTCCTGGGACTTTAGGGTGGCGGCTATGTGACTCAAACAGCA[CG]TATGAAGCAGGGCTGTGGACTCCCTCATGGACCTGTGTGGGGACGTGGGGACTAACACAC	CGTGCTGTTTGAGTCACATAGCCGCCACCCTAAAGTCCCAGGAGTTGTCT	TNK2;TNK2;TNK2	NM_001308046;NM_001010938;NM_005781	TSS1500;Body;5'UTR				TRUE				TNK2;TNK2;TNK2;TNK2	ENST00000392400.1;ENST00000428187.1;ENST00000468819.1;ENST00000333602.6	5'UTR;TSS1500;3'UTR;5'UTR	TNK2;TNK2;TNK2;TNK2;TNK2;TNK2;TNK2;TNK2;TNK2	ENST00000433111.1;ENST00000392400.1;ENST00000439230.1;ENST00000447060.1;ENST00000464041.1;ENST00000428187.1;ENST00000486523.1;ENST00000468819.1;ENST00000333602.6	5'UTR;5'UTR;5'UTR;TSS1500;TSS1500;TSS1500;3'UTR;3'UTR;5'UTR	chr3:195619505-195620015	3								#N/A	-1.245494661	0.009186088	-2.904291936
cg00913147	chr18	74276182	+	30602295		AATCATACCRTTAAAATTCTAAACCCAAATCACCTTACTTAAAATTCCAC		II			NA	NA	NA	NA	NA	NA		OpenSea	AGAACAGGTGTCACTGAGAAGACTGGATGTAGCCTCCTCCAGGTTTAATTTTTTTTTAAT[CG]TGGAATTTCAAGTAAGGTGATCTGGGTTCAGAATTCCAACGGCATGATCTTAGATGAGTC	CGTGGAATTTCAAGTAAGGTGATCTGGGTTCAGAATTCCAACGGCATGAT					chr18:74276166-74276166												chr18:74275780-74276395	3								#N/A	1.928534428	-2.226364618	2.720173927
cg00916512	chr8	103985605	-	2617963		ATACTTTTCAATTACCCTTCACTTACTCCAACTACCAAACAAATAAACAC		II			rs148729546	0.0114	NA	NA	NA	NA		OpenSea	TAATTGCAGAAGTGCTTTTCAATTACCCTTCACTTACTCCAGCTGCCAGACAGATGAACA[CG]TTCCCTCAGTACCACACTGCACTCTGAGTGCCTCTTGAGAACAGGACATTTGGGTACTGT	CGTGTTCATCTGTCTGGCAGCTGGAGTAAGTGAAGGGTAATTGAAAAGCA	AZIN1-AS1;AZIN1-AS1	NR_126339;NR_126338	Body;Body								KB-1507C5.2	ENST00000517996.1	5'UTR	KB-1507C5.2;KB-1507C5.2;KB-1507C5.2;KB-1507C5.2;KB-1507C5.2	ENST00000517996.1;ENST00000519648.1;ENST00000520538.1;ENST00000519181.1;ENST00000517389.1	5'UTR;5'UTR;5'UTR;5'UTR;5'UTR	chr8:103985340-103985650	3								#N/A	2.517829331	-3.342446951	2.764384265
cg00916981	chr16	68321503	-	89670295		ATAAAAATACCTATATACTATCAACTAAAACRAATACAAAATATCCCCTC		II			NA	NA	NA	NA	NA	NA		OpenSea	CACCAGTAGTGATGGAAGTGCCTGTGTGCTGTCAGCTGGGGCGGGTGCAGGGTGTCCCCT[CG]CTTGCCAGTTCGCCTTGTTCTGACTGGTCCATTGGCCCCTTTGCCTTAGGCAGGAAGGGC	TGGAAGTGCCTGTGTGCTGTCAGCTGGGGCGGGTGCAGGGTGTCCCCTCG	SLC7A6;SLC7A6	NM_003983;NM_001076785	Body;Body				TRUE		16:68321349-68321792	Promoter_Associated_Cell_type_specific	SLC7A6;SLC7A6OS	ENST00000567346.1;ENST00000568315.1	TSS200;3'UTR	SLC7A6;SLC7A6OS	ENST00000567346.1;ENST00000568315.1	TSS200;3'UTR	chr16:68321340-68321735	3								#N/A	-2.584610297	2.152689614	-4.22437287
cg00918944	chr9	35908117	-	21622192		ATTTCTCCCACCTAAAATTTCTAAATTAAAAAAATTAACCCTAAACTACC		II			NA	NA	NA	NA	NA	NA		OpenSea	AATTCACACTGATTTCTCCCACCTGAGGTTTCTGGGTTGGGAAAGTTGACCCTAGGCTGC[CG]TGCAGTGTCGATTTTCTCTGCAGTGTCCTTCAAATCCACCCCCTTCTCCATTCCCATGCC	CGGCAGCCTAGGGTCAACTTTCCCAACCCAGAAACCTCAGGTGGGAGAAA	LOC158376	NR_024283	TSS1500		chr9:35907858-35907858		TRUE				RP11-327L3.1	ENST00000443779.1	TSS1500	RP11-327L3.1	ENST00000443779.1	TSS1500	chr9:35907860-35908715	3						TRUE		#N/A	-1.158079372	-2.287822827	-2.646238638
cg00923306	chr18	3230737	+	70757255		ACTCCATATAATAAAAACRACCCAAATAAATAACTCAAAAACCCAATTAC		II			NA	NA	NA	NA	NA	NA		OpenSea	GGGTGTACACCAAGTAACCAATGGGGAACTTCTAGAGGGTATTTAAACCCCGGAAAATTC[CG]TAACTGGGCTCTTGAGCCACTTACTTGGGCCGCTCCCACCATATGGAGTATACTTTCATT	CTCCATATGGTGGGAGCGGCCCAAGTAAGTGGCTCAAGAGCCCAGTTACG																	chr18:3230425-3230910	3								#N/A	1.724592656	-0.456788386	2.751062173
cg00924624	chr3	126675786	+	84603416		AAATAACCRTCAACTACTTTCCTAAACTTTCCTATACCTATAATTTACCC		II			rs11706103	0.407483	NA	NA	NA	NA		OpenSea	CTTATTGCACGCATATTAGTTTTAAATCAGGAAAAAAAATAAGTCACATGGTTATAGTCA[CG]GGTAAACCACAGGCACAGGAAAGCCCAGGAAAGCAGCTGACGGCTATCCTGGGCACAGTG	CGGGTAAACCACAGGCACAGGAAAGCCCAGGAAAGCAGCTGACGGCTATC	CHCHD6	NM_032343	Body											CHCHD6;CHCHD6;CHCHD6	ENST00000510044.1;ENST00000504973.1;ENST00000503119.1	TSS200;5'UTR;3'UTR	chr3:126675740-126676015	3								#N/A	-1.75975504	-0.690280442	-4.261329993
cg00926889	chr13	115026485	+	5760454		CTAAATAAACTACCTTTCTCTATAAACACCTTTAATTCCTCAATTACACC		II			NA	NA	NA	NA	NA	NA		OpenSea	ACTATTTCCTGACCTCAGATCAACTGGCGAATGTAAGTACGTAAATTGACAGTGAAAATA[CG]GTGCAATTGAGGAACTAAAGGTGCCCACAGAGAAAGGCAGTTCACCCAGAAATGAGCCTT	CGGTGCAATTGAGGAACTAAAGGTGCCCACAGAGAAAGGCAGTTCACCCA	CDC16;CDC16	NM_001078645;NM_003903	Body;Body											CDC16	ENST00000484907.1	5'UTR	chr13:115026400-115026650	3								#N/A	-1.46108665	0.419118841	-3.570303506
cg00927449	chr4	77198262	-	91756831		ATATTACATTCACAATATCAATCTATAAACCAACAACAAATTCTCCTAAC		II			NA	NA	NA	NA	NA	NA		OpenSea	AGACAGTGTGGGTATTGCATTCACAGTATCAGTCTATGAACCAACAACAGGTTCTCCTAA[CG]TCCTTGATGTGCTACTGAGGAATCGGGGAAAGAAGGGAATGAGATATGTTCATCGTCCTC	TATTGCATTCACAGTATCAGTCTATGAACCAACAACAGGTTCTCCTAACG	FAM47E;FAM47E;FAM47E-STBD1	NM_001242936;NM_001136570;NM_001242939	Body;Body;Body								FAM47E;STBD1	ENST00000511946.1;ENST00000539752.1	TSS1500;5'UTR	FAM47E;FAM47E;FAM47E;STBD1;FAM47E	ENST00000511946.1;ENST00000510328.1;ENST00000502320.2;ENST00000539752.1;ENST00000514365.1	TSS1500;5'UTR;5'UTR;5'UTR;3'UTR	chr4:77198080-77198270	3								#N/A	-1.720693764	0.522648528	-2.744751775
cg00932875	chr19	35697589	-	6605410		ACTCCTCCTCTAAAACCTTCTATTCTAAAAAACCTAAATATTTAAAATTC		II			NA	NA	NA	NA	NA	NA		OpenSea	TCTCAGAAACCACTCCTCCTCTAGGACCTTCTATTCTAAGAAGCCTGGGTGTTTGAGGTT[CG]TTCATCCTGAGGCATAAAAACAAGATCAAAGTGCCAGGCCAGACGGAGGCAGAGTGTCTA	CGAACCTCAAACACCCAGGCTTCTTAGAATAGAAGGTCCTAGAGGAGGAG									19:35697307-35697952	Promoter_Associated							chr19:35697385-35697635	3								#N/A	-2.224718775	-1.182418802	-3.823858273
cg00934037	chr1	100889672	+	91752336		ACTCACCAAATTTACATTTCACTTCCTCCACTTTAAATAACAACTATTAC		II			NA	NA	NA	NA	NA	NA		OpenSea	GCTTCATGCTGAAAAGGAAATGTTGGCAAGTTGTTGCTTTGTAAAGATCAACACTATCAC[CG]TAACAGCTGTCACTCAAAGTGGAGGAAGTGAAATGCAAATTTGGTGAGTAATTAGTTTTG	CTCACCAAATTTGCATTTCACTTCCTCCACTTTGAGTGACAGCTGTTACG	CDC14A;CDC14A;CDC14A	NM_003672;NM_033312;NM_033313	Body;Body;Body						1:100889670-100889944	Promoter_Associated_Cell_type_specific	CDC14A;CDC14A	ENST00000469387.1;ENST00000469387.1	1stExon;5'UTR	CDC14A;CDC14A	ENST00000469387.1;ENST00000469387.1	1stExon;5'UTR	chr1:100889540-100889895	3						TRUE		#N/A	-2.199371744	0.473571611	-4.018143236
cg00935068	chr2	136826503	+	42736539		AAAACAAAATACTTTCATACTCATCAACATTTACAATTTCCTCTCTATCC		II			NA	NA	NA	NA	NA	NA		OpenSea	ACAGGCCACGATCAATCACAAAGAATTAGTTCATTGTGCCATGATTTGAGGGAGGAGAAG[CG]GACAGAGAGGAAATTGCAAATGCTGATGAGCATGAAAGCACCTTGCCCCTCTTTCTTTCT	CGGACAGAGAGGAAATTGCAAATGCTGATGAGCATGAAAGCACCTTGCCC									2:136826489-136826730	Unclassified_Cell_type_specific							chr2:136826385-136826795	3								#N/A	-2.230633116	2.048169545	-2.952736956
cg00943359	chr8	13222600	-	51603548		TATCTTACTATTCTAATACTTCATTTACATTTAATCCAATCTATATTCCC		II			NA	NA	NA	NA	NA	NA		OpenSea	ACTAGGACACGTGTCTTGCTGTTCTAATACTTCATTTACATTTAATCCAATCTGTATTCC[CG]TAGTATAGTCCTTAGAAATCAAATTCCATTTTAAATTTCCATGTCACAACCTCTATCCTG	CGGGAATACAGATTGGATTAAATGTAAATGAAGTATTAGAACAGCAAGAC	DLC1;DLC1	NM_182643;NM_024767	Body;Body														chr8:13222420-13222650	3								#N/A	2.879157175	-0.604432545	4.550143668
cg00944181	chr14	23062298	-	24677918		AAACATACTTTAAATTATAAATAAACTATTATCTCTCAAAACAACCTCCC		II			NA	NA	NA	NA	NA	NA	chr14:23057921-23058359	S_Shelf	AGCTTTGTAGCAGGCATACTTTGGGTTGTAGATAGGCTGTTGTCTCTCAAGGCAACCTCC[CG]GTGGGTGAGAGTTCCTCTCTGGAGCTTCTAAGCACATAGTTAGATGAACCTGCCCCATAG	CGGGAGGTTGCCTTGAGAGACAACAGCCTATCTACAACCCAAAGTATGCC																								TRUE		#N/A	2.926674755	-2.348076444	4.107371172
cg00946139	chr12	14767905	+	88801474		AAATCATTATAAAAACAATAATCTACAACTAAACTAACTCCTTAAACTCC		II			rs78132598	0.015539	NA	NA	NA	NA		OpenSea	AGTCAGCCAGTAGGTAGTCTCATTTCCTCTTCCCTGGTAAGACAAAAGAGTTACGTACCA[CG]GAGTCCAAGGAGTCAGTTCAGTTGTAGACCACTGTTTCCATAATGATCTGTTTCTGTGAC	CGGAGTCCAAGGAGTCAGTTCAGTTGTAGACCACTGTTTCCATAATGATC	PLBD1-AS1;GUCY2C	NR_120465;NM_004963	Body;Body						12:14767846-14767995	Unclassified_Cell_type_specific	RP11-695J4.2;RP11-695J4.2	ENST00000545424.1;ENST00000542401.1	5'UTR;5'UTR	RP11-695J4.2;RP11-695J4.2	ENST00000545424.1;ENST00000542401.1	5'UTR;5'UTR	chr12:14767680-14768035	3								#N/A	2.452702684	-3.295069679	2.675744108
cg00955039	chr1	28582128	-	57618592		AACTTTATTATTATCTTATTTTAAAAAATTAACACAACCRACTAAACACC		II			rs114200105	0.019983	NA	NA	NA	NA	chr1:28585831-28587249	N_Shelf	TCCTTGTGGCCAACTTTATTATTGTCTTATTTTAAGAAATTGGCACAGCCGGCTGGGCAC[CG]TGGCTCACACCTATAATCCCAGCACTTTGGGAGGCTGAGGCTGGTGGATCACCTGAGGTC	CGGTGCCCAGCCGGCTGTGCCAATTTCTTAAAATAAGACAATAATAAAGT																								TRUE		#N/A	2.21982917	0.874982909	4.197237387
cg00955413	chr5	114935797	+	58651102		ACCRAAATTCTAAAAATTTACTCTTAACTTCTCTTTTTAAATCAAACTCC		II			NA	NA	NA	NA	NA	NA	chr5:114937613-114938149	N_Shore	AGGGAGAGAGAGGTGGGCAGATCTGGGTAGAGTCAACAGATTTTGTTGGATGCTTGGATG[CG]GAGTCTGACCTAAAAAGAGAAGTCAAGAGTAAATTCCTAGAATTCCGGCCTACTTGAATG	CGGAGTCTGACCTAAAAAGAGAAGTCAAGAGTAAATTCCTAGAATTCCGG	TMED7-TICAM2;TICAM2;TMED7-TICAM2	NM_001164468;NM_021649;NM_001164469	Body;5'UTR;Body				TRUE				TICAM2;TICAM2	ENST00000427199.2;ENST00000513729.1	5'UTR;3'UTR	TICAM2;TICAM2;TMED7-TICAM2	ENST00000427199.2;ENST00000513729.1;ENST00000514548.1	5'UTR;3'UTR;3'UTR	chr5:114935685-114936010	3						TRUE		#N/A	2.016585699	-1.081694601	2.747838494
cg00955808	chr6	21754525	+	26635194		ACTTTCTACTAAATACCTCACTTAAACAACAAACATTCTCCTAAAACTTC		II			NA	NA	NA	NA	NA	NA		OpenSea	GTAAAATAGAGATTCACCCACAAAATGTAATAGTAAAGTTTCAAGAATGAGAATGGCAGA[CG]AAGTTTTAGGAGAATGTCTGTTGCTCAAGTGAGGCATTCAGTAGAAAGTAGTGGAAAATT	CTTTCTACTGAATGCCTCACTTGAGCAACAGACATTCTCCTAAAACTTCG	FLJ22536	NR_015410	Body				TRUE																	TRUE		#N/A	-1.875920488	1.962293391	-2.694599149
cg00963675	chr10	64572581	-	92785939		TACTATCCCCACTTAAAAAAATCAACATCTCCCAACCTATTATAAAAAAC		II			NA	NA	NA	NA	NA	NA	chr10:64573171-64573486	N_Shore	GCTTGTCTTTTTGCTGTCCCCACTTGAAGGGATCAGCATCTCCCAACCTATTGTAGAAAA[CG]TCTTAGATCAACTCTGACATCCAGGGTCAAAAACCTGTGATGGGTCAAAATAAGGGGAAG	GCTGTCCCCACTTGAAGGGATCAGCATCTCCCAACCTATTGTAGAAAACG	EGR2;EGR2;EGR2;EGR2	NM_000399;NM_001136178;NM_001136177;NM_001136179	3'UTR;3'UTR;3'UTR;3'UTR						10:64572441-64572878	Unclassified_Cell_type_specific	EGR2;EGR2	ENST00000242480.3;ENST00000411732.1	3'UTR;3'UTR	EGR2;EGR2	ENST00000242480.3;ENST00000411732.1	3'UTR;3'UTR			chr10:64572336-64572962	4	chr10:64562940-64579544	6		TRUE		#N/A	1.388616735	-0.641538306	2.954888043
cg00964035	chr6	73449067	+	55748861		CCCATAACATACCCCAAATAATTACTTCAATCCTTTAAACATAACATATC		II			NA	NA	NA	NA	NA	NA		OpenSea	GTGGGGGAATTATAGAAATCAGCTACGTAATTCCATGGAGTAGCTCTGCTGAAAGTCTAA[CG]ATATGCTATGTCCAAAGGACTGAAGCAACTATCTGGGGTATGCTATGGGGGCCAACACAG	CCATAGCATACCCCAGATAGTTGCTTCAGTCCTTTGGACATAGCATATCG	KCNQ5;KCNQ5;KCNQ5;KCNQ5;KCNQ5	NM_001160132;NM_001160134;NM_001160133;NM_001160130;NM_019842	Body;Body;Body;Body;Body						6:73449020-73449080	Unclassified_Cell_type_specific							chr6:73449025-73449435	3								#N/A	-1.379675437	-0.168570832	-2.825715926
cg00965133	chr20	36157577	+	55775972		TTAATCAAAAAATCTTTTACCCTTTCATTTACTCAAAACTAAAACCTAAC		II			NA	NA	NA	NA	NA	NA	chr20:36156022-36156669	S_Shore	GTGAAGGGAAGGGTGGAAGATTGGACTTGGGTGGATGTGGAGGCATTGGCAATAACTCCT[CG]CTAGGTTTTAGCCTTGAGTAAATGAAAGGGTAAAAGATTCCTTGACCAAGACAATAAAGC	CGCTAGGTTTTAGCCTTGAGTAAATGAAAGGGTAAAAGATTCCTTGACCA	BLCAP;BLCAP;BLCAP;BLCAP	NM_001167820;NM_001167822;NM_001167821;NM_006698	TSS1500;TSS1500;TSS1500;TSS1500								BLCAP;BLCAP;BLCAP;BLCAP	ENST00000397135.1;ENST00000397137.1;ENST00000467603.1;ENST00000373537.2	TSS1500;TSS1500;TSS1500;TSS1500	BLCAP;BLCAP;BLCAP;BLCAP;BLCAP	ENST00000397135.1;ENST00000397137.1;ENST00000467603.1;ENST00000445723.1;ENST00000373537.2	TSS1500;TSS1500;TSS1500;TSS1500;TSS1500					chr20:36150391-36158411	6		TRUE		#N/A	1.104160422	0.384890617	2.639337293
cg00966000	chr18	33071953	-	22768966		AAAAACACACRCCTATACTAATAAACTAAAATTCACAAAACCTAAATCTC		II			NA	NA	NA	NA	NA	NA		OpenSea	CCTGCTACTCAGGAAACACACGCCTATGCTAATAGACTGGAGTTCACAAGGCCTGGGTCT[CG]CCCTGCTCTGCTCTGCCCAACTGAAGAACCCAAATCAATGGCTTCATCTCTCCAGACAGT	GAAACACACGCCTATGCTAATAGACTGGAGTTCACAAGGCCTGGGTCTCG	INO80C;INO80C;INO80C	NM_001098817;NM_194281;NM_001308064	Body;Body;5'UTR														chr18:33071760-33071990	3								#N/A	-2.023842994	1.589998746	-3.808138014
cg00966522	chr4	6734722	-	2802946		CCAAATACAATCAACCTATTAAAAAAATACCTCCTTCTCAAAAAAACCTC		II			NA	NA	NA	NA	NA	NA		OpenSea	GGCCCAGGGAGCCAGGTACAGTCAACCTGTTGGAAAAGTGCCTCCTTCTCAGGGAAGCCT[CG]GGCATGGGAAAAAGCTAGGATGCTCAGAACCAAACAGGAACTGAAAGTCAGCCCAGCCAA	CAGGTACAGTCAACCTGTTGGAAAAGTGCCTCCTTCTCAGGGAAGCCTCG					chr4:6734442-6734442		TRUE		4:6734670-6735350	Unclassified_Cell_type_specific									chr4:6734267-6734916	6	chr4:6734118-6736764	6		TRUE		#N/A	1.609713843	-1.397015699	2.658070988
cg00966540	chr12	112785457	-	9728209		ACTTACACTTCAATTACCTAATATTAACCATCAATATACAAATATCATAC		II			NA	NA	NA	NA	NA	NA		OpenSea	TTAAGGAATTTACTTGCACTTCAGTTACCTAATATTAACCATCAATATGCAAATATCATA[CG]TCAGAACCCTAGTGGAGCTATGATTCACAACCTTTCTTCTATTCCAACATAGCTGAGAAA	CTTGCACTTCAGTTACCTAATATTAACCATCAATATGCAAATATCATACG	HECTD4	NM_001109662	5'UTR				TRUE				C12orf51;C12orf51	ENST00000430131.2;ENST00000377560.5	5'UTR;5'UTR	C12orf51;C12orf51;C12orf51	ENST00000430131.2;ENST00000377560.5;ENST00000550724.1	5'UTR;5'UTR;5'UTR	chr12:112785365-112785690	3								#N/A	-1.923006713	2.404421745	-3.587275266
cg00968616	chr17	55942898	-	77718868		AACCTTATAAATACTACCCACTAAAACCAAACAAATAACTAAAAAAAACC		II			NA	NA	NA	NA	NA	NA	chr17:55939088-55939591	S_Shelf	CAACTCAAGAAAGCCTTGTAGATGCTGCCCACTGGGACCAAACAAGTGGCTGGGGAAGGC[CG]GGCAGCTTCCCCTCTCCCATGGTAAACGGGGGCTGGAAAAGGGACAGCTGTCTTGGCCAA	GCCTTGTAGATGCTGCCCACTGGGACCAAACAAGTGGCTGGGGAAGGCCG	CUEDC1	NM_017949	3'UTR								CUEDC1	ENST00000360238.2	3'UTR	CUEDC1	ENST00000360238.2	3'UTR								TRUE		#N/A	-1.926467006	1.979404464	-3.102746026
cg00974825	chr5	1498266	-	54620207		ATACTTTAACTCAACATCAATCTATTCAAAACTACAAAACAATACATAAC		II			NA	NA	NA	NA	NA	NA	chr5:1494853-1495287	S_Shelf	ATTCAGCAAAAATGCTTTAACTCAACATCAATCTATTCAAAACTGCAGAGCAGTGCATAA[CG]TGAGCCAACTTAAGTCCCAAACCGACTACGTAATTATTATTCAGCGGTACACTCTGAATC	TGCTTTAACTCAACATCAATCTATTCAAAACTGCAGAGCAGTGCATAACG	LPCAT1	NM_024830	Body		chr5:1498250-1498250				5:1498257-1498576	Unclassified_Cell_type_specific				LPCAT1	ENST00000514484.2	3'UTR	chr5:1498220-1498555	3								#N/A	-2.517336247	1.030360571	-3.706715866
cg00976623	chr14	69389034	+	86627588		ACTTCCCTAAAAACTAACAACCAAATCCCATCTATAACAAAAAATCTACC		II			NA	NA	NA	NA	NA	NA		OpenSea	ACCCTGTCAGAGCAGCACCTCTCCAGGTGGCCTCCCAGCAGCCTGCTAGCTTCTGGAAGA[CG]GCAGACTTCCTGCCACAGATGGGATCTGGCTGTCAGCTCCCAGGGAAGCACAGCTGTTTT	CGGCAGACTTCCTGCCACAGATGGGATCTGGCTGTCAGCTCCCAGGGAAG	ACTN1;ACTN1;ACTN1	NM_001130004;NM_001130005;NM_001102	Body;Body;Body				TRUE				ACTN1	ENST00000554508.1	TSS1500	ACTN1;ACTN1	ENST00000554508.1;ENST00000554158.1	TSS1500;TSS1500	chr14:69388900-69389170	3								#N/A	-1.463329658	1.608294271	-2.829555234
cg00980106	chr20	48895688	-	62614270		TCTATTTTAAACCTCTTAATCCTAAAAACTATATATTCCCAACAAACRAC		II			NA	NA	NA	NA	NA	NA		OpenSea	GTCCTGCACTTTCTATTTTGAGCCTCTTAGTCCTGAGGACTGTGTGTTCCCAGCAGGCGG[CG]CGGGCCAGAGGCTGAGCCTGGGTGTGGCTGTCACCCTATCTGGGGCCAGAGACCCAGATT	CTATTTTGAGCCTCTTAGTCCTGAGGACTGTGTGTTCCCAGCAGGCGGCG	LINC01272	NM_001278655	3'UTR								RP11-290F20.3	ENST00000425497.1	5'UTR	RP11-290F20.3	ENST00000425497.1	5'UTR	chr20:48895300-48895855	3								#N/A	1.818316717	-0.340064135	2.738238512
cg00989151	chr14	68409361	+	94609853		TTAACAAACTTTATAACTTCAACRTATTAACRTTACTCCTACTACTTCAC		II			NA	NA	NA	NA	NA	NA		OpenSea	GAATAGTAGAAGAATTGAGAAATATGGTGGCAGACACACTGAACTTAAAGTGAAGGTTTA[CG]TGAAGTAGCAGGAGTAACGTCAATACGTTGAAGTTACAAAGCCTGCCAAATCTTCCAAAA	CGTGAAGTAGCAGGAGTAACGTCAATACGTTGAAGTTACAAAGCCTGCCA	RAD51B;RAD51B;RAD51B	NM_133510;NM_002877;NM_133509	Body;Body;Body								RAD51B	ENST00000469165.2	5'UTR	RAD51B;RAD51B;RAD51B;RAD51B;RAD51B;RAD51B;RAD51B;RAD51B;RAD51B	ENST00000479335.1;ENST00000553595.1;ENST00000497460.1;ENST00000492236.1;ENST00000554244.1;ENST00000478014.1;ENST00000460526.1;ENST00000469165.2;ENST00000468382.1	3'UTR;5'UTR;5'UTR;5'UTR;5'UTR;5'UTR;5'UTR;5'UTR;5'UTR	chr14:68409000-68409370	3								#N/A	1.836935993	-0.137578813	3.000930728
cg00989306	chr11	129920441	+	93657213		CAATAATTTAAAATTTAATTACCCTAATAACTACCTACTCCCTCTACAAC		II			NA	NA	NA	NA	NA	NA		OpenSea	CATTGGTGGAACTGGGAAACTGTAAGGAGACGTGCCCTGCCAGATCTCAGATGACTGCAG[CG]CTGCAGAGGGAGCAGGCAGTCACTAGGGTAACCAAATCTCAAACCATTGAAGTCTTTGGT	CGCTGCAGAGGGAGCAGGCAGTCACTAGGGTAACCAAATCTCAAACCATT					chr11:129920255-129920255		TRUE										chr11:129920180-129920530	3								#N/A	3.169296893	-2.509661468	2.711592375
cg00989904	chr3	136340367	-	89795427		AAAATAATCAACAACTTCCAAATACAAAACTCTCACTTTTCCCAAAATAC		II			rs17365351	0.062639	NA	NA	NA	NA		OpenSea	TAATGGGAACTAGAATAGTCAACAGCTTCCAAGTGCAAAACTCTCACTTTTCCCAAAATA[CG]TTTGTAAAGAATACTGTACCACCAAATACTTCTACAAATGAAGAAATAATACAAAAAGTT	GAATAGTCAACAGCTTCCAAGTGCAAAACTCTCACTTTTCCCAAAATACG	STAG1	NM_005862	Body				TRUE				STAG1	ENST00000434713.2	5'UTR	STAG1	ENST00000434713.2	5'UTR								TRUE		#N/A	-1.853364864	2.583626305	-3.127648494
cg00992042	chr17	27465579	+	64644533		AAATTCAACACAACACCTAACACATACCAAATACTCAATAATAATTAACC		II			NA	NA	NA	NA	NA	NA		OpenSea	GCGAGGAAGGGTGGCAGGAACAAAGGAGAAGGGAAGAAATACTAGCATAATAGTAAAAAA[CG]GTTAATCATTATTGAGCATTTGGTATGTGTCAGGTGCTGTGCTGAATCCCTCACATGAAT	CGGTTAATCATTATTGAGCATTTGGTATGTGTCAGGTGCTGTGCTGAATC	MYO18A;MYO18A	NM_203318;NM_078471	Body;Body								MYO18A	ENST00000529799.1	5'UTR	MYO18A;MYO18A;MYO18A	ENST00000540575.1;ENST00000528322.1;ENST00000529651.1	5'UTR;3'UTR;3'UTR	chr17:27465525-27465855	3								#N/A	-2.2522362	-0.079730245	-4.465418475
cg00992189	chr15	100048210	+	78662501		AATACCRAAAATTCTTTCCATACAAAATCCACTAAAACTTTAATTATACC		II			NA	NA	NA	NA	NA	NA		OpenSea	TTTCTGCTGAGAGCTGGCTTTAGGCAGGAAATGGAAACAGGCTGGTCTTTTTCAAGGCTG[CG]GCATAACCAAAGCCCTAGTGGATTCTGCATGGAAAGAACTCTCGGTATCCTAATAAGGTT	CGGCATAACCAAAGCCCTAGTGGATTCTGCATGGAAAGAACTCTCGGTAT											MEF2A	ENST00000453228.2	5'UTR	MEF2A	ENST00000453228.2	5'UTR	chr15:100047680-100048775	3								#N/A	-1.234443185	0.434655472	-3.087364831
cg00994207	chr1	167774542	+	36658829		AAATAATAACCTTTATCTCTAACCTATACCTTCCTTATTAAATTATACTC		II			NA	NA	NA	NA	NA	NA		OpenSea	TGCCTGCAGTTACCACCAGGAAGGCCTAACACAGGGTGCAGGATATTTAAAGAGAAGGAA[CG]AGTATAACCCAATAAGGAAGGCATAGGCTAGAGATAAAGGCCACCATCCAGAGAGAGTGC	CGAGTATAACCCAATAAGGAAGGCATAGGCTAGAGATAAAGGCCACCATC									1:167774305-167774922	Unclassified_Cell_type_specific							chr1:167774125-167774830	3								#N/A	-2.133387108	-0.361858276	-4.347948965
cg00996231	chr6	108910471	+	42717215		ACTCCRAAACAAAAAATACTTATATCACAAAACTCCAAAATATAAACTAC		II			NA	NA	NA	NA	NA	NA		OpenSea	AGTGGTAGAGAGAAATATAGGCTGTATTTAAACTGGCCTTTATAATTTTTCCTGGGCACA[CG]CAGCCCACATTTTGGAGCTCTGTGACATAAGCACCCCCTGCCCCGGAGCTGGGAGTCTTG	CGCAGCCCACATTTTGGAGCTCTGTGACATAAGCACCCCCTGCCCCGGAG	FOXO3;FOXO3	NM_201559;NM_001455	Body;Body				TRUE				FOXO3	ENST00000540258.1	TSS1500	FOXO3	ENST00000540258.1	TSS1500	chr6:108910340-108910970	3								#N/A	1.468293623	0.15839483	2.826591536
cg01000850	chr1	209941843	+	9807192		TCTCTCTACTCTAATAAAAATTACTTAAAACTTCAACCAATCCCCRCTAC		II			NA	NA	NA	NA	NA	NA		OpenSea	GAGCAGGGCAGCCTTGGGTTTGAAGATCTGCGTCCTGGAATTAAGATCTTGAGATGACAG[CG]CAGCGGGGATTGGCTGAAGCCCTAAGCAACCTCTACTAGAGCAGAGAGATGAGCTGTGGG	CGCAGCGGGGATTGGCTGAAGCCCTAAGCAACCTCTACTAGAGCAGAGAG	TRAF3IP3;TRAF3IP3;TRAF3IP3;TRAF3IP3	NM_001287754;NR_109871;NM_025228;NM_001287754	1stExon;Body;Body;5'UTR						1:209941619-209942194	Promoter_Associated	TRAF3IP3;TRAF3IP3;TRAF3IP3	ENST00000477431.1;ENST00000367023.1;ENST00000367023.1	TSS200;1stExon;5'UTR	TRAF3IP3;TRAF3IP3;TRAF3IP3;TRAF3IP3;TRAF3IP3	ENST00000476050.1;ENST00000487271.1;ENST00000477431.1;ENST00000367023.1;ENST00000367023.1	TSS200;TSS200;TSS200;1stExon;5'UTR	chr1:209941740-209942155	3								#N/A	-1.448459427	0.041822893	-3.164053511
cg01005014	chr6	20584717	-	99662372		ACTTTCTATACATACAAACTAAAAATACACACAACCCTCCTACCCCATCC		II			NA	NA	NA	NA	NA	NA		OpenSea	AGACAGGAAGTGCTTTCTGTACATGCAGGCTGGAAATGCACACAACCCTCCTGCCCCATC[CG]TGAGCAGTCCAGTGTGGGGAGAGGAAGGAAGGTGGGATGTGGTTGGTCATAACTGTGATC	CGGATGGGGCAGGAGGGTTGTGTGCATTTCCAGCCTGCATGTACAGAAAG	CDKAL1	NM_017774	Body														chr6:20584620-20584975	3								#N/A	-2.758964996	1.013001615	-4.52079256
cg01005605	chr2	60757902	+	77808974		AAAAAATACAAACCCTAATTATAATTATCCATTAACAAATAAACTTAACC		II			NA	NA	NA	NA	NA	NA		OpenSea	ACACTGAAAAGGCTTGGCTGCACTGGGGCCCTGACACGCTCTCATCTAAAGCCTGGCCCT[CG]GCCAAGTTCATCTGTTAATGGACAACCACAACCAGGGCCTGCACCTCCCCCACCTCCCAC	CGGCCAAGTTCATCTGTTAATGGACAACCACAACCAGGGCCTGCACCTCC	BCL11A;BCL11A;BCL11A	NM_022893;NM_138559;NM_018014	Body;Body;Body				TRUE				BCL11A;BCL11A	ENST00000477659.1;ENST00000537768.1	3'UTR;5'UTR	BCL11A;BCL11A;BCL11A	ENST00000477659.1;ENST00000537768.1;ENST00000489516.2	3'UTR;5'UTR;3'UTR	chr2:60757800-60758450	3						TRUE		#N/A	-2.083849415	-1.954594253	-3.428966368
cg01005905	chr20	43124818	-	25711929		CTAAATAACCATAAACAAATCACRAACTTCTCTAAACCTCAAACTAATAC		II			NA	NA	NA	NA	NA	NA		OpenSea	TTCACCTCTTACTGAGTAACCATAGGCAAGTCACGAACTTCTCTAAGCCTCAAACTGATA[CG]TAAAAGGAAGGAGGGAGGGAAATAATCACCACCTTACAGGCATGTGGATACTGTCTGTTT	CGTATCAGTTTGAGGCTTAGAGAAGTTCGTGACTTGCCTATGGTTACTCA																			chr20:43123859-43125173	6	chr20:43122225-43125265	6				#N/A	-2.01455237	1.662531716	-2.769020489
cg01007270	chr11	76550284	-	79697281		TAAAATATTTATATTCTAATAACTTCATTCTTCTCACATCCTTTAATCTC		II			NA	NA	NA	NA	NA	NA		OpenSea	TAAATACATTCTGGAATGTTTATATTCTAATGACTTCATTCTTCTCACATCCTTTGGTCT[CG]TCTTCTCTCTGCCCCTCACTCTTTCCTCCCTGCTGCTCACTCTCCCCCCTCCCACTCTCA	CGAGACCAAAGGATGTGAGAAGAATGAAGTCATTAGAATATAAACATTCC									11:76549636-76550423	Unclassified_Cell_type_specific									chr11:76549656-76550861	6	chr11:76550259-76551184	3				#N/A	1.138632473	-0.484909029	2.680155698
cg01007353	chr1	155960914	+	20736150		CCCAAAATTTCAAAATTCTAAAACCCTACTCACTCTTATTTCCTACTAAC		II			NA	NA	NA	NA	NA	NA		OpenSea	ACCTGCTCAGAACACGTCTGGGACGGCTCTGTTCGTGGGAGACACACACAGACCAGTCTG[CG]TCAGCAGGAAATAAGAGTGAGCAGGGTTCTAGAACTCTGAAACCTTGGGACTAGAAGTGT	CCAAGGTTTCAGAGTTCTAGAACCCTGCTCACTCTTATTTCCTGCTGACG											RP11-336K24.5;ARHGEF2;RP11-336K24.4	ENST00000415726.1;ENST00000368316.1;ENST00000423422.1	TSS1500;TSS1500;3'UTR	RP11-336K24.5;ARHGEF2;ARHGEF2;RP11-336K24.4	ENST00000415726.1;ENST00000368316.1;ENST00000477754.1;ENST00000423422.1	TSS1500;TSS1500;3'UTR;3'UTR	chr1:155960865-155961150	3								#N/A	1.70416531	-1.391228998	3.011647451
cg01012943	chr3	47926318	+	96654877		TCTATAACCCTAATATCTTATAATCCTCTACCCAAAAACAAAAAACTTTC		II			NA	NA	NA	NA	NA	NA		OpenSea	AACACCTACCTCGGGGGCTTTCTCTTGCTAAGGGGAAGGAAGTAGAGGTTCTGAAACCTA[CG]AAAGTCTCCTGCCCCTGGGTAGAGGATTACAAGACACCAGGGCTATAGAAGCCACTGGTG	CTATAGCCCTGGTGTCTTGTAATCCTCTACCCAGGGGCAGGAGACTTTCG	MAP4;MAP4	NM_001134364;NM_002375	Body;Body								MAP4	ENST00000441748.2	5'UTR	MAP4;MAP4;MAP4	ENST00000441748.2;ENST00000497735.1;ENST00000482752.1	5'UTR;3'UTR;3'UTR	chr3:47926065-47926415	3								#N/A	-2.188681035	0.909965305	-3.132458954
cg01013171	chr14	75716369	-	33612572		AAAAAACTAAAAACTCTACAACCATAAACTAAAAACAACRTATATCAACC		II			NA	NA	NA	NA	NA	NA		OpenSea	TAAGAGCCCAAGGGAGACTGGAAACTCTACAGCCATGAACTAAAAGCAGCGTGTGTCAGC[CG]CAGAATCGGATAACACAACCAAACCACAAATGTGCCTGCCGCTCAGGCTTTAAAGTTCTA	CGGCTGACACACGCTGCTTTTAGTTCATGGCTGTAGAGTTTCCAGTCTCC					chr14:75716219-75716219		TRUE		14:75716071-75716953	Unclassified							chr14:75716185-75716655	3						TRUE		#N/A	-1.874868517	0.614375464	-3.410290311
cg01014262	chr16	48533930	-	17675215		CTTATTTCCAAACAAACTACCAAATTAAATCCCTTTCTTTTCCTACTAAC		II			NA	NA	NA	NA	NA	NA	chr16:48530535-48530809	S_Shelf	AACTTTTCTCTCTTATTTCCAGGCAAGCTGCCAAATTAAATCCCTTTCTTTTCCTGCTGG[CG]TCTGCCAACGTGATGTCAGAGACTGAAAACTAGCTTCTAAGTAAATAGGAAAAAAGAAAA	CGCCAGCAGGAAAAGAAAGGGATTTAATTTGGCAGCTTGCCTGGAAATAA																	chr16:48533800-48534375	3						TRUE		#N/A	-1.711878743	-0.148913541	-2.940257848
cg01014787	chr20	19235219	-	91741318		CTTTCCTTCCAATTTAATAAATCCAAACCCTTATAACTTATATAACACRC		II			NA	NA	NA	NA	NA	NA		OpenSea	AAACTCAGCAGCTTTCCTTCCAGTTTAATAAATCCAGACCCTTGTGGCTTATATAACACG[CG]TGATGACAAGTAATGATAACTCACGAAGAAAAGGAAGAAAACTTTTTTTGTCTTTCTGAC	CGCGTGTTATATAAGCCACAAGGGTCTGGATTTATTAAACTGGAAGGAAA	LOC100130264;SLC24A3	NR_024564;NM_020689	Body;Body		chr20:19235104-19235104						RP5-1027G4.3	ENST00000319682.2	3'UTR	RP5-1027G4.3	ENST00000319682.2	3'UTR	chr20:19235160-19235395	3								#N/A	-1.246775229	2.22716922	-2.686160552
cg01016119	chr3	56835282	-	81763953		TACTACCAAAAAACTACAAAACCAAATCTAACAAATAAAAAAACTAATAC		II			NA	NA	NA	NA	NA	NA	chr3:56835650-56836210	N_Shore	TGTCCTGTTTTTGCTGCCAAAGGGCTGCAAGGCCAAGTCTGACAGGTGAGAGGGCTGGTA[CG]TCCCTCTGCTCTCACAACCCAGGCAAAAAAAACTCGCTTAAAGGGTAGCGACACTGGGGC	GCTGCCAAAGGGCTGCAAGGCCAAGTCTGACAGGTGAGAGGGCTGGTACG	ARHGEF3;ARHGEF3	NM_001128615;NM_019555	Body;Body				TRUE				ARHGEF3	ENST00000498517.1	3'UTR	ARHGEF3;ARHGEF3;ARHGEF3;ARHGEF3;ARHGEF3	ENST00000481422.1;ENST00000498517.1;ENST00000477833.1;ENST00000477440.2;ENST00000486829.1	3'UTR;3'UTR;3'UTR;3'UTR;3'UTR	chr3:56835185-56836415	3						TRUE		#N/A	1.662787398	-1.084813567	3.475367199
cg01017367	chr1	220964424	-	44678867		CCTATAAACAATATAAACAACAATCCTACTATTTCCACTAACAAAAACCC		II			rs1874118	0.026361	NA	NA	NA	NA	chr1:220960016-220960603	S_Shelf	GAACTCCATGCCCTGTGAACAATATAAGCAACAGTCCTGCTATTTCCACTGACAAGAGCC[CG]TTGCCTACCAGATGCCAGGCCCTGTGCTTCCTCCTGCCTTTGAGGTCTTCATGTAAAATA	CGGGCTCTTGTCAGTGGAAATAGCAGGACTGTTGCTTATATTGTTCACAG	1-Mar	NM_022746	Body											MARC1;MARC1;MARC1	ENST00000407981.2;ENST00000492847.1;ENST00000492847.1	TSS1500;1stExon;5'UTR										#N/A	-2.646732562	2.420015545	-3.063685662
cg01024504	chr8	134498575	-	72758850		TCCCCACTCCATAATAACACTATAAACACTAAATAAACTTTATATATAAC		II			NA	NA	NA	NA	NA	NA		OpenSea	GAACCAGCCTATCCCCACTCCATGGTGGCACTGTGAGCACTGAGTGGGCTTTGTGTGTGG[CG]CAGCTCAGGGCCTGGCAGGGGCGAGTGTGAGCCCTCCCTTCCCTTGTTTTGTTTTCTCCT	CGCCACACACAAAGCCCACTCAGTGCTCACAGTGCCACCATGGAGTGGGG	ST3GAL1;ST3GAL1	NM_173344;NM_003033	5'UTR;5'UTR				TRUE				ST3GAL1;ST3GAL1;ST3GAL1;ST3GAL1	ENST00000522652.1;ENST00000521180.1;ENST00000319914.5;ENST00000519435.1	5'UTR;5'UTR;5'UTR;3'UTR	ST3GAL1;ST3GAL1;ST3GAL1;ST3GAL1;ST3GAL1;ST3GAL1;ST3GAL1;ST3GAL1;ST3GAL1;ST3GAL1;ST3GAL1;ST3GAL1	ENST00000523634.1;ENST00000519924.1;ENST00000523855.1;ENST00000522652.1;ENST00000521180.1;ENST00000319914.5;ENST00000519435.1;ENST00000518298.1;ENST00000520020.1;ENST00000522873.1;ENST00000523854.1;ENST00000517668.1	5'UTR;5'UTR;5'UTR;5'UTR;5'UTR;5'UTR;3'UTR;3'UTR;3'UTR;3'UTR;5'UTR;5'UTR	chr8:134498325-134498775	3								#N/A	-1.883924088	1.052493872	-3.80843124
cg01030479	chr11	78066119	+	74661596		CTATTACACTAATACATTAACTTCACTCCTAATCTTTAAATAAACTCCAC		II			rs77009795	0.050251	NA	NA	NA	NA		OpenSea	TTATTTTCAAAGGCAAACCACCTTTATGACATTTCACAATCTTAAAACAGAGACCACAGA[CG]TGGAGCTTACTTAAAGATCAGGAGTGAAGTTAATGCATTAGTGTAATAGAGATCCTCCAC	CGTGGAGCTTACTTAAAGATCAGGAGTGAAGTTAATGCATTAGTGTAATA	GAB2	NM_080491	Body								GAB2;RP11-452H21.1	ENST00000526030.1;ENST00000534168.1	3'UTR;5'UTR	GAB2;GAB2;GAB2;GAB2;RP11-452H21.1	ENST00000526030.1;ENST00000534823.1;ENST00000530915.1;ENST00000528886.1;ENST00000534168.1	3'UTR;3'UTR;5'UTR;5'UTR;5'UTR	chr11:78065820-78066230	3								#N/A	-1.775054132	0.439961183	-3.80807145
cg01034094	chr1	117101030	+	41730527		AATTACCACACATCCTAATACTACAAATAAACATCAACTAAAAATATACC		II			NA	NA	NA	NA	NA	NA		OpenSea	ATATGGGTCACTGAGCACAGCCTTGTCCCTCTCACTTCTCTGCGTTTGGTCTTCACATCA[CG]GCACATTTTCAGTTGATGCCTACTTGCAGTATCAGGATGTGTGGCAATCTGGGAAGCAAC	CGGCACATTTTCAGTTGATGCCTACTTGCAGTATCAGGATGTGTGGCAAT	CD58;CD58;CD58	NR_026665;NM_001779;NM_001144822	Body;Body;Body		chr1:117100772-117100772						RP4-655J12.5	ENST00000439755.1	3'UTR	RP4-655J12.5	ENST00000439755.1	3'UTR	chr1:117100820-117101110	3								#N/A	-2.112334272	-1.484119477	-4.733629248
cg01034754	chr10	30720817	-	41693140		ACTACCRAATTAATAAAAACTACCTTCCCTCCCTCCAAAATCAAAAAAAC		II			NA	NA	NA	NA	NA	NA	chr10:30722378-30723707	N_Shore	GCCGGGTCAGTGCTGCCGGGTTGGTGGAAGCTGCCTTCCCTCCCTCCAAGATCAGAAAGG[CG]GAGGGTTCAGGAAGGGGTTCTCCTCTAGGTGCAAGGGACTGCCTGGATATTTGGAGGGAA	CGCCTTTCTGATCTTGGAGGGAGGGAAGGCAGCTTCCACCAACCCGGCAG								10:30760624-30760824									chr10:30720325-30720855	3						TRUE		#N/A	1.645097388	1.167101649	3.099511111
cg01035804	chr15	43399625	-	85644847		CTCTTCTCTTTTTCTTCTTTCATTCCTAAATAAATAAAATAAACTAAAAC		II			NA	NA	NA	NA	NA	NA		OpenSea	GCTACCCCACGCTCTTCTCTTTTTCTTCTTTCATTCCTAGATAAATGAAATAGACTAGAA[CG]TTCAGAAATAGGTCGGGGCAGTGGCTCACGCCTGTAATCCCAGCACTTTGGGAGGCCAAG	TCTTCTCTTTTTCTTCTTTCATTCCTAGATAAATGAAATAGACTAGAACG	UBR1	NM_174916	TSS1500								UBR1;UBR1	ENST00000382177.2;ENST00000290650.4	TSS1500;TSS1500	UBR1;UBR1;UBR1;UBR1;EPB42	ENST00000382177.2;ENST00000290650.4;ENST00000569337.1;ENST00000546274.2;ENST00000570199.1	TSS1500;TSS1500;TSS1500;TSS1500;3'UTR								TRUE		#N/A	1.659187253	-0.238588072	2.629929858
cg01040129	chr6	28234525	-	2612248		TCACAATAATAACCCTAATTTCTTCTTACCTTAAACCTTTCAATCCAAAC		II			NA	NA	NA	NA	NA	NA	chr6:28234842-28235124	N_Shore	TTTATTTTCTCTCACAGTAATAGCCCTAATTTCTTCTTACCTTAAACCTTTCAATCCAAA[CG]TATGTCCATTGTTTAGTTTAATTTTCGAAATACTTTGACAATTATTTTTGCCATTGTGTT	CGTTTGGATTGAAAGGTTTAAGGTAAGAAGAAATTAGGGCTATTACTGTG	ZSCAN26;ZSCAN26;ZSCAN26;ZSCAN26;ZSCAN26	NM_152736;NM_001023560;NM_001111039;NM_001287422;NM_001287421	TSS1500;TSS1500;TSS1500;TSS1500;TSS1500														chr6:28234480-28234750	3								#N/A	1.516833462	-2.147844272	2.960310064
cg01041815	chr16	27386069	+	79781292		RTATTTACATTTTTTCTCCATCATTACATTTTCTTCATATTAACCTCCTC		II			NA	NA	NA	NA	NA	NA		OpenSea	TGATCTTTCATGTGTGATGGTGACAATGTTTCATTTGACAATAAAGTGATTTAAACAAAG[CG]AGGAGGCCAATATGAAGAAAATGTAATGATGGAGAAAAAATGTAAATACGGCAGAAATGA	TATTTACATTTTTTCTCCATCATTACATTTTCTTCATATTGGCCTCCTCG									16:27385467-27386314	Unclassified									chr16:27385475-27386962	6	chr16:27385293-27387138	6				#N/A	1.216206252	-0.189879504	2.675594437
cg01043153	chr16	86752101	+	1715257		AAACRAAAAACAACCAATATTTCCTATTCTTAATACAATATTACCCTACC		II			NA	NA	NA	NA	NA	NA		OpenSea	GAGTGGCTGCTGGCCAGGAACAATCAGTTTCAGGTTTAAACGTGGGATTTTCCACCCTTG[CG]GCAGGGTAACATTGTATCAAGAACAGGAAATACTGGCTGCTTCTCGCCTTCCTTCGTCCC	CGGCAGGGTAACATTGTATCAAGAACAGGAAATACTGGCTGCTTCTCGCC							TRUE										chr16:86751685-86752235	3								#N/A	1.517488177	-1.263613342	2.699271028
cg01044637	chr3	13082751	+	64739918		TTAATACAAACCACATCAAAAAAAAACCCRACACCCAATAAACCCTAAAC		II			NA	NA	NA	NA	NA	NA		OpenSea	CTCCTGAGGCCGCATGAACAAGCCTGGGGGCGGGGGGTGGGGTGAAAGGCTGCACCACAG[CG]CTCAGGGCCCACTGGGTGTCGGGCTCCTCTCTGATGTGGCTTGCACTAATCAGACGCAGG	CGCTCAGGGCCCACTGGGTGTCGGGCTCCTCTCTGATGTGGCTTGCACTA	IQSEC1	NM_001134382	Body					3:13057751-13057967									chr3:13082660-13082970	3						TRUE		#N/A	-1.583971325	1.073740343	-3.551557619
cg01051503	chr18	41921816	-	93777155		AAAACCACAAAAACTCTTCAATCAACCTATAATAAAACCATCAAACCTAC		II			rs62101862	0.062672	NA	NA	NA	NA		OpenSea	ATATTCACTTAAAGACCACAAGGGCTCTTCAGTCAGCCTGTGGTGAAGCCATCAGGCCTG[CG]ACTCACCCTTCAGGGCAATGGGTTCCCCTTTGGCCCAGAACATGTTGAGAAATGCCACCC	CGCAGGCCTGATGGCTTCACCACAGGCTGACTGAAGAGCCCTTGTGGTCT	LINC01478	NR_110792	Body																		chr18:41921763-41922426	3				#N/A	1.434458367	-0.092341178	3.072216183
cg01051524	chr2	106415145	+	37759975		TACTTCAAAATAAACACCCACAATTTATTTTCATTCTATTAAAATTCACC		II			NA	NA	NA	NA	NA	NA		OpenSea	TTTGATGGGGGAAGCCTGTGGTGAACCCACTGAGGTTGCTGGTGATTAAGTTTATGTGGA[CG]GTGAATCTCAACAGAATGAAAATAAACTGTGGGTGTCTATTTTGAAGCAGATGAACCAGG	CGGTGAATCTCAACAGAATGAAAATAAACTGTGGGTGTCTATTTTGAAGC	NCK2;NCK2	NM_003581;NM_001004722	5'UTR;5'UTR		chr2:106415106-106415106		TRUE		2:106414980-106415493	Unclassified	NCK2;NCK2	ENST00000233154.4;ENST00000451463.2	5'UTR;5'UTR	NCK2;NCK2;NCK2	ENST00000233154.4;ENST00000451463.2;ENST00000393348.2	5'UTR;5'UTR;5'UTR	chr2:106414960-106415495	3						TRUE		#N/A	-2.617636178	0.781787129	-3.894075307
cg01052602	chr11	63637836	+	96760438		AATCAAAACTAAAATACTAATACCRACTTTTAAATCATTCCCAACCRAAC		II			NA	NA	NA	NA	NA	NA		OpenSea	GCTCAAGTGATCCTCCCACCTGGGTTCCCAGAGTGTTGGGATTGCAGACATGAGCCGTGG[CG]CCCGGCTGGGAATGATTTAAAAGTCGGCACCAGCATTCTAGCCCTGACCCAGGCTAAAAG	CGCCCGGCTGGGAATGATTTAAAAGTCGGCACCAGCATTCTAGCCCTGAC	MARK2;MARK2;MARK2;MARK2	NM_001039469;NM_001163297;NM_004954;NM_001163296	Body;Body;Body;Body								MARK2	ENST00000377810.3	5'UTR	MARK2;MARK2;MARK2	ENST00000377810.3;ENST00000543220.1;ENST00000540169.1	5'UTR;5'UTR;5'UTR					chr11:63637802-63638280	3				#N/A	2.014636188	-1.011931881	2.75558927
cg01052941	chr10	114829331	-	24759916		CCCAACCAATATCTATAACTAAAAACTATTTATTTCTACTTACCTAACCC		II			NA	NA	NA	NA	NA	NA		OpenSea	GAGCTGCCGTGCCCAGCCAGTATCTATAACTGAAGGCTGTTTATTTCTGCTTGCCTAACC[CG]TCCAGGAGGATGTGCTGGGGCCATCTGAACAACCATTGACATTCAGACATTATTTAGAAA	CGGGTTAGGCAAGCAGAAATAAACAGCCTTCAGTTATAGATACTGGCTGG	TCF7L2;TCF7L2;TCF7L2;TCF7L2;TCF7L2;TCF7L2;TCF7L2;TCF7L2;TCF7L2;TCF7L2;TCF7L2;TCF7L2;TCF7L2	NM_001198525;NM_001198528;NM_001198527;NM_001198531;NM_001146286;NM_001146284;NM_001146283;NM_001198530;NM_001198529;NM_001146285;NM_001146274;NM_030756;NM_001198526	Body;Body;Body;Body;Body;Body;Body;Body;Body;Body;Body;Body;Body								TCF7L2	ENST00000542695.1	5'UTR	TCF7L2	ENST00000542695.1	5'UTR	chr10:114829240-114829690	3								#N/A	2.485070334	-2.016955442	2.946990872
cg01055591	chr22	17629788	-	42637134		AAACCCCCACTTAAAAACCATAAAATTCATATATACTCCCTATCACTATC		II			NA	NA	NA	NA	NA	NA	chr22:17627231-17628723	S_Shore	TTGGATTTCCCAAGCCCCCACTTGGAAGCCATAGGGTTCATGTGTGCTCCCTGTCACTGT[CG]CAGAAACTGGTCTTTTACTTTCTATTTTCATTCCTGCTAAGAGTTAGCTGCTTAACATTT	AGCCCCCACTTGGAAGCCATAGGGTTCATGTGTGCTCCCTGTCACTGTCG	CECR5;CECR5	NM_017829;NM_033070	Body;Body								CECR5	ENST00000480451.1	3'UTR	CECR5;CECR5	ENST00000463033.1;ENST00000480451.1	3'UTR;3'UTR	chr22:17629785-17629935	3						TRUE		#N/A	-1.963012505	2.42906118	-3.435759946
cg01056444	chr11	123354431	-	9794471		ACCACTACATTTAATATCTTCTAACCACACTTAACTATAAATAACAAACC		II			rs78399694	0.039799	NA	NA	NA	NA		OpenSea	AGGCATTAGCCACCACTGCATTTAATATCTTCTGACCACACTTGACTGTGGGTAACAAAC[CG]CAGATAAGGGGGGACTGCTGTAATCTCTCCCCTTCATAGGAGTGTTCAAGCAAAAGCTGG	CCACTGCATTTAATATCTTCTGACCACACTTGACTGTGGGTAACAAACCG																	chr11:123354300-123354615	3								#N/A	-1.697624632	2.072557353	-2.894753311
cg01057573	chr5	118683890	+	56798961		AACAATTATACAACTTTCCAATACTTACCACACATCTACTATTAATTATC		II			NA	NA	NA	NA	NA	NA		OpenSea	ACTGAGGAGAAAGATTATCACTGGGTGTCTTGAGCAGAGCTGCTTGCTTCTGAATGCTCA[CG]ATAATCAATAGCAGATGTGTGGTAAGCACTGGAAAGTTGCATAACTGTCTCACACTGAAT	ACAGTTATGCAACTTTCCAGTGCTTACCACACATCTGCTATTGATTATCG	TNFAIP8	NM_001077654	Body				TRUE							TNFAIP8	ENST00000388882.5	5'UTR	chr5:118683800-118684030	3						TRUE		#N/A	-2.675498965	2.367376984	-2.714845013
cg01057945	chr12	50303785	-	90678239		CCRCAATCTACTTTTATTACCAACTCTATCTAAAACAAATATAAATTAAC		II			NA	NA	NA	NA	NA	NA		OpenSea	TCCCTCCCACTCCGCAGTCTGCTTTTGTTGCCAGCTCTGTCTGGGGCAAGTGTGGGTTGG[CG]GTGGGGAGGGGCAAAGGTGTGGGCGGAGGCAACTTCTCATTTTACAGATGTGGAAGCACA	CGCCAACCCACACTTGCCCCAGACAGAGCTGGCAACAAAAGCAGACTGCG	LOC283332	NR_026948	Body				TRUE				RP11-70F11.11;RP11-70F11.11;RP11-70F11.11;RP11-70F11.11	ENST00000546911.1;ENST00000551922.1;ENST00000552768.1;ENST00000550636.1	3'UTR;3'UTR;3'UTR;3'UTR	RP11-70F11.11;RP11-70F11.11;RP11-70F11.11;RP11-70F11.11	ENST00000546911.1;ENST00000551922.1;ENST00000552768.1;ENST00000550636.1	3'UTR;3'UTR;3'UTR;3'UTR	chr12:50303645-50304075	3						TRUE		#N/A	3.126542786	-2.466414822	2.929085212
cg01069442	chr11	118192318	-	16637984		TATCAAAAATTTCCACAAACAACTAATCAAAATCAAACAACTCAAAATCC		II			NA	NA	NA	NA	NA	NA		OpenSea	AGTACACTCCTTATCAGGAGTTTCCACAAACAACTAGTCAAAATCAAACAACTCAAAGTC[CG]TGCAATAAAGATAGTTCAGTAGTATTTGAGTCCAGCTGGTCAGTCTTGGTTCAGGAGATG	CGGACTTTGAGTTGTTTGATTTTGACTAGTTGTTTGTGGAAACTCCTGAT																	chr11:118192220-118192755	3								#N/A	2.085505951	-1.521328488	3.428789827
cg01070424	chr16	50298046	+	15738127		ACTAATCTACAATAACAAACAACAAAACAACRATTACCTCTAAAAAAACC		II			NA	NA	NA	NA	NA	NA		OpenSea	CAGGGAGATTTAGAACCTCCTCAGCCCCCAGAAGTTTCCTGTGTGCCCCTTTCCAATCAG[CG]GCCTCCCTAGAGGCAACCGCTGTCTTGCTGTCTGTCACTGTAGATTAGTTTCATCATTTC	CGGCCTCCCTAGAGGCAACCGCTGTCTTGCTGTCTGTCACTGTAGATTAG											ADCY7	ENST00000564044.1	5'UTR	ADCY7;ADCY7	ENST00000564965.1;ENST00000564044.1	5'UTR;5'UTR	chr16:50297785-50298535	3								#N/A	-1.513366859	1.625336163	-3.179242191
cg01073602	chr5	118645177	-	47660137		AATAATAATACTTATCACAAAAACAACTACCACAAAAACAACTATAACTC		II			NA	NA	NA	NA	NA	NA		OpenSea	GAAAGCTTGAGGGTGGTGATGCTTGTCACAGGGGCAGCTGCCACAGGGGCAGCTGTGGCT[CG]CTCCAGCACATTCTCCAAAAGGGATTCCCTTTCAACAGTTGTTTAAATAAGATGGCAAGA	GTGGTGATGCTTGTCACAGGGGCAGCTGCCACAGGGGCAGCTGTGGCTCG	TNFAIP8;TNFAIP8;TNFAIP8	NM_001286817;NM_001286815;NM_001077654	5'UTR;5'UTR;Body											TNFAIP8	ENST00000388882.5	5'UTR	chr5:118645060-118645375	3								#N/A	-3.245219545	1.713806064	-3.26165238
cg01076129	chr6	49681334	-	25602889	80654191	TTACCAAACACCACATATAAACAACATCACTAAACTTTATACTTTCATCA	TTACCAAACGCCACGTATAAACGACGTCACTAAACTTTATACTTTCATCG	I	C	Grn	NA	NA	NA	NA	NA	NA		OpenSea	GCGATTGTTCACTTGCCAGGCGCCACGTGTGGGCGACGTCACTGGGCTTTATGCTTTCAT[CG]CCGCTATCTGCCTACGTGAGCTGCTCTCCTCCCATCGCCCCCGCCTCCCCTACTACGGAG	TTGCCAGGCGCCACGTGTGGGCGACGTCACTGGGCTTTATGCTTTCATCG	CRISP2;CRISP2;CRISP2;CRISP2;CRISP2	NM_001142417;NM_001142435;NM_001142407;NM_001142408;NM_003296	TSS200;TSS200;TSS200;TSS200;TSS200					6:49789137-49789351			CRISP2;CRISP2	ENST00000339139.4;ENST00000211238.6	TSS200;TSS200	CRISP2;CRISP2	ENST00000339139.4;ENST00000211238.6	TSS200;TSS200	chr6:49681160-49681415	3						TRUE		#N/A	1.78082224	1.438119632	2.934920288
cg01076704	chr20	31127744	+	9739897		AAAAATAACTTTTAAATAACAAAAAACTAAATTCAACTCATATCAACCCC		II			NA	NA	NA	NA	NA	NA	chr20:31123989-31124697	S_Shelf	GGGGCTCCACTTCTCAGTAACTCTGTTTAACCCCAGATAACTGCTCTCCTGCCCCTCGGC[CG]GGGCTGATATGAGCTGAATCCAGCTTCCTGCCACCCAAAAGCCACTTCCTGCCAAGCTGA	GAAGTGGCTTTTGGGTGGCAGGAAGCTGGATTCAGCTCATATCAGCCCCG					chr20:31127706-31127706				20:31127348-31128340	Unclassified_Cell_type_specific							chr20:31127660-31127995	3						TRUE		#N/A	-1.519071449	-0.732059448	-3.548160815
cg01077185	chr7	149562623	-	22731167		CCCTAAAAACACAAAAAAACTTCTAACACTACTAAATTCACACCCTCCTC		II			NA	NA	NA	NA	NA	NA	chr7:149558420-149558665	S_Shelf	CAGAACCACCGCCCTAGAGGCACAGAGGGGCTTCTGGCACTGCTAGGTTCACACCCTCCT[CG]CCCCGATCTTCCTTCCACCTAAAGTGAAGCACTTTTCCTTCCAAGGGCAGCTCCGTCTTG	CCTAGAGGCACAGAGGGGCTTCTGGCACTGCTAGGTTCACACCCTCCTCG	ZNF862	NM_001099220	3'UTR						7:149562279-149563322	Promoter_Associated_Cell_type_specific	ZNF862	ENST00000223210.4	3'UTR	ZNF862	ENST00000223210.4	3'UTR	chr7:149562605-149562915	3						TRUE		#N/A	-1.846736919	-0.034472503	-3.954307372
cg01077499	chr12	1617555	+	46738909		ACCATATACCCRTATATATACTAATATACTAACRAATATCCAAATCACCC		II			rs12230597	0.399909	NA	NA	NA	NA		OpenSea	TCGGCCCCAAGCTCCCGCCAGTAGCACGCAAAAGATCTCGGAGCTGGGGCACCCTGGCCC[CG]GGTGACCTGGACACCCGCTAGCACACTAGCATATACACGGGTATATGGCACTCGCCTGCT	CCATATACCCGTGTATATGCTAGTGTGCTAGCGGGTGTCCAGGTCACCCG											RP3-340I3.1	ENST00000515614.2	TSS1500	RP3-340I3.1	ENST00000515614.2	TSS1500	chr12:1617365-1617735	3								#N/A	-3.080795937	1.684013235	-3.51523321
cg01081456	chr6	123072613	-	47763899		ATACATCTTATCCTCAATTTTCACCATCTATACATACAAACATCTATACC		II			NA	NA	NA	NA	NA	NA		OpenSea	AGGTACTGTGGGTGCATCTTGTCCTCAATTTTCACCATCTATGCATGCAGGCATCTATGC[CG]AGAAGTCTTCCTTTAAAGCTTCCACATAGTTACTACCACATCCTGTCTAAAAGACCCTTC	CGGCATAGATGCCTGCATGCATAGATGGTGAAAATTGAGGACAAGATGCA																	chr6:123072545-123072770	3								#N/A	-1.961049863	0.344846996	-3.846255669
cg01083475	chr8	129115076	+	2656172		TAAAAAACACAATTCAACACACTACAAAAAACAACACAAACAAAATAAAC		II			NA	NA	NA	NA	NA	NA		OpenSea	ACACTGGCTTCCTTCCTTCCTGAAGCCTCCATCTGCTGCCGAGCTCAGGGCTTTGTTAGA[CG]CTCACCCTGCCTGTGTTGCTTCCTGCAGTGTGCTGAATTGTGTCTCCCAAAAGATATGCT	CGCTCACCCTGCCTGTGTTGCTTCCTGCAGTGTGCTGAATTGTGTCTCCC							TRUE		8:129115006-129115253	Unclassified							chr8:129114580-129115150	3								#N/A	-1.953914424	0.277121406	-3.867508902
cg01084048	chr17	66347949	+	48701162		TTTCTTACACTCCCTACAAATAACACATTTAAATTTACACAAAATATACC		II			NA	NA	NA	NA	NA	NA		OpenSea	TCCATCAGCAATAAATTAAAGATGCAGACAGGAAACAGTTAAGACGGCAAATAAGATACA[CG]GTACATTCTGTGCAAATTTAAATGTGTTATTTGCAGGGAGTGCAAGAAACCTTTCAACGA	CGGTACATTCTGTGCAAATTTAAATGTGTTATTTGCAGGGAGTGCAAGAA	ARSG;ARSG	NM_001267727;NM_014960	Body;Body														chr17:66347480-66347975	3								#N/A	-2.560805411	2.36194003	-3.203978925
cg01084425	chr15	90767097	+	99693133		TAAAAACCRCTAAAAACTCTCTACACATCCTTCATTATAAAAACACAAAC		II			NA	NA	NA	NA	NA	NA		OpenSea	GCTCCTGGGTTAATCTGGTTATTTCCTCTGCAGGCACAGGGGAACTACAGAAGGCTCTGC[CG]TCTGTGTCTTCACAATGAAGGATGTGCAGAGAGTCTTCAGCGGCCTCTACAAGGAGGTGA	AGAGGCCGCTGAAGACTCTCTGCACATCCTTCATTGTGAAGACACAGACG	SEMA4B;SEMA4B	NM_020210;NM_198925	Body;Body											SEMA4B;SEMA4B;SEMA4B;SEMA4B;SEMA4B;SEMA4B	ENST00000560993.1;ENST00000560089.1;ENST00000558065.1;ENST00000561252.1;ENST00000559983.1;ENST00000559247.1	TSS200;3'UTR;5'UTR;TSS1500;TSS1500;TSS1500			chr15:90766696-90767132	6	chr15:90766648-90769378	3				#N/A	-1.630566231	1.518159292	-2.638340981
cg01091620	chr12	12561471	-	4713850		TATCCATTTCCTAAATATTTTTCATCTTACAAACCTAAAACTCTATATCC		II			rs2193269	0.270283	NA	NA	NA	NA		OpenSea	ACCATCACCACTGTCCATTTCCTGAATGTTTTTCATCTTGCAAACCTGAAACTCTATATC[CG]TTAAACAGCAACTTCCTATCCTCTCTTCCTCCCAGCCCTGGTAACCACTGTTCTACTTTC	CGGATATAGAGTTTCAGGTTTGCAAGATGAAAAACATTCAGGAAATGGAC	LOH12CR1;LOH12CR1	NM_001300742;NM_058169	Body;Body											LOH12CR1	ENST00000543990.1	5'UTR	chr12:12561280-12561590	3								#N/A	-2.499232272	1.026793342	-4.229405044
cg01092365	chr3	12668988	-	67731553		TACTACATAAACCTAACCCCAAAATCAATCTCTAAAAAATACCAAAAAAC		II			NA	NA	NA	NA	NA	NA		OpenSea	CGTTAAAAAATTACTACATGGGCCTAACCCCAAAATCAGTCTCTGAAAGATACCAGGGGA[CG]TTTTAGGATAGAAAAAAAGGGATGACTCATAATTGCCAGTTATCTTAGCTTTCTGTAGTC	CGTCCCCTGGTATCTTTCAGAGACTGATTTTGGGGTTAGGCCCATGTAGT	RAF1	NM_002880	5'UTR								RAF1;RAF1;RAF1	ENST00000542177.1;ENST00000442415.2;ENST00000251849.4	5'UTR;5'UTR;5'UTR	RAF1;RAF1;RAF1;RAF1	ENST00000542177.1;ENST00000423275.1;ENST00000442415.2;ENST00000251849.4	5'UTR;5'UTR;5'UTR;5'UTR	chr3:12668845-12669115	3								#N/A	-2.162541927	1.755776289	-3.357029225
cg01095463	chr9	33117746	-	58678166		AAAATCCTCAAACAAAAATCCCCAAAAAATCTACTTTAATAAACCTATTC		II			NA	NA	NA	NA	NA	NA		OpenSea	TTCTGACTGTAAGGATCCTCAAGCAAAGGTCCCCAGGGGGTCTGCTTTAATGAACCTATT[CG]TAATTAGGTGTCATCACTTAGGTGCTGAGTCATCCACCTTTGGCACACCTCATACTACTG	CGAATAGGTTCATTAAAGCAGACCCCCTGGGGACCTTTGCTTGAGGATCC	B4GALT1	NM_001497	Body																chr9:33117401-33118209	5						#N/A	-1.410054365	0.74327052	-3.524069928
cg01099497	chr10	3969061	+	81796280		TAAAAATTTTCTTCCRCTACCAATTCCAAAAATATAACACATTACATCAC		II			rs943030	0.046733	NA	NA	NA	NA		OpenSea	CCTCCCATTGCAGCATATTCTAAATTATTCCCACGGGTGGGCCTTCGTTTTGAGAATGGA[CG]TGATGCAATGTGCTACATTCTTGGAATTGGCAGCGGAAGAAAATTCTCAGAGTTTTCAGT	GAGAATTTTCTTCCGCTGCCAATTCCAAGAATGTAGCACATTGCATCACG																	chr10:3968880-3969415	3								#N/A	1.116845465	0.939576454	2.742107506
cg01099596	chr2	28304009	+	98736457		CTCTATAACCAACCTACCAATCTACRAATCTATATAACTAACTACACTAC		II			rs78003529	0.037477	NA	NA	NA	NA		OpenSea	GAAGCAATAATGAGCCTACAAAACAATCTTCCTATAGCTGGGGAGAGGAGGGCAGGAAAA[CG]TAGTGCAGCCAGCCACATAGATTCGCAGACTGGCAGGCTGGTCACAGAGCGCCTGCTTCC	CGTAGTGCAGCCAGCCACATAGATTCGCAGACTGGCAGGCTGGTCACAGA	BRE;BRE;BRE;BRE;BRE;BRE	NM_199193;NM_199192;NM_004899;NM_199194;NM_199191;NM_001261840	Body;Body;Body;Body;Body;Body		chr2:28303771-28303771		TRUE										chr2:28303685-28304150	3								#N/A	-2.217035906	0.363103912	-3.821751248
cg01099825	chr9	140166114	-	35772832		TCCTATAATTCAATATAACTAACAATCAAAAAAAACTCTCTACAACTAAC		II			NA	NA	NA	NA	NA	NA	chr9:140167199-140167452	N_Shore	TTCGTTCTCTTTCCTGTGGTTCAGTGTAGCTGGCAGTCAGGGAGAACTCTCTGCAGCTGG[CG]CCGGCCCTGTATTTGTTAGGCTTGTTTCTCCTGGGCTCGGCTGCTGGGCAAGGCCTTTTG	CCTGTGGTTCAGTGTAGCTGGCAGTCAGGGAGAACTCTCTGCAGCTGGCG	COBRA1	NM_015456	Body						9:140165724-140166258	Unclassified_Cell_type_specific							chr9:140165840-140166135	3						TRUE		#N/A	-1.975218411	1.804479204	-3.123969087
cg01101332	chr4	2916624	+	24670134		TCACAATAACRTAAAACTAATACTCCTTTTCAATAATAACCTTAAAAACC		II			NA	NA	NA	NA	NA	NA		OpenSea	CCCATCGGGCCGGGCTCCTGCAGACCAGATGTGCCTTTCATCCACAGGGAGAGCTGGTGA[CG]GCCTCCAAGGCCATCATTGAAAAGGAGTACCAGCCCCACGTCATTGTGAGCACCACGGGC	CGGCCTCCAAGGCCATCATTGAAAAGGAGTACCAGCCCCACGTCATTGTG	ADD1;ADD1;ADD1;ADD1;ADD1;ADD1;ADD1;ADD1;ADD1;ADD1	NM_176801;NM_001119;NM_014189;NM_001286645;NM_014190;NM_176801;NM_001286645;NM_014190;NM_001119;NM_014189	ExonBnd;ExonBnd;ExonBnd;ExonBnd;ExonBnd;Body;Body;Body;Body;Body								ADD1	ENST00000264758.7	ExonBnd	ADD1;ADD1;ADD1;ADD1;ADD1;ADD1	ENST00000539149.1;ENST00000539149.1;ENST00000541843.1;ENST00000264758.7;ENST00000541051.1;ENST00000513762.1	1stExon;5'UTR;TSS200;ExonBnd;5'UTR;5'UTR	chr4:2916485-2916835	3								#N/A	-1.761172326	2.46639876	-3.139968924
cg01105356	chr16	11016097	-	77751284	87607374	ATAAAAACCAAAAACTTAACTCATATACTTCCAAACATAATATCCCTCCA	GTAAAAACCGAAAACTTAACTCGTATACTTCCGAACATAATATCCCTCCG	I	A	Red	NA	NA	NA	NA	NA	NA		OpenSea	TGCATCTGCGACGTGGGAGCCGAGAGCTTGGCTCGTGTGCTTCCGGACATGGTGTCCCTC[CG]GGTGATGGAGTGAGTGTGGGAGTCTGGGCGGTGGGTGGCTCAGCCCGGGGTGGGAGACAC	GTGGGAGCCGAGAGCTTGGCTCGTGTGCTTCCGGACATGGTGTCCCTCCG	CIITA	NM_000246	Body				TRUE				CIITA	ENST00000324288.8	ExonBnd	CIITA;CIITA;CIITA	ENST00000575513.1;ENST00000324288.8;ENST00000570546.1	TSS1500;ExonBnd;5'UTR	chr16:11015780-11016495	3						TRUE		#N/A	2.009549735	-0.745948275	2.896052975
cg01106748	chr9	139621513	+	96707471		AATTACRATTTCTTTTTTTCTCTAAAACRTCTACTCACTAAAAATAACAC		II			NA	NA	NA	NA	NA	NA	chr9:139622242-139623428	N_Shore	ACATTGGAGGATTGACCCTGTTCCAGCTCCAATGCACCAACTTACCCAACACCCCACGCA[CG]TGTCATCTCCAGTGAGCAGACGTCCTAGAGAAAAAAAGAAACCGCAATTTTGTATAAATC	ATTGCGGTTTCTTTTTTTCTCTAGGACGTCTGCTCACTGGAGATGACACG	SNHG7;SNHG7;SNHG7;SNORA43;SNORA17;SNHG7;SNHG7	NR_024543;NR_024542;NR_003672;NR_002975;NR_002958;NR_024543;NR_024542	Body;Body;Body;TSS1500;TSS200;ExonBnd;ExonBnd						9:139620837-139621658	Promoter_Associated	SNHG7;SNHG7;SNHG7;SNORA43;SNHG7;SNORA17	ENST00000414282.1;ENST00000416970.1;ENST00000447221.1;ENST00000362567.1;ENST00000436596.1;ENST00000391185.1	3'UTR;3'UTR;3'UTR;TSS1500;TSS1500;TSS200	SNHG7;SNHG7;SNHG7;SNORA43;SNHG7;SNORA17	ENST00000414282.1;ENST00000416970.1;ENST00000447221.1;ENST00000362567.1;ENST00000436596.1;ENST00000391185.1	3'UTR;3'UTR;3'UTR;TSS1500;TSS1500;TSS200	chr9:139619965-139621610	3								#N/A	-2.156948955	-2.07997379	-4.72079128
cg01108653	chr15	101668270	+	6702146		TTTCAATCTTACTATCCCCTAATATCCCTAAACCTAAAATTAAAATTACC		II			rs79137709	0.012163	NA	NA	NA	NA		OpenSea	GAATTGGCAGGACTATGGATGTGCTGGAGCTGGCTCAGCCTAGTGACAGCCAACGGTGCA[CG]GCAATTCCAATTCCAGGTCCAGGGACACCAGGGGATAGCAAGATTGAAATTGACCACAGT	CGGCAATTCCAATTCCAGGTCCAGGGACACCAGGGGATAGCAAGATTGAA									15:101667410-101668295	Promoter_Associated							chr15:101667280-101668375	3								#N/A	-2.160151752	1.030151812	-3.264091158
cg01110114	chr2	61192536	+	82608462		CCAAAAACAATTAAAAATTACCACTTCCTATAAATTACCATATAAACAAC		II			NA	NA	NA	NA	NA	NA		OpenSea	GAAGAGAAGCAATACTATTTTCATGAAAACCAAACAGCATTAACAATTTTACACCATTGA[CG]TTGTTTACATGGCAACTTACAGGAAGTGGCAATCCTCAACTGTTTCTGGGTGAGCAAAGA	CAGAAACAGTTGAGGATTGCCACTTCCTGTAAGTTGCCATGTAAACAACG	PUS10	NM_144709	Body						2:61192255-61192645	Gene_Associated_Cell_type_specific							chr2:61192420-61192690	3								#N/A	-2.138775479	-1.15046141	-3.843389942
cg01110155	chr18	9899324	+	91649430		CTCAAATTCCAATTACRCAACTACTTCTAATAACATAACAATATATTACC		II			NA	NA	NA	NA	NA	NA		OpenSea	CCTCCCAGAGAAGGCTTTAAGGAAGACTTCCTTTAAGTCATACCAGTTAACATGGCTAGA[CG]GTAATATATTGTCATGCTATCAGAAGCAGCTGCGTAACTGGAATTTGAGAGCACTCAACC	CGGTAATATATTGTCATGCTATCAGAAGCAGCTGCGTAACTGGAATTTGA					chr18:9899069-9899069												chr18:9899045-9899375	3								#N/A	2.964844068	-2.203300815	3.197456056
cg01110616	chr11	32055233	-	13624820		AAAAAAACTAAATCTTACCAAATTAAACAATCTACAAACRTTCRCATAAC		II			NA	NA	NA	NA	NA	NA		OpenSea	ATTTGAGAGGTAAGGAAACTAAATCTTGCCAGGTTAAGCAATCTGCAAACGTTCGCATGA[CG]TTTATGCAGCCGAGTCACATCCACATTCTCTCCCTGTCAGTTCCTTTCCCGGGAGCTAGA	CGTCATGCGAACGTTTGCAGATTGCTTAACCTGGCAAGATTTAGTTTCCT							TRUE							RCN1	ENST00000530348.1	5'UTR	chr11:32055100-32055330	3						TRUE		#N/A	1.928259352	-1.778836885	2.681050296
cg01110839	chr11	47437783	-	41607212		CCCAACTCAAACCCCTTTCCTTCCCCATTAAAATTAAAATAAATAAAAAC		II			NA	NA	NA	NA	NA	NA		OpenSea	GGGCAGCCCTGCCCAGCTCAGGCCCCTTTCCTTCCCCATTGAGGTTGGGGTAGGTGGGGG[CG]GTGAGGGCTCCACGTTGTCAGCGCTCAGGAATGTGCTCCGGCAGAGTGCTGAAGCCATAA	CGCCCCCACCTACCCCAACCTCAATGGGGAAGGAAAGGGGCCTGAGCTGG	SLC39A13;SLC39A13	NM_001128225;NM_152264	3'UTR;3'UTR				TRUE				SLC39A13;SLC39A13;SLC39A13	ENST00000524928.1;ENST00000533076.1;ENST00000362021.4	3'UTR;3'UTR;3'UTR	SLC39A13;SLC39A13;SLC39A13	ENST00000524928.1;ENST00000533076.1;ENST00000362021.4	3'UTR;3'UTR;3'UTR	chr11:47437445-47438175	3						TRUE		#N/A	-2.228807675	1.834917717	-3.115036315
cg01116484	chr11	116943299	-	59675252		AAACCTAAAAAATATACTAACATTTCTCCAAAAACRAACCCATACCACTC		II			NA	NA	NA	NA	NA	NA		OpenSea	TATCATCGGGCAAACCTGGAAAATGTGCTAACATTTCTCCAGAGGCGAACCCATACCACT[CG]CTAATACATATGAAAGATTTTGTCCCTAATATTTTTACTATCTGAAAATGTGAATGGGTT	AACCTGGAAAATGTGCTAACATTTCTCCAGAGGCGAACCCATACCACTCG	SIK3;SIK3;SIK3	NM_001281749;NM_025164;NM_001281748	Body;Body;5'UTR				TRUE				SIK3;SIK3	ENST00000375288.1;ENST00000434315.2	5'UTR;5'UTR	SIK3;SIK3;SIK3	ENST00000375288.1;ENST00000485363.1;ENST00000434315.2	5'UTR;3'UTR;5'UTR			chr11:116943243-116943674	6	chr11:116943064-116944322	6				#N/A	1.848808003	-1.087623	2.934119356
cg01116568	chr11	10476529	-	39810889		AAAAACAAATAAACCRTAATCTCTAAATAACTAAAACCCAACAACAACCC		II			NA	NA	NA	NA	NA	NA	chr11:10472000-10472857	S_Shelf	GAAACAGCTGTGAGGACAGGTGGGCCGTAATCTCTGGGTAGCTAAAGCCCAGCAGCAGCC[CG]AGGATCATGTGTCAACCCTGTAATACTGCTCTGTGCACACAGGAATTATGATGTGAGCTC	CGGGCTGCTGCTGGGCTTTAGCTACCCAGAGATTACGGCCCACCTGTCCT	AMPD3;AMPD3;AMPD3	NM_001025389;NM_001025390;NM_000480	TSS200;TSS1500;Body								AMPD3;AMPD3;AMPD3	ENST00000396553.2;ENST00000528723.1;ENST00000444303.2	TSS1500;TSS1500;5'UTR	AMPD3;AMPD3;AMPD3;AMPD3;AMPD3;AMPD3;AMPD3	ENST00000524866.1;ENST00000396553.2;ENST00000529834.1;ENST00000528723.1;ENST00000532250.1;ENST00000444303.2;ENST00000529835.1	5'UTR;TSS1500;TSS1500;TSS1500;5'UTR;5'UTR;5'UTR	chr11:10476420-10477090	3						TRUE		#N/A	-1.396349427	0.318360679	-2.865102157
cg01119319	chr7	38356808	-	5782597		RTCATATAAAATAAACACCAAAAACTATATAACTTCACCAAATCTCTCTC		II			NA	NA	NA	NA	NA	NA		OpenSea	CTGACAGTGCCGTCATATGAAATGGACACCAGGAACTGTATGACTTCACCAGGTCTCTCT[CG]ATACCAATATACAGATGTTGCAGAAATTGTTATTCCAGACACCACACATTCCAGGCGGGC	CGAGAGAGACCTGGTGAAGTCATACAGTTCCTGGTGTCCATTTCATATGA																					chr7:38356045-38359048	6		TRUE		#N/A	-2.295817193	3.09709953	-2.967259323
cg01129810	chr1	43407645	+	84618234		AAAATTAACTAAACTTCTTCCAAATAAACAAACAATAACTATAAAACCAC		II			NA	NA	NA	NA	NA	NA		OpenSea	TGCAGCTGAGCATGACTCAGCAGGCCAAGCCTTCCTGGTGACTTGCTCCTCAGCATCGGG[CG]TGGCCCCATAGCCACTGTCTGCCTATTTGGAAGAAGCCCAGCTAACTCTAGACACTACCT	GAGTTAGCTGGGCTTCTTCCAAATAGGCAGACAGTGGCTATGGGGCCACG	SLC2A1	NM_006516	Body		chr1:43407355-43407355												chr1:43407405-43407715	3								#N/A	-1.301498035	-0.785885563	-2.817793869
cg01132502	chr5	179335607	-	38645525	58710224	AAATAAACCATCACACCCAACCAATTCTCAAAATTCTAACACTAAAACCA	AAATAAACCATCGCGCCCGACCAATTCTCAAAATTCTAACACTAAAACCG	I	A	Red	NA	NA	NA	NA	NA	NA	chr5:179334344-179335115	S_Shore	CTGGGATTACAGGAGTGAACCATCGCGCCCGGCCAGTTCTCAGAATTCTGACACTGGGGC[CG]GGAGACTAGAAGAATCTTCCAGCGCAGGGCAGGTGCCAGGAGGCCCTGATACGGGCTGCA	CGGCCCCAGTGTCAGAATTCTGAGAACTGGCCGGGCGCGATGGTTCACTC	TBC1D9B;TBC1D9B	NM_198868;NM_015043	TSS1500;TSS1500						5:179334011-179336228	Promoter_Associated	TBC1D9B;TBC1D9B	ENST00000355235.3;ENST00000356834.3	TSS1500;TSS1500	TBC1D9B;TBC1D9B;TBC1D9B	ENST00000522224.1;ENST00000355235.3;ENST00000356834.3	TSS1500;TSS1500;TSS1500	chr5:179335565-179335935	3						TRUE		#N/A	2.592920167	-1.6530736	3.027544336
cg01143068	chr15	42888179	+	78734510		CCACRAACAACAAACATTATCAAAAATCTCTATCTTTCAAATATTTCTAC		II			rs78898799	0.035621	NA	NA	NA	NA		OpenSea	ACTTGTTTTTTCCGTCTTTAGAAACTTGACTGTGAATCTTTAAAGAGTAATTTTCAGACT[CG]TAGAAACATCTGAAAGACAGAGATTCTTGACAATGTTTGCTGCTCGTGGCACATGACTAT	CACGAGCAGCAAACATTGTCAAGAATCTCTGTCTTTCAGATGTTTCTACG	STARD9	NM_020759	Body				TRUE							STARD9;STARD9	ENST00000564158.1;ENST00000563872.1	5'UTR;5'UTR	chr15:42887880-42888370	3						TRUE		#N/A	-1.540737591	0.214971597	-3.565120187
cg01143853	chr18	59769538	-	24724279		CCACACAAACTAAAATCAAATTACTAAAAAATACCCATCTAATATACAAC		II			NA	NA	NA	NA	NA	NA		OpenSea	AAACAAAAAAACCACACAAACTGAAATCAAATTACTAAAAAGTACCCATCTAGTATGCAG[CG]TAACTGGGAACTGACTCAATTTTGAAACATCAAGTTCAAAGTTATTTTCACCACACCAAA	CGCTGCATACTAGATGGGTACTTTTTAGTAATTTGATTTCAGTTTGTGTG	PIGN;PIGN	NM_176787;NM_012327	Body;Body														chr18:59769400-59769770	3								#N/A	-2.156356815	2.543733317	-2.647580463
cg01146614	chr6	159235211	+	52800913		TACTTTTCCCACAACTACTTAAAAACTCTATTCATATATAACTAACTAAC		II			NA	NA	NA	NA	NA	NA	chr6:159239081-159240775	N_Shelf	GGGGACTGGCCTGAACAGAGGCCAAGGCTCCCTCTGGAACCCCAAATCACCCTCCTTGGA[CG]TCAGCCAGTCACACATGAATAGAGTCCCTAAGCAGCTGTGGGAAAAGCAAAACCAGACAA	GCTTTTCCCACAGCTGCTTAGGGACTCTATTCATGTGTGACTGGCTGACG	EZR;EZR	NM_003379;NM_001111077	Body;Body						6:159234894-159235376	Promoter_Associated	EZR	ENST00000476189.1	3'UTR	EZR	ENST00000476189.1	3'UTR	chr6:159234940-159235455	3						TRUE		#N/A	-2.997694211	-1.650042373	-4.844161255
cg01152025	chr9	15305873	-	37618235		TCTAAAAAATTACATAATTCTAAACACAACAAATCTCCTACAAACAAATC		II			NA	NA	NA	NA	NA	NA	chr9:15306722-15307386	N_Shore	CAATGCCCTAATCTAGAGAATTACATAGTTCTAAGCACAGCAAATCTCCTACAAACAGAT[CG]GGATTCAAATATTTCATTCTACAGTCTTGGGATCCTCAATGCAAGGGACAGGCTGTAAGC	CTAGAGAATTACATAGTTCTAAGCACAGCAAATCTCCTACAAACAGATCG	TTC39B;TTC39B;TTC39B;TTC39B	NM_001168340;NM_001168341;NM_152574;NM_001168339	Body;Body;Body;Body											TTC39B	ENST00000505732.1	3'UTR					chr9:15304558-15308065	6		TRUE		#N/A	1.324582516	0.534068345	3.333881924
cg01152729	chr11	47593274	-	24765237		AAAACAAAAAAAACTTAACAAAACCAACAAAACTTAAACCCAAACTTAAC		II			NA	NA	NA	NA	NA	NA		OpenSea	CTGCTTGATACAGAACAAAAAGAGCTTAACAGGACCAACAGGGCTTAAGCCCAGACTTGA[CG]TAACAGAAATGTGCCAATAGGTAATAGGTAATTTTTCTTTCTCTGACTTGTTTTGTTTTC	CGTCAAGTCTGGGCTTAAGCCCTGTTGGTCCTGTTAAGCTCTTTTTGTTC	PTPMT1;PTPMT1	NM_001143984;NM_175732	3'UTR;3'UTR				TRUE				PTPMT1;PTPMT1;PTPMT1;PTPMT1;PTPMT1;NDUFS3	ENST00000527079.2;ENST00000534775.1;ENST00000426530.2;ENST00000326674.9;ENST00000326656.8;ENST00000533507.1	5'UTR;3'UTR;3'UTR;3'UTR;3'UTR;5'UTR	PTPMT1;PTPMT1;PTPMT1;PTPMT1;PTPMT1;NDUFS3	ENST00000527079.2;ENST00000534775.1;ENST00000426530.2;ENST00000326674.9;ENST00000326656.8;ENST00000533507.1	5'UTR;3'UTR;3'UTR;3'UTR;3'UTR;5'UTR								TRUE		#N/A	1.485744102	0.857915027	3.132704163
cg01158456	chr1	169677921	+	73790980		TACATAAATCACACTAATATCTTACAAATTTCCTAACACATCATAAAACC		II			NA	NA	NA	NA	NA	NA		OpenSea	AGAATCTTCTAGCCCTTTGCCAGTTCATGGGTTTTTCAGAATAATGGTAAGTCCAGCAGT[CG]GTTCCATGATGTGCCAGGAAATCTGCAAGACATCAGTGTGACCTATGCAGACTTACATAA	CGGTTCCATGATGTGCCAGGAAATCTGCAAGACATCAGTGTGACCTATGC	SELL;SELL	NR_029467;NM_000655	Body;Body								SELL;C1orf112	ENST00000463108.1;ENST00000498289.1	3'UTR;5'UTR	SELL;SELL;SELL;C1orf112	ENST00000466340.1;ENST00000479657.1;ENST00000463108.1;ENST00000498289.1	3'UTR;TSS200;3'UTR;5'UTR	chr1:169677700-169678090	3								#N/A	-2.414680428	-2.635325144	-3.471324825
cg01163369	chr3	128370232	-	98672572		CRAATATACTTATTATTACTAATTTTCACTTACCTAATTTTTACAAAAAC		II			rs12630379	0.376594	NA	NA	NA	NA	chr3:128368929-128369805	S_Shore	GCGCCCAGCCGCGAGTGTACTTATTATTACTAGTTTTCACTTACCTAATTTTTACAGGAG[CG]GCCCTTGCCTAGGTCTCTACTCTCTCCTACCATTCTTCCTGTCCAATAATTCTGCTCGTT	GAGTGTACTTATTATTACTAGTTTTCACTTACCTAATTTTTACAGGAGCG	RPN1	NM_002950	TSS1500								RPN1;RPN1;RPN1;RPN1	ENST00000537139.1;ENST00000545956.1;ENST00000296255.3;ENST00000497289.1	TSS1500;TSS1500;TSS1500;5'UTR	RPN1;RPN1;RPN1;RPN1;RPN1;RPN1;RPN1;RPN1;RPN1	ENST00000497415.1;ENST00000537139.1;ENST00000476931.1;ENST00000481168.1;ENST00000545956.1;ENST00000296255.3;ENST00000495462.1;ENST00000495462.1;ENST00000497289.1	TSS1500;TSS1500;TSS1500;TSS1500;TSS1500;TSS1500;1stExon;3'UTR;5'UTR	chr3:128370080-128370490	3						TRUE		#N/A	2.248171772	-1.800801531	2.687753413
cg01164949	chr2	37700211	-	93622239		CACATACTTTTAAAAACAATATTTACAATTTCTACCACTCCAATATCAAC		II			NA	NA	NA	NA	NA	NA		OpenSea	CTTTTCCAACTCACATGCTTTTAAAAGCAATGTTTGCAGTTTCTGCCACTCCAATGTCAA[CG]AGAATTTATTTTAAAATGTGTATGAACTGGCAGCTTCTCAGAAAAAAAAAACATTGTTTT	ACATGCTTTTAAAAGCAATGTTTGCAGTTTCTGCCACTCCAATGTCAACG							TRUE										chr2:37700205-37700455	3								#N/A	2.467475389	-0.566867248	2.839870069
cg01165615	chr3	71355299	-	37762256		CTTTACATAAACACAAACACTCAACAAATAAATAACTAACTCAATCAAAC		II			NA	NA	NA	NA	NA	NA		OpenSea	GGAAGAGGCCCCTTTGCATAAACACAAACACTCAGCAAATGAATAACTGGCTCAATCAGA[CG]CCCGCTGTGCCTTCTACCTGTCCTCACTCTGACAGGAGACACTGCCTATTCCAGGGGACA	TTTGCATAAACACAAACACTCAGCAAATGAATAACTGGCTCAATCAGACG	FOXP1;FOXP1;FOXP1;FOXP1;FOXP1;FOXP1	NM_001244812;NM_001244816;NM_001244808;NM_032682;NM_001244810;NM_001012505	TSS1500;5'UTR;5'UTR;5'UTR;5'UTR;5'UTR								FOXP1;FOXP1;FOXP1;FOXP1;FOXP1;FOXP1	ENST00000484350.1;ENST00000318796.5;ENST00000475937.1;ENST00000493089.1;ENST00000318779.3;ENST00000318789.4	TSS1500;5'UTR;5'UTR;5'UTR;5'UTR;5'UTR	FOXP1;FOXP1;FOXP1;FOXP1;FOXP1;FOXP1;FOXP1;FOXP1;FOXP1	ENST00000484350.1;ENST00000470112.1;ENST00000493010.2;ENST00000318796.5;ENST00000327590.4;ENST00000475937.1;ENST00000493089.1;ENST00000318779.3;ENST00000318789.4	TSS1500;TSS200;3'UTR;5'UTR;5'UTR;5'UTR;5'UTR;5'UTR;5'UTR	chr3:71354365-71355355	3								#N/A	-2.332792136	1.355451793	-3.552617786
cg01169008	chr1	54364918	-	86767247		AATTAATCTAAAATTAACTTCATTTCAACCCCTATTTAAAATCTTCTAAC		II			NA	NA	NA	NA	NA	NA		OpenSea	GGATACCTGAGAGTTAATCTGAAATTGGCTTCATTTCAGCCCCTGTTTAAAATCTTCTAA[CG]TCTTTCCAGCTGTACTTACAAGTGTTGTCCAATAACTATAAATAGGATTTCTCTGCTGAC	GTTAATCTGAAATTGGCTTCATTTCAGCCCCTGTTTAAAATCTTCTAACG	DIO1;DIO1;DIO1;DIO1	NM_213593;NM_001039716;NM_001039715;NM_000792	Body;Body;Body;Body								DIO1;DIO1	ENST00000534069.1;ENST00000524406.1	5'UTR;5'UTR	DIO1;DIO1;DIO1;DIO1;DIO1	ENST00000534069.1;ENST00000526329.1;ENST00000524406.1;ENST00000529329.1;ENST00000527060.1	5'UTR;5'UTR;5'UTR;3'UTR;3'UTR	chr1:54364445-54365215	3								#N/A	-1.640055751	0.453320143	-3.068031992
cg01174827	chr1	36615864	-	66760969		CTCTCAATTATTATAAAAACTAATAAACCACRCATACCCAACACTTAAAC		II			NA	NA	NA	NA	NA	NA	chr1:36614855-36615462	S_Shore	TTGCTAAATCTCTCTCAGTTGTTGTAAAGACTGGTGAGCCACGCATGCCCAGCACTTGGG[CG]CATAAAAGGCATAAAAGAAACGTGTATTCCCTTCCAGCCACCCTCCAAAAACAAGCCAAC	CGCCCAAGTGCTGGGCATGCGTGGCTCACCAGTCTTTACAACAACTGAGA	TRAPPC3;TRAPPC3;TRAPPC3;TRAPPC3;TRAPPC3;TRAPPC3;TRAPPC3	NM_014408;NM_001270897;NM_001270896;NM_001270894;NR_073097;NR_073098;NM_001270895	TSS1500;TSS1500;TSS1500;TSS1500;TSS1500;TSS1500;5'UTR				TRUE		1:36614198-36616219	Promoter_Associated	TRAPPC3;TRAPPC3;TRAPPC3;TRAPPC3	ENST00000373163.1;ENST00000373166.3;ENST00000373159.1;ENST00000373162.1	TSS1500;TSS1500;TSS1500;TSS1500	TRAPPC3;TRAPPC3;TRAPPC3;TRAPPC3;TRAPPC3	ENST00000497251.1;ENST00000373163.1;ENST00000373166.3;ENST00000469757.1;ENST00000373162.1	TSS1500;TSS1500;TSS1500;TSS1500;TSS1500	chr1:36614585-36616850	3								#N/A	1.835781345	-0.723638782	3.435543014
cg01181777	chr6	41840188	+	81716390		ATAACACACAAAACTATCACTTCATACTTAAATAATTACACAACAATCRC		II			rs9462750	0.010111	NA	NA	NA	NA		OpenSea	GGAAGTAAGGAGCCCCTCTGCCTGGCCGCCGCCCCGTCTGGGAAGTGAGGAGTGCCTCTG[CG]CGACTGCTGTGCAACCATCCAAGTATGAAGTGACAGCCTTGTGTGTTATCTTTCTGTCCT	CGCGACTGCTGTGCAACCATCCAAGTATGAAGTGACAGCCTTGTGTGTTA	USP49;USP49	NM_001286554;NM_018561	TSS1500;5'UTR								USP49;USP49;USP49;USP49	ENST00000297229.2;ENST00000373010.1;ENST00000394253.2;ENST00000373006.1	TSS1500;5'UTR;5'UTR;5'UTR	USP49;USP49;USP49;USP49;USP49;USP49	ENST00000297229.2;ENST00000437061.1;ENST00000373010.1;ENST00000394253.2;ENST00000423567.1;ENST00000373006.1	TSS1500;TSS1500;5'UTR;5'UTR;5'UTR;5'UTR	chr6:41839920-41840210	3								#N/A	2.115284291	-0.245319361	3.008409725
cg01182697	chr1	54520432	-	34601530		CCCTACTACACCCTTATAATTACTCCRATTTACACCATATATACTAACTC		II			NA	NA	NA	NA	NA	NA	chr1:54518601-54519299	S_Shore	TTTCTGCACACCCCTGCTACACCCTTGTAATTACTCCGGTTTACACCATGTGTGCTAGCT[CG]TAGGACAAGTCCCCTTCGTTGTTATTCTTTTGCAAAATGTAGTCTGTTAGGAATGTTAAA	CGAGCTAGCACACATGGTGTAAACCGGAGTAATTACAAGGGTGTAGCAGG	C1orf83;TMEM59	NM_153035;NM_004872	Body;TSS1500								TMEM59;TMEM59;TCEANC2	ENST00000234831.5;ENST00000371341.1;ENST00000498272.1	TSS1500;TSS1500;5'UTR	TMEM59;TMEM59;TMEM59;TMEM59;TMEM59;TCEANC2	ENST00000452421.1;ENST00000420738.1;ENST00000234831.5;ENST00000440019.1;ENST00000371341.1;ENST00000498272.1	TSS1500;TSS1500;TSS1500;TSS1500;TSS1500;5'UTR	chr1:54520060-54520450	3					TRUE	TRUE		#N/A	-1.366754552	-0.629882824	-2.869607072
cg01183586	chr2	111980326	+	70700884		CAACCTTCATAACTTCTAAAAAACTTACCTTAACCTCATCTTTCCTATAC		II			NA	NA	NA	NA	NA	NA	chr2:111980804-111981163	N_Shore	GGCAACAAAGTTCATGATCAAAGTAATGTCAGCTAAGAATTTTGCTAGCTAGGCACAGAA[CG]CATAGGAAAGATGAGGTCAAGGCAAGTTTCTTAGAAGCCATGAAGGCTGAGCTGAATTTG	CGCATAGGAAAGATGAGGTCAAGGCAAGTTTCTTAGAAGCCATGAAGGCT											AC068491.1	ENST00000439362.1	3'UTR	AC068491.1	ENST00000439362.1	3'UTR								TRUE		#N/A	2.387164835	-1.154580907	3.547709816
cg01193159	chr1	171939206	-	56717545		AAATCCATATAACTTTAAAACTTTCATTAAACAAAACCACAAATTTTAAC		II			NA	NA	NA	NA	NA	NA		OpenSea	AGTAAATATAGAAGTCCATGTGACTTTGGGGCTTTCATTGGGCAAAACCACAAGTTTTGG[CG]GAAACAGATAAAGATAAGCACTTATTCTTATTTGGCATAGATAGTTCCTTCCTTCTGCAT	CGCCAAAACTTGTGGTTTTGCCCAATGAAAGCCCCAAAGTCACATGGACT	DNM3;DNM3;DNM3	NM_001278252;NM_001136127;NM_015569	Body;Body;Body											DNM3	ENST00000523513.1	TSS200	chr1:171939045-171939270	3								#N/A	-1.797172011	-0.63118365	-3.187725599
cg01195907	chr7	37384666	-	10710247		TAATAAAAACCTCAACAACACCAACAATTATATAAATAACTAACTTCAAC		II			NA	NA	NA	NA	NA	NA		OpenSea	AGCAGAGTTAATAATGGAAGCCTCAACAACACCAGCAGTTATATAAATAACTAACTTCAG[CG]CAGCTGACAAGTAAAGGAAATGAACCAAAACAAAACCGCTACTCCTTTGGCCAAAGATGA	AATGGAAGCCTCAACAACACCAGCAGTTATATAAATAACTAACTTCAGCG	ELMO1;ELMO1;ELMO1	NM_001206482;NM_014800;NM_001206480	5'UTR;5'UTR;5'UTR								ELMO1;ELMO1;ELMO1	ENST00000442504.1;ENST00000448602.1;ENST00000310758.4	5'UTR;5'UTR;5'UTR	ELMO1;ELMO1;ELMO1;ELMO1;ELMO1;ELMO1	ENST00000442504.1;ENST00000463390.1;ENST00000453399.1;ENST00000445322.1;ENST00000448602.1;ENST00000310758.4	5'UTR;3'UTR;5'UTR;5'UTR;5'UTR;5'UTR	chr7:37384520-37384855	3								#N/A	-1.892993935	0.439604476	-3.653443848
cg01199537	chr21	43688508	+	3718573		AACACCAACCAAAAACTTCCTATAATAATCRAATTTCCTAAATATCCAAC		II			rs55946253	0.070448	NA	NA	NA	NA		OpenSea	TTTCCTTACATAAATAGAGGTAGGGGTGTGTGTGTGTGTGTGTGTGTGTGTGCGCGCGCG[CG]CTGGATACTCAGGAAACCCGACTACCACAGGAAGCCTCTGGCTGGTGTTTCCTGGGCCCC	ACACCAGCCAGAGGCTTCCTGTGGTAGTCGGGTTTCCTGAGTATCCAGCG	ABCG1;ABCG1;ABCG1;ABCG1;ABCG1;ABCG1	NM_207627;NM_207629;NM_004915;NM_016818;NM_207174;NM_207628	Body;Body;Body;Body;Body;Body		chr21:43688335-43688335				21:43688225-43688644	Promoter_Associated_Cell_type_specific	ABCG1	ENST00000462050.1	5'UTR	ABCG1;TMPRSS3	ENST00000462050.1;ENST00000553129.1	5'UTR;3'UTR	chr21:43688360-43688595	3								#N/A	-1.519504886	-0.276612996	-3.353915145
cg01200812	chr20	48825055	-	60626533		TCTTCTTTCTAACTCTACAACCTAAAATAAATAACCTACTTTATACCTCC		II			NA	NA	NA	NA	NA	NA		OpenSea	ATCCCAGTTCTTCTTCTTTCTGGCTCTGCAACCTGGGGTGAGTGGCCTACTTTGTACCTC[CG]TTTCCACTTTCAGAGCCTGCCTATGACAGCATTTACTTAATAGCATTGGTGAGCAGAGTC	CGGAGGTACAAAGTAGGCCACTCACCCCAGGTTGCAGAGCCAGAAAGAAG																	chr20:48824720-48825095	3								#N/A	2.116265732	-0.994842518	3.747503216
cg01200965	chr2	75065513	+	13670152		TCAAATCATACTTTAACCTCAAATCATACTTTAAATAAAAAAATAACTAC		II			NA	NA	NA	NA	NA	NA	chr2:75060879-75062664	S_Shelf	AGGGCCAGCTAGTCTTAGGCTAAAGGGATGGTATATGGGTGGACACTTGGAGGGGTAGTT[CG]CAGTTATCTCTTCATCCAAAGCATGACCTGAGGCCAAAGCATGACCTGAGGCCGGTCCTG	CGCAGTTATCTCTTCATCCAAAGCATGACCTGAGGCCAAAGCATGACCTG	HK2	NM_000189	Body								HK2	ENST00000409174.1	5'UTR	HK2	ENST00000409174.1	5'UTR	chr2:75065105-75065630	3						TRUE		#N/A	2.37719279	1.092910303	4.815063518
cg01207474	chr10	35736855	-	92620594		AAAAAATATACTTTTAACCAAAAAATATAAACCTACCCCTAACATTTCCC		II			NA	NA	NA	NA	NA	NA		OpenSea	GGCAGGAAAACAAAAGATATGCTTTTAACCAAAAAATGTAGGCCTGCCCCTGGCATTTCC[CG]TGATGAAGGTGTTTGAGGCTGTGCTTTGCCGTTCATGGTGTAGCTCCTCATTCGTTTTCA	CGGGAAATGCCAGGGGCAGGCCTACATTTTTTGGTTAAAAGCATATCTTT	CCNY;CCNY;CCNY;CCNY;CCNY	NM_181698;NM_001282853;NM_001282854;NM_145012;NM_001282852	5'UTR;5'UTR;5'UTR;Body;Body						10:35736622-35737327	Promoter_Associated_Cell_type_specific	CCNY;CCNY;CCNY;CCNY	ENST00000374706.1;ENST00000265375.9;ENST00000456784.2;ENST00000492478.1	5'UTR;5'UTR;5'UTR;5'UTR	CCNY;CCNY;CCNY;CCNY;CCNY;CCNY;CCNY	ENST00000470025.1;ENST00000374706.1;ENST00000490012.1;ENST00000493157.1;ENST00000265375.9;ENST00000456784.2;ENST00000492478.1	5'UTR;5'UTR;5'UTR;5'UTR;5'UTR;5'UTR;5'UTR	chr10:35736600-35737370	3								#N/A	-2.025781538	1.324485252	-3.733907916
cg01208778	chr3	121804704	+	1674218		CTACCRATTCATACTTATAATTAAATAAACCAAACCTACTAAACTAACAC		II			rs150576079	0.0114	NA	NA	NA	NA		OpenSea	CAAGGCCCCAGGGAGCTGATGTTGCACTGGAGCTCTACTCTCCTCTCAGCGAGCTGGTGA[CG]TGCCAGTCCAGCAGGCCTGGCTTATCCAACCACAAGTATGAATCGGCAGAAGGCAATGAG	CGTGCCAGTCCAGCAGGCCTGGCTTATCCAACCACAAGTATGAATCGGCA	CD86;CD86;CD86;CD86;CD86	NM_001206925;NM_001206924;NM_175862;NM_176892;NM_006889	5'UTR;Body;Body;5'UTR;5'UTR						3:121804613-121804728	Unclassified_Cell_type_specific	CD86;CD86;CD86	ENST00000469710.1;ENST00000483949.1;ENST00000393627.2	5'UTR;5'UTR;5'UTR	CD86;CD86;CD86;CD86;CD86	ENST00000469710.1;ENST00000478390.1;ENST00000483949.1;ENST00000482356.1;ENST00000393627.2	5'UTR;5'UTR;5'UTR;5'UTR;5'UTR	chr3:121804500-121804830	3								#N/A	-2.009355	1.426391257	-3.280100398
cg01215778	chr8	142150462	+	68667166		AATAACTACACAAAATACTTACRTCATACCTAATACTAAACTACTCACAC		II			NA	NA	NA	NA	NA	NA		OpenSea	GTCTGGGTAGCTCCAGCTCCTCCCGGGCTACTGTAACAGTAGCAGCAGCAGCCACGCGCG[CG]TGTGAGCAGCTCAGCACCAGGCATGACGTAAGCACTTTGTGTAGTCATTCATTTAATCCT	ATGACTACACAAAGTGCTTACGTCATGCCTGGTGCTGAGCTGCTCACACG	DENND3	NM_014957	Body				TRUE							DENND3;DENND3	ENST00000518249.1;ENST00000518198.1	TSS1500;3'UTR	chr8:142150380-142150635	3								#N/A	-1.772851724	-0.378294967	-3.074060842
cg01216311	chr17	7025714	+	59777546		AAACTCTCTAAAATAAAATTCTTCTTTCTCAAAAAAACTTCCTTTATAAC		II			NA	NA	NA	NA	NA	NA		OpenSea	TAACACTTAGCAAATAATTCGAATTAAGTTAACACTCAAGACACTGACTGTGGCTAAGAA[CG]CCACAAAGGAAGTCCTCCTGAGAAAGAAGAATCTTATTTTAGAGAGTTTTTATTTTAAGA	CGCCACAAAGGAAGTCCTCCTGAGAAAGAAGAATCTTATTTTAGAGAGTT																			chr17:7025617-7026122	6						#N/A	-2.163668855	1.773407645	-2.805701974
cg01220680	chr20	866011	+	14803880	33621277	AAACTACAAAAACTCCAAAACCAAAAAAACACACAAAAATACATACTTCA	GAACTACAAAAACTCCAAAACCGAAAAAACGCGCGAAAATACGTACTTCG	I	C	Grn	rs138750068	0.0293	NA	NA	NA	NA	chr20:865828-866064	Island	AACCGCTTCTCGAGCGCGCTGCGGGGTAGGGGGCGCACAGAGGTGAGCCTGGCATCCTCG[CG]AAGCACGCACCCCCGCGCGCCTCCCCGGCCCTGGAGTCCCTGCAGCCCGACGATGAGACT	GGGCTGCAGGGACTCCAGGGCCGGGGAGGCGCGCGGGGGTGCGTGCTTCG	ANGPT4	NM_015985	Body				TRUE	20:813710-814031									chr20:865680-866015	3						TRUE		#N/A	-2.845163106	-0.32267554	-4.98564215
cg01233840	chr7	96452755	+	65684928		TACTTATCTAAATCACCAAACATAAATAAATATACAAAAAACAAACCTTC		II			NA	NA	NA	NA	NA	NA		OpenSea	CACAAGTCTTGGAAACAGATGTCTGATTTTCTTATTTCATAATCTGAAAATCCAGAAGTA[CG]AAGGTCTGTTCTTTGCATATTCATTTATGCCTGGTGACTCAGACAAGTATCGAGGGAGGG	CGAAGGTCTGTTCTTTGCATATTCATTTATGCCTGGTGACTCAGACAAGT																	chr7:96452660-96452895	3								#N/A	2.253401493	-1.609592079	4.061601249
cg01236347	chr12	101854174	+	13630234		CAAAATTTCTACTACTACTTCTTCTTTTCTTTTTTTAAAAACAAACTCTC		II			NA	NA	NA	NA	NA	NA		OpenSea	TGAGGCAGAGGTTGCAGTGAGCCAAGATTGTGTCATTGCACTCCAGCCTGGGCAACAGAG[CG]AGAGTCTGTCTCCAAAAAAAGAAAAGAAGAAGCAGCAGCAGAAACTCTGCCTGATACAGA	AGAGTTTCTGCTGCTGCTTCTTCTTTTCTTTTTTTGGAGACAGACTCTCG																					chr12:101853396-101854407	6				#N/A	2.349470323	-2.557824724	3.106086071
cg01241798	chr16	88904469	-	52637887		RAAATTCCCTACACRATAAAAAATAATACATCRTAAAAAACCTCCCAACC		II			rs117624874	0.048177	NA	NA	NA	NA	chr16:88905509-88905750	N_Shore	TGGCGGCGGCCGGGGTTCCCTGCACGGTGAAGGGTGGTGCATCGTGAGGAGCCTCCCAGC[CG]CCTGGAACCCGCCTGACATGCCCCTCGTGGCCCCGGCTCCTTCCTTCCACGTTTTCTGAA	CGGCTGGGAGGCTCCTCACGATGCACCACCCTTCACCGTGCAGGGAACCC	GALNS	NM_000512	Body					16:87431881-87432759			GALNS	ENST00000439266.1	3'UTR	GALNS;GALNS;GALNS;GALNS;GALNS;GALNS;GALNS	ENST00000561812.1;ENST00000566563.1;ENST00000562931.1;ENST00000562593.1;ENST00000567525.1;ENST00000568613.1;ENST00000439266.1	3'UTR;TSS200;TSS1500;3'UTR;3'UTR;3'UTR;3'UTR	chr16:88904005-88904495	3						TRUE		#N/A	-1.663454119	2.310114108	-3.006215106
cg01243072	chr2	43398171	+	75630113	84657495	AATCTACAACCAAAAACATAAAAAAAATACACTAACCCTAAATAAAAACA	AATCTACGACCAAAAACGTAAAAAAAATACGCTAACCCTAAATAAAAACG	I	A	Red	NA	NA	NA	NA	NA	NA	chr2:43398040-43398276	Island	TTCCTGCCGTGCCCTGCCCGTGCCAGCTCCTCGGTGCTCATCCCGGCTCCCTGAAATGCT[CG]CTTCCACTCAGGGCCAGCGCACTCCCTCCACGTCCCTGGCCGCAGATCTGTCCTGCTTTG	CGCTTCCACTCAGGGCCAGCGCACTCCCTCCACGTCCCTGGCCGCAGATC								2:43251583-43251695									chr2:43397825-43398395	3						TRUE		#N/A	-2.732621273	3.9694815	-2.939396938
cg01244939	chr12	104194724	+	37737160		ACACTAATAAAACCTCTCTATAATACTTACATAAACCAACTATTCTATAC		II			NA	NA	NA	NA	NA	NA		OpenSea	GCAGAGAACTATAAAAGTGCCTATTTCCTGATGTCACTGAGAAGATCACAGGAGCTACCA[CG]TATAGAACAGTTGGTCTATGTAAGCACTATAGAGAGGCTTCACTAGTGTGGCTGTGAAAG	CACTAGTGAAGCCTCTCTATAGTGCTTACATAGACCAACTGTTCTATACG	NT5DC3	NM_001031701	Body				TRUE				NT5DC3	ENST00000465502.1	3'UTR	NT5DC3	ENST00000465502.1	3'UTR					chr12:104193237-104194777	6				#N/A	-2.192817791	0.820760015	-3.762213053
cg01247275	chr22	40616762	-	24610225		TAAAAAACTTAACTATAAAAACCCCRAATTAACCAAAAAAATTAACAAAC		II			NA	NA	NA	NA	NA	NA		OpenSea	ACGTAAAACAGTGGAAAGCTTAACTATAGAAACCCCGAGTTGGCCAGGAGAATTGGCAGG[CG]CTTGCTTTCTTCACTTTCCCTTCCCTTTTAAAGCCTTTGTTTTAGGAAAAAGGAAATTGG	CGCCTGCCAATTCTCCTGGCCAACTCGGGGTTTCTATAGTTAAGCTTTCC	TNRC6B;TNRC6B;TNRC6B	NM_001024843;NM_015088;NM_001162501	Body;Body;Body				TRUE							TNRC6B	ENST00000489500.1	5'UTR	chr22:40616700-40617235	3								#N/A	2.231779332	-2.595554479	3.898827255
cg01248108	chr7	114619572	-	74724880		TTCTTTAACTAACTAACTTTTTCCTATTTTTAATTTAACCCAACCTCAAC		II			NA	NA	NA	NA	NA	NA		OpenSea	TTAATTTCTTTTTCTTTAACTGGCTGACTTTTTCCTGTTTTTAATTTAGCCCAACCTCAG[CG]CTTGCCTCAGCTTCAGACTTCAGCCCAGGTGCCAAGTGGTGAGGAAATAGGCAAGATAAA	CGCTGAGGTTGGGCTAAATTAAAAACAGGAAAAAGTCAGCCAGTTAAAGA	MDFIC;MDFIC;MDFIC;MDFIC	NM_199072;NM_001166345;NM_199072;NM_001166345	ExonBnd;ExonBnd;Body;Body								MDFIC	ENST00000257724.3	ExonBnd	MDFIC	ENST00000393486.1	ExonBnd	chr7:114619520-114619770	3								#N/A	-2.270964779	2.018398965	-4.008196663
cg01248273	chr2	160589097	-	73672876		AAATCCTACTCTATCACCCAACTTATAATATAATTAAACAATCATAACTC		II			NA	NA	NA	NA	NA	NA		OpenSea	TTTAAGAGACAGGGTCCTGCTCTGTCACCCAGCTTGTAGTGTAGTTGAGCAATCATGACT[CG]GCGCAGCCACAACTTTCTGGGCACAAGCAATCCTCCTGCCTCAGCCTCCTGAGTAGCTGG	GGTCCTGCTCTGTCACCCAGCTTGTAGTGTAGTTGAGCAATCATGACTCG	MARCH7;MARCH7;MARCH7;MARCH7	NM_001282807;NM_001282805;NM_022826;NM_001282806	TSS1500;Body;Body;Body								MARCH7;MARCH7	ENST00000409591.1;ENST00000473749.1	TSS1500;5'UTR	MARCH7;MARCH7	ENST00000409591.1;ENST00000473749.1	TSS1500;5'UTR										#N/A	-1.493222112	-0.03258693	-2.933954524
cg01250398	chr19	45443100	-	86758919		ATACATTCACACTATTATACAACCATCCCCACTATTTACAAAATATCTTC		II			rs73045696	0.412785	NA	NA	NA	NA		OpenSea	AGTGGCATTAAGTACATTCACACTGTTGTGCAACCATCCCCACTATTTGCAGGATGTCTT[CG]TCATCCCAAACAGAAACTCTGGGTGTTTTCAATCTGCTGATGATTGCTACAGAGGAATTC	TACATTCACACTGTTGTGCAACCATCCCCACTATTTGCAGGATGTCTTCG																	chr19:45442980-45443235	3								#N/A	-2.087186142	1.106660325	-3.289518779
cg01264703	chr2	64938640	+	49717134		ACTCTACCATTTAAATCCTACTACTAAAAACAAAACTAACTTTAAACTAC		II			rs75753409	0.01086	NA	NA	NA	NA		OpenSea	AATTTGGCAAGGTATGTGGAAAACCAAGGCATATAGAATCAAATACCACATACAGTAGTG[CG]CAGCCCAAAGCCAGCTTTGTTTTCAGTAGCAGGACTCAAATGGCAGAGTGAAGGCCAGCG	CGCAGCCCAAAGCCAGCTTTGTTTTCAGTAGCAGGACTCAAATGGCAGAG											SERTAD2	ENST00000476805.1	3'UTR	SERTAD2	ENST00000476805.1	3'UTR	chr2:64938425-64938730	3								#N/A	-1.858287909	0.691970764	-3.141545671
cg01271485	chr2	55650017	-	97673162		AAAAAAAACCATAATCCCATTTAAAAATCTCTAAAAAAAAACTATCTCCC		II			NA	NA	NA	NA	NA	NA	chr2:55646621-55647329	S_Shelf	ACTAAATGGTTAGAAAGGACCATGGTCCCATTTAGAAATCTCTAGAGAAAGACTGTCTCC[CG]TGTATCACAATTGAGGCTTTCTCCTTCAGGTTGCATATGAATAACACAACCCATGTACCA	CGGGAGACAGTCTTTCTCTAGAGATTTCTAAATGGGACCATGGTCCTTTC																								TRUE		#N/A	1.43656509	-0.114365185	2.910513994
cg01272334	chr15	42764512	-	39725537		ATATACATTTTCRTTCTCRTACCATAATAACCAAATCTAAAACACTCAAC		II			NA	NA	NA	NA	NA	NA		OpenSea	GATGTGGCATAATATGCATTTTCGTTCTCGTACCATAGTGACCAGATCTGAAGCACTCAA[CG]TCACAGCTGCAATGAGGAAGTAACATTTAGTAACCTTTTCTCCTCAGTACCTTCTTACAT	TATGCATTTTCGTTCTCGTACCATAGTGACCAGATCTGAAGCACTCAACG	ZNF106;ZNF106	NM_001284307;NM_001284307	ExonBnd;5'UTR								ZFP106;ZFP106;ZFP106	ENST00000565380.1;ENST00000565380.1;ENST00000434903.2	ExonBnd;5'UTR;5'UTR	ZFP106;ZFP106;ZFP106;ZFP106;ZFP106	ENST00000565380.1;ENST00000567041.1;ENST00000565380.1;ENST00000564754.1;ENST00000434903.2	ExonBnd;5'UTR;5'UTR;5'UTR;5'UTR	chr15:42764445-42764915	3								#N/A	-1.311634966	0.419782036	-2.755575764
cg01281718	chr6	71376634	-	14603173		ATAAACCCCATATTAAAACTTCCTCATAATATACAACATACCAAATCATC		II			NA	NA	NA	NA	NA	NA	chr6:71377385-71378178	N_Shore	ATTTGGCTTGCATAAGCCCCATATTAGAACTTCCTCATAATATACAACATGCCAAATCAT[CG]AAACTGCGTCACCCGGAGTTCAAACTTCATGAGCCTGGATTAGGGTCTGGGTTCCAATGA	CGATGATTTGGCATGTTGTATATTATGAGGAAGTTCTAATATGGGGCTTA	SMAP1;SMAP1	NM_001044305;NM_021940	TSS1500;TSS1500						6:71376518-71376669	Unclassified_Cell_type_specific	SMAP1;SMAP1	ENST00000370442.2;ENST00000422334.2	TSS1500;TSS1500	SMAP1;SMAP1	ENST00000370442.2;ENST00000422334.2	TSS1500;TSS1500	chr6:71376520-71376935	3						TRUE		#N/A	2.054792962	-1.227970967	3.243861741
cg01284709	chr11	104972078	-	75674478		ACTCACATAAACCTCCACAAATACTAATAATAACTTCCAAAAAAACAAAC		II			NA	NA	NA	NA	NA	NA		OpenSea	CCCTCACTTTTGCTCACATAAACCTCCACAGATACTGATGATAGCTTCCAGAAGAGCAAG[CG]CCTTCCACAACTTTTTCCTCCCAGGGGCCTGTTTTTGGGACAGTAAAAGACTCACCGGCC	CTCACATAAACCTCCACAGATACTGATGATAGCTTCCAGAAGAGCAAGCG	CARD17;CASP1;CASP1;CASP1;CASP1;CASP1	NM_001007232;NM_001223;NM_033292;NM_033294;NM_033293;NM_033295	Body;Body;Body;Body;Body;Body														chr11:104972005-104972290	3						TRUE		#N/A	2.025779338	-0.694662852	3.742941533
cg01285176	chr22	31691644	+	33644233		ATCAAATATCAATAAATAAACCCTCRCTACATACAAAAACAATACATTAC		II			NA	NA	NA	NA	NA	NA		OpenSea	AATGAGAGTAGTTTTAAATTTCAGAACAGCAGAAGGTTCTTTGAAGTTGGTCACTCAGCA[CG]TAATGTATTGCCTTTGTATGCAGCGAGGGTTCATTTATTGATATCTGATGAAATGCTCCT	TCAGATATCAATAAATGAACCCTCGCTGCATACAAAGGCAATACATTACG									22:31691524-31692057	Unclassified_Cell_type_specific	RP3-400N23.6	ENST00000440456.1	5'UTR	RP3-400N23.6	ENST00000440456.1	5'UTR	chr22:31691305-31691655	3								#N/A	3.170846689	-2.316264163	2.913057308
cg01288337	chr14	92991035	+	86715423		TACAAACAAAAACTAAATAAAAAATTTCCAAAATAACACRAAACTCTAAC		II			rs74072919	0.099634	NA	NA	NA	NA		OpenSea	AGTGAGGGTCTTGTTTCCACTGGGCAAGGCTTCCCCAGCCCTAGCTCTGCAGTCCTCAGG[CG]TCAGAGCTTCGTGCCACTCTGGAAACTCTTCATCCAGCCCCTGCTTGCAGATGAATTGGT	GCAAGCAGGGGCTGGATGAAGAGTTTCCAGAGTGGCACGAAGCTCTGACG	RIN3	NM_024832	Body				TRUE										chr14:92990965-92991210	3						TRUE		#N/A	-2.474401302	0.852442608	-4.63917061
cg01289959	chr17	19976149	-	81764959		ATAACAATTAAAATACAACTTATAACAATAACTAAACTTAACCCAAACCC		II			rs17685952	0.016753	NA	NA	NA	NA		OpenSea	TATCCAGTAAAATAGCAATTAAAATGCAGCTTGTGGCAATGACTAAGCTTAGCCCAGGCC[CG]CTGATAGAGTTCTTGGTGCCTGTGGATATAACACATGTTGCTTGTTTACCTTCACAACAT	CGGGCCTGGGCTAAGCTTAGTCATTGCCACAAGCTGCATTTTAATTGCTA	SPECC1	NM_001243439	5'UTR								SPECC1	ENST00000395530.1	5'UTR	SPECC1;SPECC1;SPECC1	ENST00000413167.1;ENST00000395530.1;ENST00000472876.1	TSS1500;5'UTR;5'UTR	chr17:19976040-19976230	3								#N/A	-2.239172805	2.101234344	-2.849872368
cg01292810	chr3	184241840	-	68691130		TTAAAAACTAAAAATATTACTACAATAACTCATCTACTACTAACAAAATC		II			NA	NA	NA	NA	NA	NA	chr3:184243085-184243328	N_Shore	GAGAGGCAGTGTTGAGGGCTGGGAGTGTTACTACAATGACTCATCTGCTGCTGGCAAGAT[CG]CTTTGGAGAACGACTGGGCAGTAATTTGTAGCACTGAAGTTAGGCATCCCTTGCAATGTC	TGAGGGCTGGGAGTGTTACTACAATGACTCATCTGCTGCTGGCAAGATCG																	chr3:184241660-184241935	3						TRUE		#N/A	2.765032169	-4.030295186	3.579220047
cg01294757	chr10	29977335	-	75768136		TCAAATACTCCCTAAAATATAACAAAAACAACCAAACATCTAAAAATACC		II			NA	NA	NA	NA	NA	NA		OpenSea	CTCCCAGGTGATCAGATGCTCCCTAGAGTGTGGCAGGGGCAGCCAAGCATCTGAAGATGC[CG]TTCAGATCCCACTGGGATTTCTGCCTCGTTCCCTGCTTTCTTTGTTATTTAACACCAGGC	CGGCATCTTCAGATGCTTGGCTGCCCCTGCCACACTCTAGGGAGCATCTG	SVIL	NM_003174	5'UTR		chr10:29977181-29977181						SVIL;SVIL	ENST00000375398.2;ENST00000375400.3	5'UTR;5'UTR	SVIL;SVIL;SVIL	ENST00000375398.2;ENST00000375400.3;ENST00000465422.1	5'UTR;5'UTR;3'UTR	chr10:29977000-29977570	3								#N/A	1.313205786	-0.148579005	3.278746275
cg01294862	chr3	194882923	-	75600826		TATAATAATCCAAAATCACRCAACTAATCAATAATAAAACTCRAAACCCC		II			NA	NA	NA	NA	NA	NA		OpenSea	AAATCGAGAAGTATAATAATCCAAGATCACGCAGCTGGTCAGTGGTAGGGCTCGAAACCC[CG]TCTGTTGGGCTCGACAGCCTGGTGCCTGCTTTTCACTGCCCATGCTGCCCTGCCTTCCGG	CGGGGTTTCGAGCCCTACCACTGACCAGCTGCGTGATCTTGGATTATTAT	XXYLT1;XXYLT1	NM_001308069;NM_152531	Body;Body											XXYLT1;XXYLT1	ENST00000418940.1;ENST00000491138.1	3'UTR;3'UTR	chr3:194882805-194883415	3								#N/A	-1.570828583	-1.01796669	-3.963650203
cg01295093	chr12	50635543	-	9792932		TTTATACTCTTAAATTACCACAAAACTAAAACTCAATACTTCTAAATTCC		II			NA	NA	NA	NA	NA	NA		OpenSea	TACTTTTATATTTTGTACTCTTAGATTGCCACAAGACTGAGGCTCAATACTTCTGAATTC[CG]TGTTCAGGCCTCAGACTTTTCTCAGAGGCCCTTACAGCAACTAGCATTCTTCTGACACAA	CGGAATTCAGAAGTATTGAGCCTCAGTCTTGTGGCAATCTAAGAGTACAA	LIMA1;LIMA1	NM_001113546;NM_016357	Body;Body											LIMA1	ENST00000549681.1	3'UTR	chr12:50635060-50635595	3								#N/A	3.377044477	-1.49278333	4.402868144
cg01296173	chr15	34535560	+	8613873		CTCTTTCCTCTTATAACTCAAAACTCATTAATTATATCCTATATATACCC		II			NA	NA	NA	NA	NA	NA		OpenSea	CATTGGTAAGTGAAGACAGAAAGGGAACAAGGAGAAAGTTAGCAAAGAAGAATGTAGCAA[CG]GGTACATACAGGACATAATTAATGAGCTCTGAGCTATAAGAGGAAAGAGATGGGATGGTA	CGGGTACATACAGGACATAATTAATGAGCTCTGAGCTATAAGAGGAAAGA	SLC12A6;SLC12A6;SLC12A6;SLC12A6;SLC12A6;SLC12A6	NM_005135;NM_001042497;NM_133647;NM_001042494;NM_001042495;NM_001042496	Body;Body;Body;Body;Body;Body											SLC12A6	ENST00000560023.1	3'UTR	chr15:34535500-34535730	3								#N/A	-1.52417576	0.834385697	-3.781694794
cg01297806	chr2	235949554	-	97636931		CATCTATTTTCTTTATATTTTACACAATACCTTCTCCCAATACCTTACTC		II			NA	NA	NA	NA	NA	NA	chr2:235951452-235951814	N_Shore	CTTGCCCTCACCATCTGTTTTCTTTGTGTTTTGCACAGTGCCTTCTCCCAGTGCCTTGCT[CG]TAGACAACCCCACACCTTTCGGAAATGCAAAGGAAGTGATTGCGATCAAGGACTATTGCC	CGAGCAAGGCACTGGGAGAAGGCACTGTGCAAAACACAAAGAAAACAGAT	SH3BP4	NM_014521	Body					2:235614217-235615191			SH3BP4	ENST00000538289.1	TSS1500	SH3BP4	ENST00000538289.1	TSS1500								TRUE		#N/A	-1.669712611	1.383828144	-2.89578271
cg01300291	chr3	194980397	-	71767271		RTACRACAAACCTATAAAATAACATCCRAATCCCTCCCRCAATTAAAAAC		II			rs58766684	0.024761	NA	NA	NA	NA	chr3:194980332-194981275	Island	AGGACAGTCGCGTGCGACAGGCCTGTAAGGTGGCATCCGAGTCCCTCCCGCAATTAAGGA[CG]CCGGGCTCCAGGCCAGCGCCAGGGACAGACCCAGCACCAGGGCGGCCCCCGGAGCCGGCC	TGCGACAGGCCTGTAAGGTGGCATCCGAGTCCCTCCCGCAATTAAGGACG	C3orf21	NM_152531	Body				TRUE	3:196461622-196462688	3:194980250-194981229	Promoter_Associated				XXYLT1;XXYLT1	ENST00000455281.1;ENST00000494175.1	3'UTR;3'UTR	chr3:194979460-194980490	3						TRUE		#N/A	-2.034923361	-1.241921885	-3.707721442
cg01300317	chr12	110316883	+	29629846		TCTAAAATAATTATAATTACCTAAAAACTATAATTCCCCTCCTTCACCTC		II			NA	NA	NA	NA	NA	NA	chr12:110318011-110318778	N_Shore	CCTCACAGCTGCCCTAGGAGATCAGCATCCCCGTTTCACAGCTGGGGACACTGAGGCTCA[CG]AGGTGAAGGAGGGGAACTATAGCCTCCAGGTAACCACAACCATCCCAGAGCTCAGGACAC	CGAGGTGAAGGAGGGGAACTATAGCCTCCAGGTAACCACAACCATCCCAG	GLTP	NM_016433	Body			CDMR	TRUE										chr12:110316585-110316995	3						TRUE		#N/A	1.472251955	-1.289453489	3.148023473
cg01302823	chr22	40437213	+	48671979		TTAAACCCTACACACTTATATACAAACCAAATACACTATATTCTTAAAAC		II			NA	NA	NA	NA	NA	NA	chr22:40440852-40441810	N_Shelf	CCCTCCAGCAAAAAGCCAACTGTATAGAACACCACATATAGAGCGCTAAGAATAGCACAG[CG]CTCCAAGAACATAGTGCACTTGGCCTGCATACAAGTGTGCAGGGCTTAACGAGTCTTTTT	CGCTCCAAGAACATAGTGCACTTGGCCTGCATACAAGTGTGCAGGGCTTA						RDMR											chr22:40436865-40437250	3								#N/A	-1.609765773	-0.895415455	-3.555296035
cg01303372	chr10	121415189	-	93796470		TCCTTCRTATTTCCAACAAATTACAATTATAACTAAACAAATTCCTATAC		II			NA	NA	NA	NA	NA	NA	chr10:121410566-121411827	S_Shelf	TGGCCGTTCTCTCCTTCGTATTTCCAGCAAGTTGCAGTTGTGGCTGAGCAAGTTCCTGTG[CG]ACTGCATGAAAGTGATTTGTTGGGGGGCAGATGAACAGCATGGCCAGATGCCTTGGAGCC	CGCACAGGAACTTGCTCAGCCACAACTGCAACTTGCTGGAAATACGAAGG	BAG3	NM_004281	Body						10:121414976-121415882	Promoter_Associated_Cell_type_specific				BAG3	ENST00000450186.1	TSS1500	chr10:121415025-121415570	3						TRUE		#N/A	-2.211158307	-0.262914206	-4.375413166
cg01304461	chr12	10103711	+	49647829		AAAAAAACCAAAATCTATTACTAAAATACCAAAAATTCAACCTAAATCCC		II			NA	NA	NA	NA	NA	NA		OpenSea	ATAAAGTCATCTCCCCTGGAAATACTTGCCTCAGTGATTGGCATTCTGTGCAATGAGTAA[CG]GGACCTAGGCTGAACCTCTGGCATTTCAGTAACAGATTTTGGTTCCCTCATCAGGAAGAC	CGGGACCTAGGCTGAACCTCTGGCATTTCAGTAACAGATTTTGGTTCCCT	CLEC12A	NM_001207010	TSS1500						12:10103534-10104181	Unclassified_Cell_type_specific	AC091814.3;CLEC12A	ENST00000420905.1;ENST00000355690.4	3'UTR;TSS1500	AC091814.3;CLEC12A	ENST00000420905.1;ENST00000355690.4	3'UTR;TSS1500	chr12:10103680-10103950	3								#N/A	-1.622784188	0.620788972	-3.650061628
cg01315067	chr10	51576232	+	41795248		AATTAAATTATTACTTCACAATATCAAAACTCCAAAATTCCRAAACATAC		II			NA	NA	NA	NA	NA	NA	chr10:51572198-51572620	S_Shelf	AGGACTTGCTTTAGGAATCTAGTAATACAGTCAGCACTGTATGTATTTGAGTTTGTCTCC[CG]TATGTTCCGGAATTCTGGAGTTTTGACATTGTGAAGCAACAATTTAATTTTATTGATTCA	ATTAAATTGTTGCTTCACAATGTCAAAACTCCAGAATTCCGGAACATACG	NCOA4;NCOA4;NCOA4;NCOA4;NCOA4	NM_001145262;NM_005437;NM_001145263;NM_001145261;NM_001145260	TSS200;5'UTR;5'UTR;Body;Body				TRUE				NCOA4;NCOA4;NCOA4;NCOA4;NCOA4;NCOA4;NCOA4	ENST00000443446.1;ENST00000498586.1;ENST00000430396.2;ENST00000330923.6;ENST00000414907.2;ENST00000344348.6;ENST00000374082.1	TSS200;5'UTR;5'UTR;5'UTR;5'UTR;5'UTR;5'UTR	NCOA4;NCOA4;NCOA4;NCOA4;NCOA4;NCOA4;NCOA4	ENST00000443446.1;ENST00000498586.1;ENST00000430396.2;ENST00000330923.6;ENST00000414907.2;ENST00000344348.6;ENST00000374082.1	TSS200;5'UTR;5'UTR;5'UTR;5'UTR;5'UTR;5'UTR					chr10:51571258-51578073	6		TRUE		#N/A	1.534331486	-1.020672504	2.863828052
cg01321051	chr8	32342057	+	19625159		TATATTATACAAATAACTCCAAATAAATTCTATACCTACTAAACAACATC		II			rs35888485	0.015525	NA	NA	NA	NA		OpenSea	AAAACACAATGAGTTCAGTTTGAAGCATTTTGAAGTCAAGGTGATTTTGTGAAATACAAA[CG]ATGCTGTCCAGCAGGCATAGAATCTATCTGGAGTCATTTGTACAATATACCTATGCCTTT	CGATGCTGTCCAGCAGGCATAGAATCTATCTGGAGTCATTTGTACAATAT	NRG1	NM_013962	Body																							#N/A	1.47110877	0.147771251	3.040758103
cg01323212	chr6	42719001	+	4640441		AAAAAAAACCCACACAATAAAAATAATTTAAAACTCTCCACCCAAAACAC		II			rs61139861	0.033394	NA	NA	NA	NA	chr6:42714707-42715042	S_Shelf	AGCCAAGTCCCCCTCCAACCCCAAGGTCCTGGCAGCATTGGCCTCAGGCGTGGGAGGACC[CG]TGTCCTGGGTGGAGAGCCTTAAATCACTTTCACTGTGTGGGTTCCTTTTTCTCTAAATTG	AAAGGAACCCACACAGTGAAAGTGATTTAAGGCTCTCCACCCAGGACACG											KIAA0240	ENST00000394167.1	5'UTR	KIAA0240	ENST00000394167.1	5'UTR	chr6:42718920-42719375	3						TRUE		#N/A	1.899584129	-1.360246171	2.764384608
cg01323706	chr7	129845832	+	8739317		AATATACTTATTATTACTACACCCTATTAAACAAATTAAAAATTTAAACC		II			NA	NA	NA	NA	NA	NA	chr7:129845146-129845424	S_Shore	TCCCAAACGCCTGCTGGCCTCCCACCGCCTTTTGGGATTACAGGCGTGGCCCACCGCGCC[CG]GCCTAAATTCTTAATCTGTTTAATAGGGTGCAGCAATAACAAGCACACCCAAAATTTGTT	GTGTGCTTGTTATTGCTGCACCCTATTAAACAGATTAAGAATTTAGGCCG	TMEM209	NM_032842	TSS1500								TMEM209;TMEM209;TMEM209;TMEM209	ENST00000462753.1;ENST00000473456.1;ENST00000336804.8;ENST00000397622.2	TSS1500;TSS1500;TSS1500;TSS1500	TMEM209;TMEM209;TMEM209;TMEM209;TMEM209	ENST00000462753.1;ENST00000471077.1;ENST00000473456.1;ENST00000336804.8;ENST00000397622.2	TSS1500;TSS1500;TSS1500;TSS1500;TSS1500					chr7:129843741-129846533	6		TRUE		#N/A	3.491762867	-1.081210165	4.030648229
cg01323964	chr7	65219171	+	49727560		TAACRAATAATTTTACATCCTTACCTCTTTAAACAAATATAAAACTCTAC		II			NA	NA	NA	NA	NA	NA	chr7:65215732-65216495	S_Shelf	ATTGCAGAGTAACAGTGGAGGCTGCTGAGCTTTCATTTTAGGAGATACCTGGCTTATTCT[CG]TAGAGCCCTACACTTGCCTAAAGAGGCAAGGATGTAAAATTATCCGTTACTGTTAACTGT	AACGGATAATTTTACATCCTTGCCTCTTTAGGCAAGTGTAGGGCTCTACG	SNORA22;CCT6P1	NR_002961;NR_003110	TSS1500;Body								SNORA22;CCT6P1	ENST00000383907.1;ENST00000442266.1	TSS1500;5'UTR	SNORA22;CCT6P1;CCT6P1	ENST00000383907.1;ENST00000443108.1;ENST00000442266.1	TSS1500;5'UTR;5'UTR	chr7:65219120-65219330	3						TRUE		#N/A	-1.819447122	1.152540658	-2.998048438
cg01326874	chr19	21264999	-	80722965		TCCAATCAAACCTACAACTAAAACRAACAAAACRACTTCRAAAATATAAC		II			NA	NA	NA	NA	NA	NA	chr19:21265164-21265433	N_Shore	GTTGGGAACCGTCCAATCAGGCCTGCAGCTGGAGCGGACAGGACGGCTTCGGGGATGTGG[CG]GGGCCTTTGTCTCTCGCTGCAGCTGGAGCTGCAGGTCTCGCCTTCACTGCCCTGTGTCCT	CCAATCAGGCCTGCAGCTGGAGCGGACAGGACGGCTTCGGGGATGTGGCG	ZNF714;ZNF714;ZNF714;ZNF714;ZNF714	NM_182515;NM_182515;NR_117088;NR_117087;NR_117086	1stExon;5'UTR;Body;Body;Body					19:21056822-21057273	19:21264740-21265193	Promoter_Associated	ZNF714;ZNF714;ZNF714	ENST00000291770.6;ENST00000343332.5;ENST00000343332.5	TSS200;1stExon;5'UTR	ZNF714;ZNF714;ZNF714	ENST00000291770.6;ENST00000343332.5;ENST00000343332.5	TSS200;1stExon;5'UTR	chr19:21264800-21265050	3								#N/A	2.938714628	-0.388912076	3.515059566
cg01327169	chr3	183738470	+	12644220		TTACACAACATAAATATTATTTAAAAATACCCACAATTCTAACCRAACRC		II			rs2872245	0.23133	NA	NA	NA	NA	chr3:183735183-183736103	S_Shelf	AGCTCAAGTGATCGGCCCACCTCAGCCTCCCAAAGTGCTGGGATTACAGGAGTGAGCTAC[CG]CGCCCGGCCAGAATTGTGGGTATTTCTAAATAATATTTATGTTGTGTAATGTACTAAACA	CGCGCCCGGCCAGAATTGTGGGTATTTCTAAATAATATTTATGTTGTGTA																								TRUE		#N/A	-1.590037345	1.615074743	-2.782674166
cg01331196	chr3	11287078	+	7745118		TTACTCAAAATCACRCAACTAAAAAATAATTACTAAATTAAAATTTAAAC		II			NA	NA	NA	NA	NA	NA		OpenSea	GACTGAACGAGACTTCATCTAAAAAAAAAAAATAGAGAAACCCTGAGTTAGATAGACCTA[CG]TTCAAATCTTAACTTAGCAACCACTTCCCAGCTGCGTGACCTTGAGTAAGATGCTTCACC	TACTCAAGGTCACGCAGCTGGGAAGTGGTTGCTAAGTTAAGATTTGAACG	HRH1;HRH1;HRH1	NM_001098213;NM_001098212;NM_001098211	5'UTR;5'UTR;5'UTR				TRUE				HRH1;HRH1	ENST00000438284.2;ENST00000431010.2	5'UTR;5'UTR	HRH1;HRH1;HRH1	ENST00000438284.2;ENST00000431010.2;ENST00000413416.1	5'UTR;5'UTR;5'UTR	chr3:11287040-11287375	3						TRUE		#N/A	-1.371994166	1.724838524	-2.648450794
cg01331914	chr9	35814223	-	78762881		CTTAAATCTCTTTCCACTCTCACCTTATTAATACATTTCCACTTATTTCC		II			NA	NA	NA	NA	NA	NA	chr9:35814649-35815119	N_Shore	TCTTGCGATGGCTTGAATCTCTTTCCACTCTCACCTTGTTAGTACATTTCCACTTATTTC[CG]TTACTTGTTTTCTGATCTTTAAGCCTTGTCGCCTGTTTTATTTAAGTTTTAATGCAATCG	CGGAAATAAGTGGAAATGTACTAACAAGGTGAGAGTGGAAAGAGATTCAA	HINT2	NM_032593	Body				TRUE		9:35813009-35815894	Promoter_Associated	TMEM8B;HINT2;HINT2	ENST00000377996.1;ENST00000474908.1;ENST00000474908.1	TSS1500;3'UTR;1stExon	TMEM8B;HINT2;HINT2;HINT2;HINT2;HINT2;HINT2;HINT2	ENST00000377996.1;ENST00000472085.1;ENST00000474908.1;ENST00000461169.1;ENST00000474848.1;ENST00000474908.1;ENST00000471774.1;ENST00000490578.1	TSS1500;3'UTR;3'UTR;3'UTR;3'UTR;1stExon;TSS1500;TSS1500			chr9:35814151-35815829	6	chr9:35813126-35816282	6				#N/A	1.784970164	0.091614294	4.428983875
cg01332683	chr16	16190393	-	76603305		AAAATTCATCAAACAAACCCCCACATTCCTTCTAACTATCCTCAAAAACC		II			NA	NA	NA	NA	NA	NA		OpenSea	CAGCTGCCGAGAGAGTTCATCAGACAGACCCCCACATTCCTTCTGGCTGTCCTCAGAGGC[CG]GATTTCTTCCTCTTTTGAGGATGAAGAGCTTTCTCTGCCGAGGCTGGGGGAGGAGGTCAG	CGGCCTCTGAGGACAGCCAGAAGGAATGTGGGGGTCTGTCTGATGAACTC	ABCC1;ABCC1;ABCC1;ABCC1;ABCC1	NM_019862;NM_019898;NM_019899;NM_004996;NM_019900	Body;Body;Body;Body;Body				TRUE		16:16189687-16190756	Gene_Associated_Cell_type_specific	ABCC1	ENST00000576557.1	TSS1500	ABCC1;ABCC1	ENST00000576557.1;ENST00000575422.1	TSS1500;5'UTR	chr16:16190065-16190775	3						TRUE		#N/A	-2.074924374	0.679105292	-4.034665608
cg01337986	chr14	21175477	+	43709890		TACACAATTTTCTTAAAATATCTCCTATCTAAATAAAATAATCCTCACAC		II			NA	NA	NA	NA	NA	NA		OpenSea	AAAGTGTAGCCTGATTAACACTTACTCATAATTATATTTTTGTCCAGGATTCTTGTTAAC[CG]TGTGAGGATTACTTCACCCAGACAGGAGATATTCCAAGAAAATTGTGTAAAACTTTATCC	ACACAATTTTCTTGGAATATCTCCTGTCTGGGTGAAGTAATCCTCACACG											RP11-903H12.3	ENST00000554286.1	TSS200	RP11-903H12.3	ENST00000554286.1	TSS200			chr14:21175061-21176234	4	chr14:21174952-21176185	4				#N/A	2.540072614	-1.8798123	3.013915014
cg01347250	chr1	153600152	+	83639909	95763215	AACAAAATCTATCCAAACAACTCCTCTCCCTAACCAAATAAAAACACTCA	AACGAAATCTATCCAAACAACTCCTCTCCCTAACCAAATAAAAACGCTCG	I	T	Red	NA	NA	NA	NA	NA	NA		OpenSea	CCCAATCAGGCCGCTTGCCCTGAGCCCTCAGGTCTGGACCCGGGCTCCCTGCCAGCCACA[CG]AGCGCCCCCACTTGGTCAGGGAGAGGAGCTGCCTGGACAGATCTCGTTCGGCAGGGGTCC	CGAGCGCCCCCACTTGGTCAGGGAGAGGAGCTGCCTGGACAGATCTCGTT	S100A13;S100A13;S100A13;S100A1;S100A13;S100A13	NM_001024211;NM_005979;NM_001024210;NM_006271;NM_001024213;NM_001024212	TSS200;5'UTR;5'UTR;TSS1500;TSS1500;TSS1500				TRUE		1:153599959-153600708	Unclassified_Cell_type_specific	S100A13;S100A1;S100A13;S100A13;S100A13;S100A1;S100A1;S100A1;S100A13;S100A13;S100A13	ENST00000491177.1;ENST00000368698.3;ENST00000440685.2;ENST00000339556.3;ENST00000368699.1;ENST00000469893.1;ENST00000292169.1;ENST00000368696.3;ENST00000392622.1;ENST00000392623.1;ENST00000472233.1	3'UTR;TSS1500;5'UTR;5'UTR;5'UTR;TSS1500;TSS1500;TSS1500;TSS1500;TSS1500;3'UTR	S100A13;S100A13;S100A13;S100A1;S100A13;S100A13;S100A13;S100A1;S100A1;S100A1;S100A1;S100A13;S100A13;S100A13;S100A13	ENST00000476133.1;ENST00000491177.1;ENST00000497086.1;ENST00000368698.3;ENST00000440685.2;ENST00000339556.3;ENST00000368699.1;ENST00000469893.1;ENST00000292169.1;ENST00000368696.3;ENST00000436839.1;ENST00000392622.1;ENST00000392623.1;ENST00000484413.1;ENST00000472233.1	3'UTR;3'UTR;3'UTR;TSS1500;5'UTR;5'UTR;5'UTR;TSS1500;TSS1500;TSS1500;TSS1500;TSS1500;TSS1500;3'UTR;3'UTR	chr1:153599340-153600475	3								#N/A	-2.496505327	-1.505030544	-4.859067099
cg01348970	chr17	42581598	-	94795339		TTATACAATAAAAAAATTAAATTCAATAATCTCTAATACTCCTACCTAAC		II			NA	NA	NA	NA	NA	NA	chr17:42580377-42581046	S_Shore	CAGTTTCCTTTTTATACAATAGGGAAATTGGATTCAGTAATCTCTGATGCTCCTGCCTAG[CG]CTGACTATGAGAGTCAAGAATCGGATTTTTCCATCCCTTCTGAGGACCTCACCCAGTGCT	TATACAATAGGGAAATTGGATTCAGTAATCTCTGATGCTCCTGCCTAGCG	GPATCH8	NM_001002909	TSS1500						17:42579882-42581675	Promoter_Associated	GPATCH8;GPATCH8;GPATCH8	ENST00000434000.1;ENST00000541307.1;ENST00000335500.3	TSS1500;TSS1500;TSS1500	GPATCH8;GPATCH8;GPATCH8	ENST00000434000.1;ENST00000541307.1;ENST00000335500.3	TSS1500;TSS1500;TSS1500	chr17:42581300-42581635	3						TRUE		#N/A	2.467703829	1.139954565	4.427449439
cg01349615	chr2	29545087	-	38663534		CTCTATCTCAACCTTCTTAACAACAACAAACTAACAAAAAAAACCCTAAC		II			rs13404555	0.154582	NA	NA	NA	NA		OpenSea	GCATGTCCTTCCTCTGTCTCAGCCTTCTTGGCAGCAGCAGGCTGACAAAGAGGGCCCTAA[CG]CTTCCTGGCTGTGACAGCACCTTAGTGAATTATTACTCATTTCCCCCAGATTCTCTGTGC	TCTGTCTCAGCCTTCTTGGCAGCAGCAGGCTGACAAAGAGGGCCCTAACG	ALK	NM_004304	Body														chr2:29544925-29545170	3								#N/A	-1.444767093	0.179898607	-3.152256565
cg01350857	chr1	25983951	-	75798278		ATAAAACRTAACCCTAAAACTTAAAATAATAATACCTTCCTCTTACAACC		II			NA	NA	NA	NA	NA	NA		OpenSea	GGGGGAAAGCCATGAAGCGTGGCCCTGAGGCTTGAAGTGGTGGTGCCTTCCTCTTGCAGC[CG]GAGGTGCCTACCTTCTAGTGAATCATCCGCACACAGAAGCAATTTATGCTCCTCATTATT	CGGCTGCAAGAGGAAGGCACCACCACTTCAAGCCTCAGGGCCACGCTTCA	MAN1C1;MAN1C1	NM_020379;NM_001289010	Body;Body								RP1-187B23.1;MAN1C1;MAN1C1	ENST00000436991.1;ENST00000374331.5;ENST00000263979.3	3'UTR;5'UTR;5'UTR	RP1-187B23.1;MAN1C1;MAN1C1	ENST00000436991.1;ENST00000374331.5;ENST00000263979.3	3'UTR;5'UTR;5'UTR	chr1:25983740-25983995	3								#N/A	-1.674023453	0.49332205	-3.824268796
cg01354879	chr6	84140050	+	12750882		TCACRTTAACAATCTAAAAATCCAAATCCTCTCRATTTCTAAAATAACAC		II			NA	NA	NA	NA	NA	NA	chr6:84140412-84140998	N_Shore	CCAAGCCATGCAAAGTGTCCAAGACAGAGGCCACCCACCACGCATTCCCAGACTCTTAAC[CG]TGTCACTCCAGAAACCGAGAGGACTTGGATTTCCAGATTGCTAACGTGATCTGAAGGCAC	CACGTTAGCAATCTGGAAATCCAAGTCCTCTCGGTTTCTGGAGTGACACG	ME1	NM_002395	Body		chr6:84139998-84139998	RDMR					ME1;ME1	ENST00000541327.1;ENST00000543031.1	5'UTR;5'UTR	ME1;ME1	ENST00000541327.1;ENST00000543031.1	5'UTR;5'UTR	chr6:84139900-84140555	3						TRUE		#N/A	1.797130979	0.925602091	3.382806522
cg01355753	chr16	30457524	+	74742274		TTTCTATTTTTTCCCTTAAACTATTTTACCATCCTAAATCRATCATATAC		II			NA	NA	NA	NA	NA	NA	chr16:30456730-30457071	S_Shore	AAGATTGGTCACTCGGCAAACCTCATGATCGGCAGGATTGTCCCAAAGGTCACTTGACAG[CG]CACATGATCGATCCAGGATGGCAAAATAGCCCAAGGGAAAAAACAGAAAGCATGAGAAAT	TTCTGTTTTTTCCCTTGGGCTATTTTGCCATCCTGGATCGATCATGTGCG	SEPHS2	NM_012248	TSS1500						16:30456132-30457563	Promoter_Associated	SEPHS2;SEPHS2;SEPHS2;SEPHS2	ENST00000478753.2;ENST00000500504.2;ENST00000418751.1;ENST00000542752.1	TSS200;TSS1500;TSS1500;TSS1500	SEPHS2;SEPHS2;SEPHS2;SEPHS2	ENST00000478753.2;ENST00000500504.2;ENST00000418751.1;ENST00000542752.1	TSS200;TSS1500;TSS1500;TSS1500	chr16:30457160-30457535	3						TRUE		#N/A	2.5387514	-2.269753217	2.849105003
cg01357530	chr11	120013276	-	21701107		ACCATTCATTTCAAACTTTAAAACTACTTACTACAAAAAATTCTTCTTTC		II			NA	NA	NA	NA	NA	NA		OpenSea	AGCTTCCCTCAGCCATTCATTTCAAGCTTTAGGACTGCTTGCTGCAGGAAGTTCTTCTTT[CG]GTCTAACATAAATACTCTATAAATGAAAGTGTACTGTTCAATTGGAGTTAAGGAACTGAG	CCATTCATTTCAAGCTTTAGGACTGCTTGCTGCAGGAAGTTCTTCTTTCG														TRIM29;TRIM29	ENST00000532833.1;ENST00000529040.1	5'UTR;5'UTR	chr11:120013165-120013415	3								#N/A	1.484302058	-0.586338629	2.834834925
cg01358067	chr22	29219102	+	11779911		AAAAAATTCCTATTCAAACCAATCTTAAAAACTACCCTAATACTATCTAC		II			rs6519764	0.183736	NA	NA	NA	NA		OpenSea	TTTTCTCTTTCAACATTGCCACTGAATTGTGCTTTGTTGACAGAAATTAAACACTGCTCA[CG]TAGATAGCATCAGGGCAGCCTTCAAGACTGGTTTGAACAGGAACCTTCTGCCCAAGATGA	GAAGGTTCCTGTTCAAACCAGTCTTGAAGGCTGCCCTGATGCTATCTACG									22:29218763-29219537	Unclassified	CTA-292E10.6;CTA-292E10.6	ENST00000458080.1;ENST00000418292.1	5'UTR;5'UTR	CTA-292E10.6;CTA-292E10.6	ENST00000458080.1;ENST00000418292.1	5'UTR;5'UTR	chr22:29218905-29219530	3								#N/A	-1.854890161	1.669928309	-3.133889509
cg01359757	chr5	66492864	+	39659235		CAACTAAAAAAATAACCTCCTTAATAAATAAAACTTCCACAACCTCTCTC		II			NA	NA	NA	NA	NA	NA		OpenSea	ATTGACTTTATGCCAACTTCAAGCATTTGGCCAACTCCAACAGCTTCTGGTCCTTTTCCC[CG]AGAGAGGCTGTGGAAGCTCTACTCACCAAGGAGGCCACTTTCTTAGTTGTCCTAGGTGAG	AACTAAGAAAGTGGCCTCCTTGGTGAGTAGAGCTTCCACAGCCTCTCTCG	CD180	NM_005582	TSS1500								CD180	ENST00000256447.4	TSS1500	CD180	ENST00000256447.4	TSS1500	chr5:66492620-66492935	3								#N/A	-1.543246379	0.459710596	-3.750562813
cg01359810	chr7	47687075	-	68603843		TCCAATACTACTTTTCTTCTATATAACTACAAACCTACTAATACAACAAC		II			NA	NA	NA	NA	NA	NA		OpenSea	TGCCTGCTGAGTCCAGTGCTGCTTTTCTTCTGTGTAGCTGCAGGCCTGCTGATGCAGCAG[CG]TGGCCCTTGTATGCTCACAGAGCAGGAAGTCACCAAACACAGAGCAAGGGGTCCCTGGGC	CGCTGCTGCATCAGCAGGCCTGCAGCTACACAGAAGAAAAGCAGCACTGG																	chr7:47686920-47687255	3								#N/A	-2.410262757	1.107168441	-3.254312457
cg01361579	chr9	38039369	+	84636950		TTAAAATAACAACAACACATACAAACTAATAACTAAACAATTCCCACTAC		II			NA	NA	NA	NA	NA	NA		OpenSea	TGCAAAAAAGAGCATTTTGAATGATAAGCACAATTGAAAGCCTAAGGCAAGACTTTAAAG[CG]CAGTGGGAACTGCTTAGTCATTAGCCTGTATGTGCTGCTGCCACTTCAAGTTTGCAAGAA	CGCAGTGGGAACTGCTTAGTCATTAGCCTGTATGTGCTGCTGCCACTTCA	SHB	NM_003028	Body				TRUE										chr9:38039260-38039855	3								#N/A	-1.585351002	0.859374941	-2.686301491
cg01364865	chr11	43715469	-	74600534		ACAATAAACAAATTCCCCTAATCTTACACATCCAATCTTATAATTTTACC		II			NA	NA	NA	NA	NA	NA		OpenSea	GCAGTACTCATACAGTAGACAGGTTCCCCTGATCTTGCACATCCAATCTTATAATTTTGC[CG]TGGAACAGGAAGCTACTGCTTATCTGTGTGTTCCAATGCCTATCACTGTCTGTCATGTGT	CGGCAAAATTATAAGATTGGATGTGCAAGATCAGGGGAACCTGTCTACTG	HSD17B12	NM_016142	Body								HSD17B12	ENST00000529261.1	5'UTR	HSD17B12;HSD17B12;HSD17B12	ENST00000527433.1;ENST00000532864.1;ENST00000529261.1	5'UTR;5'UTR;5'UTR	chr11:43715400-43715610	3								#N/A	-1.607612493	-0.886901335	-3.326277149
cg01366985	chr6	25167695	-	20786297		AAATTCTCTTTTATATTAATCTTATCTCTCCAACTAAATTATAAATTTCC		II			NA	NA	NA	NA	NA	NA		OpenSea	AAAGCAACACTAAATTCTCTTTTATGTTAGTCTTGTCTCTCCAACTAGATTATAAGTTTC[CG]AAGCACTGGCAATGTGACTTTGAACTTGTATTTACCACAACGTTTAAAATTCTGTGTAGG	CGGAAACTTATAATCTAGTTGGAGAGACAAGACTAACATAAAAGAGAATT											CMAHP;CMAHP	ENST00000424282.2;ENST00000377993.1	TSS1500;5'UTR	CMAHP;CMAHP;CMAHP	ENST00000458373.1;ENST00000424282.2;ENST00000377993.1	TSS1500;TSS1500;5'UTR	chr6:25167680-25167870	3						TRUE		#N/A	-1.681779125	-0.819582591	-3.188733945
cg01367715	chr8	67564402	-	48649959		AAAATAAAAACTACAAAAAACAATATTTACATCACTACACTCTACCCTAC		II			NA	NA	NA	NA	NA	NA		OpenSea	CTTGTGCACGGGAGGTGAAGGCTGCAGGGAGCAGTGTTTGCATCACTGCACTCTACCCTG[CG]TGACAAAGTGAGATCCTGTTTCAAAAAAAGAAAAAACCACAAGTCAAGATAGTCAATATT	CGCAGGGTAGAGTGCAGTGATGCAAACACTGCTCCCTGCAGCCTTCACCT	VCPIP1	NM_025054	Body								Y_RNA	ENST00000364495.1	TSS1500	Y_RNA	ENST00000364495.1	TSS1500	chr8:67564260-67564535	3								#N/A	-2.133127542	1.29132264	-3.01139815
cg01369914	chr5	55861618	+	20685937		CCAACAACTATTACAAAAACTCCAAAAAACAAATCATTACACAAACCTTC		II			NA	NA	NA	NA	NA	NA		OpenSea	AAAAACTGATGCTTAGGCTTTAAACTATGTGGAGCACGCCCAAGGCTACTTTGTAGAAAG[CG]AAGGTCTGTGCAATGACCTGCTCCCTGGAGCCCTTGTAATAGTTGTTGGGAAGGTCTCAG	CAACAACTATTACAAGGGCTCCAGGGAGCAGGTCATTGCACAGACCTTCG	C5orf67	NM_001287053	5'UTR				TRUE				AC022431.2	ENST00000438651.1	5'UTR	AC022431.2	ENST00000438651.1	5'UTR			chr5:55861526-55861885	5	chr5:55861520-55862018	3				#N/A	2.055080785	-2.034854743	2.687050633
cg01370074	chr3	170902250	+	74786951		TTCTATAACTCTCTATTCACACCCACCTATAAAAAATTCCTTAATAAAAC		II			NA	NA	NA	NA	NA	NA		OpenSea	TAGAATAGCTCACTCTCTTCCCCTGGGTATCAGCATGTTGCGTGGAGGAGGTACTGGCTG[CG]TTTCACTAAGGAATCCTTTATAGGTGGGTGTGAACAGAGAGCCACAGAAATATGTTGAAT	TCTGTGGCTCTCTGTTCACACCCACCTATAAAGGATTCCTTAGTGAAACG	TNIK;TNIK;TNIK;TNIK;TNIK;TNIK;TNIK;TNIK	NM_001161560;NM_015028;NM_001161563;NM_001161562;NM_001161561;NM_001161566;NM_001161565;NM_001161564	Body;Body;Body;Body;Body;Body;Body;Body														chr3:170902185-170902550	3								#N/A	3.225215433	-2.207089591	3.142858655
cg01371776	chr20	57623249	-	94628929		ATCTTAAAATTCTATACAAATACTCTACTCTCCAAATATCTCACTAATAC		II			NA	NA	NA	NA	NA	NA		OpenSea	GTCTTACTCATATCTTGAGATTCTGTGCAAATACTCTACTCTCCAAGTGTCTCACTGATA[CG]CCTCTCCCCACTAGCTGAGCACAGTGCCTTGTTTCGGCTTCTGTGCTCCTGTTTGCATTT	TCTTGAGATTCTGTGCAAATACTCTACTCTCCAAGTGTCTCACTGATACG																	chr20:57623025-57623475	3								#N/A	2.309638757	-1.530286734	2.736132837
cg01378159	chr22	37703496	-	31610533		AAACRCTTATTCAACCAACCAATACCACCTAAAAATTCCCRAAAATACAC		II			rs79802439	0.013021	NA	NA	NA	NA		OpenSea	CTTCCTGTTCCAGGCGCTTGTTCAACCAGCCAGTGCCACCTGGGAATTCCCGGGGATGCA[CG]TAGGGGCTTCCCAGAGAGAAACTGGTGCCTGCTCTTCCCCACCCCCATAGCCCCACAGCC	CGTGCATCCCCGGGAATTCCCAGGTGGCACTGGCTGGTTGAACAAGCGCC	CYTH4	NM_013385	Body			DMR	TRUE		22:37702719-37704201	Promoter_Associated				CYTH4	ENST00000462927.1	5'UTR	chr22:37702840-37703615	3						TRUE		#N/A	-1.931861621	-0.622704125	-4.022031404
cg01391427	chr8	141966217	-	55728270		TCCTCTCAAACTTCAAATAATCAAATCTTTACCCTACAAAAACCTAATAC		II			rs7007003	0.053571	NA	NA	NA	NA		OpenSea	CCTATGCACTTTCCTCTCAAACTTCAGATAGTCAGGTCTTTACCCTGCAGGAACCTGATA[CG]TCTAAGAAGAAAGATCTAAAGATACCAATGCTGGGGATTTCCCAACAAATGGGCCATCCA	CCTCTCAAACTTCAGATAGTCAGGTCTTTACCCTGCAGGAACCTGATACG	PTK2;PTK2;PTK2	NM_005607;NM_001199649;NM_153831	Body;5'UTR;5'UTR								PTK2;PTK2;PTK2;PTK2;PTK2;PTK2;PTK2;PTK2;PTK2	ENST00000519419.1;ENST00000395221.3;ENST00000354438.4;ENST00000520892.1;ENST00000340930.3;ENST00000521059.1;ENST00000522684.1;ENST00000519881.1;ENST00000519635.1	TSS1500;5'UTR;5'UTR;5'UTR;5'UTR;5'UTR;5'UTR;5'UTR;3'UTR	PTK2;PTK2;PTK2;PTK2;PTK2;PTK2;PTK2;PTK2;PTK2;PTK2;PTK2;PTK2;PTK2;PTK2;PTK2;PTK2;PTK2;PTK2;PTK2;PTK2;PTK2;PTK2	ENST00000519419.1;ENST00000395221.3;ENST00000520828.1;ENST00000354438.4;ENST00000521907.1;ENST00000523803.1;ENST00000521791.1;ENST00000520892.1;ENST00000340930.3;ENST00000523067.1;ENST00000521059.1;ENST00000522684.1;ENST00000524357.1;ENST00000521332.1;ENST00000519881.1;ENST00000520045.1;ENST00000519993.1;ENST00000517453.1;ENST00000524257.1;ENST00000523679.1;ENST00000523797.1;ENST00000519635.1	TSS1500;5'UTR;5'UTR;5'UTR;5'UTR;5'UTR;5'UTR;5'UTR;5'UTR;5'UTR;5'UTR;5'UTR;5'UTR;5'UTR;5'UTR;5'UTR;5'UTR;5'UTR;5'UTR;5'UTR;3'UTR;3'UTR	chr8:141965620-141966455	3								#N/A	-1.249180846	0.066505171	-2.96029944
cg01393161	chr10	49739632	-	15616894		ACACTACCTAACCCTAACAATATACCAAACTAAAAACTTAACATATACAC		II			NA	NA	NA	NA	NA	NA		OpenSea	CCTTATGGCTAGCACTGCCTGGCCCTGACAATGTGCCAGGCTAAGAGCTTGACATGTGCA[CG]TTCACTTAGAATTCAGAGCAATCCTATGCATTCGATGTCATCATTATTTCCACTTGCAAG	CGTGCACATGTCAAGCTCTTAGCCTGGCACATTGTCAGGGCCAGGCAGTG	ARHGAP22;ARHGAP22;ARHGAP22;ARHGAP22	NR_045675;NM_001256024;NM_021226;NM_001256025	Body;Body;Body;Body								ARHGAP22	ENST00000374172.1	5'UTR	ARHGAP22;ARHGAP22	ENST00000374172.1;ENST00000471013.1	5'UTR;3'UTR	chr10:49739540-49739890	3								#N/A	-2.021943455	2.138123211	-2.694327908
cg01393234	chr1	226085079	+	30688276		CAACCRTCAATCATAAAATCACTTTTACTATAACACAAAACAATATACAC		II			NA	NA	NA	NA	NA	NA		OpenSea	CTGTTGGGGAAAACACCTAGACGGTGTTTTGATTCCACCACATCTCTGTGGCAGCATAAA[CG]TGCATACTGCCTTGTGCCATAGCAAAAGTGATTTCATGATTGACGGCTGCTCCTGCCACT	CGTGCATACTGCCTTGTGCCATAGCAAAAGTGATTTCATGATTGACGGCT					chr1:226084943-226084943		TRUE		1:226084657-226085339	Unclassified	LEFTY1	ENST00000492457.1	3'UTR	LEFTY1	ENST00000492457.1	3'UTR	chr1:226084645-226085115	3						TRUE		#N/A	-2.128847109	-1.643561777	-4.233302983
cg01393447	chr16	14109850	-	67719194		TAAACTAACTAATTCATCTTTTACCTTCACAATCCTTCATATTTAATTAC		II			rs72783404	0.013455	NA	NA	NA	NA		OpenSea	CATCCAGAGACTAGGCTGGCTGGTTCATCTTTTGCCTTCACAATCCTTCATGTTTAATTG[CG]TCTACTTCTGCCTCTACCCTATCTAACTTCTCCAAAATATTTCTTGTCAGTACCCCAGGA	CGCAATTAAACATGAAGGATTGTGAAGGCAAAAGATGAACCAGCCAGCCT	LOC101927311	NR_110909	Body								CTD-2135D7.5;CTD-2135D7.5	ENST00000575424.1;ENST00000575424.1	1stExon;3'UTR	CTD-2135D7.5;CTD-2135D7.5;CTD-2135D7.5;CTD-2135D7.5	ENST00000576797.1;ENST00000576797.1;ENST00000575424.1;ENST00000575424.1	3'UTR;1stExon;1stExon;3'UTR					chr16:14109732-14110202	6				#N/A	3.33560747	-2.900543995	2.892346373
cg01395330	chr13	24825727	-	31789854		AAACTATAACATCATAAATTACCACTAAACTTCRATACAACCTACAACTC		II			NA	NA	NA	NA	NA	NA		OpenSea	AGGATTGTTAAAAACTGTAGCATCATGAGTTGCCACTGGGCTTCGGTGCAGCCTGCAACT[CG]TGGCAGGATTGGAGAAACCATTTCACGTCTGTGAGTGGCTTCGAGGTGAGAGCGCTATGC	AACTGTAGCATCATGAGTTGCCACTGGGCTTCGGTGCAGCCTGCAACTCG	SPATA13;SPATA13;SPATA13	NM_001166271;NM_153023;NM_001286792	Body;Body;Body						13:24825275-24826213	Promoter_Associated_Cell_type_specific	SPATA13;SPATA13	ENST00000438694.2;ENST00000466831.1	TSS200;5'UTR	SPATA13;SPATA13;SPATA13	ENST00000434675.1;ENST00000494772.1;ENST00000466831.1	TSS200;TSS200;5'UTR	chr13:24825485-24825950	3								#N/A	-1.736634906	1.756069277	-2.826128514
cg01397775	chr11	63602805	-	89645937		ACCCTTTCACTCTATTCTCAACCCAACAACCAATTAAATCATATTACTCC		II			NA	NA	NA	NA	NA	NA	chr11:63606114-63607474	N_Shelf	GCTTCTGTCATGCCCTTTCACTCTGTTCTCAGCCCAGCAGCCAGTTAGATCATGTTACTC[CG]GCGGCAACTCATCCCACTCCCAGGGAAAACCACAACGGTAGCCCACCAGGCCTGGTTCCC	CCCTTTCACTCTGTTCTCAGCCCAGCAGCCAGTTAGATCATGTTACTCCG																	chr11:63602785-63602995	3						TRUE		#N/A	-1.163663611	1.780320132	-2.717154596
cg01397786	chr10	3894712	-	83668459		ACTAATACTAAACAAAACRATAAATCATACAATCCTATAACCAACCAAAC		II			NA	NA	NA	NA	NA	NA		OpenSea	CTTTGTGTTTAGCTAATGCTGAACAGAGCGGTGAGTCATGCAGTCCTGTGACCAGCCAGG[CG]CTTTTCCAATCAGAGTCTGTTAAGATCTTTGACAACAGTACCTGTAGTTGTTTGAAGAGG	CGCCTGGCTGGTCACAGGACTGCATGACTCACCGCTCTGTTCAGCATTAG									10:3894579-3895067	Unclassified_Cell_type_specific							chr10:3894465-3895015	3								#N/A	3.060491968	-3.387113503	2.64499316
cg01402208	chr1	26925356	+	59722923		TAAAAATTAAACTACTCTCTTAAAAACTTTACCTAAAATCTCACCTTTAC		II			NA	NA	NA	NA	NA	NA		OpenSea	TCCAAGAAGTCAGTAGGGCATAGGAGAAGTTGAGCTGGGAAGGGAAAAAGCAAAAAGCCA[CG]CAAAGGTGAGATTTCAGGCAAAGTCCTCAAGAGAGTAGTTTAATCCCTATTAATCCCTGA	CGCAAAGGTGAGATTTCAGGCAAAGTCCTCAAGAGAGTAGTTTAATCCCT																	chr1:26925285-26925835	3								#N/A	1.410847632	-0.919133726	3.038043626
cg01411934	chr5	150643908	-	63663236		TACTACCTTAAAACCCTCTATTAACTTCAATTCAATACACTTCTTATATC		II			NA	NA	NA	NA	NA	NA		OpenSea	GTAGGTGTGGCTGCTGCCTTAGAACCCTCTGTTGACTTCAGTTCAGTACACTTCTTGTGT[CG]TGCTGGTCCTGTGCTGGGGGCAGGAGTAGAGATGAGGGAGCCACTACCTCTTCTGGTAGA	GCTGCCTTAGAACCCTCTGTTGACTTCAGTTCAGTACACTTCTTGTGTCG	GM2A;GM2A	NM_000405;NM_001167607	Body;Body														chr5:150643605-150644095	3								#N/A	2.607843396	-2.331997297	2.77330509
cg01412970	chr17	17109239	-	93607889	42709589	CCAATTTACAAACCATTAAAAACCATATAATCACAATCAATAACAACCCA	CCGATTTACGAACCGTTAAAAACCATATAATCGCAATCGATAACGACCCG	I	C	Grn	NA	NA	NA	NA	NA	NA	chr17:17108771-17109701	Island	TTGCGCAGCAGACCGATTTGCGAGCCGTTGAGGGCCATGTAGTCGCAGTCGGTGACGACC[CG]CACTCGCACCCCACGCTGGTGCAGCAACTGCACGGCGCGGCCCAGCTGCGGGCTGGAGAA	CGGGTCGTCACCGACTGCGACTACATGGCCCTCAACGGCTCGCAAATCGG	PLD6	NM_178836	1stExon				TRUE	17:17049497-17051315	17:17108465-17110453	Promoter_Associated	PLD6	ENST00000321560.2	1stExon	PLD6	ENST00000321560.2	1stExon	chr17:17109145-17109955	3						TRUE		#N/A	-2.888017431	-1.503154334	-4.726154055
cg01414630	chr3	107844414	+	7646106		CTACCACAAATAAATAACTCAACTACCTTCTCCAATAATTTAATATTAAC		II			NA	NA	NA	NA	NA	NA		OpenSea	CTTTCTACATGCGATGGAGAAAACAGTTCACCTGGGCATTTTTGCTATGACAGGAGGAAA[CG]TCAATATCAAACCATTGGAGAAGGTAGCTGAGTCATTCATTTGTGGCAGCAACCATCTTT	CGTCAATATCAAACCATTGGAGAAGGTAGCTGAGTCATTCATTTGTGGCA	LINC01215;LINC01215	NR_110028;NR_110030	TSS1500;Body																chr3:107842634-107845268	6	chr3:107842717-107850977	6				#N/A	-2.437279477	-1.193387095	-4.450673957
cg01418188	chr11	3145609	+	27668521		ACCTAAATCCCTAAAAACCTATCAACTAACCAAAATCCAACATATACCTC		II			NA	NA	NA	NA	NA	NA	chr11:3141642-3141877	S_Shelf	TGACTTGGAAGCAGTCTTTGGGCTGACGATGAGTGATAAGGAGGAGGCAGATCTGAGTGA[CG]AGGCATATGCTGGACCCTGGCCAGTTGACAGGCCTCCAGGGACCCAGGCTGGCAGAGAAG	CGAGGCATATGCTGGACCCTGGCCAGTTGACAGGCCTCCAGGGACCCAGG	OSBPL5;OSBPL5;OSBPL5	NM_020896;NM_001144063;NM_145638	Body;Body;Body				TRUE				OSBPL5;OSBPL5	ENST00000357352.4;ENST00000542243.1	5'UTR;5'UTR	OSBPL5;OSBPL5;OSBPL5;OSBPL5;OSBPL5;OSBPL5	ENST00000534491.1;ENST00000357352.4;ENST00000459995.1;ENST00000465323.1;ENST00000477622.1;ENST00000542243.1	3'UTR;5'UTR;3'UTR;3'UTR;3'UTR;5'UTR	chr11:3145505-3145715	3						TRUE		#N/A	-1.865487028	0.961569522	-3.591708088
cg01418945	chr2	197953651	+	9768271		AACTTCACRATTCTTCCTATAAAATTACCAAACTTAAACAATTCCCATTC		II			NA	NA	NA	NA	NA	NA		OpenSea	TCAGTTAGTAGAAAAACCAGAATGCAAGCAATTGTAGTCAGAAAGAGGTTGTCATGGAAA[CG]AATGGGAACTGCTCAAGCTTGGCAATTTTATAGGAAGAACCGTGAAGTCAAGAAGGATTT	CGAATGGGAACTGCTCAAGCTTGGCAATTTTATAGGAAGAACCGTGAAGT	ANKRD44	NM_001195144	Body								ANKRD44	ENST00000477852.1	TSS200	ANKRD44;ANKRD44	ENST00000477852.1;ENST00000473081.1	TSS200;3'UTR	chr2:197953480-197953755	3								#N/A	3.413281209	-2.041000177	3.931982379
cg01419572	chr3	42894179	+	16717919		CAAAAACATCTTAATATATCCTATTTATCTATTTTCATACCCAAAACCAC		II			NA	NA	NA	NA	NA	NA		OpenSea	CTGAGGAATGGACAAGGCCACTCCCTTCCAGCCAGACTTTGTGTAATCTGGTGTACCAGA[CG]TGGCTCTGGGCATGAAAACAGACAAACAGGATACACTAAGATGTTCCTGTGGGTTATTTT	CGTGGCTCTGGGCATGAAAACAGACAAACAGGATACACTAAGATGTTCCT	ACKR2	NM_001296	5'UTR								RP11-70C1.3;CCBP2;CCBP2;CCBP2;CCBP2;KRBOX1	ENST00000449063.1;ENST00000273145.2;ENST00000442925.1;ENST00000471537.1;ENST00000422265.1;ENST00000426937.1	TSS1500;5'UTR;5'UTR;5'UTR;5'UTR;5'UTR	RP11-70C1.3;CCBP2;CCBP2;CCBP2;CCBP2;CCBP2;CCBP2;CCBP2;CCBP2;CCBP2;CCBP2;CCBP2;KRBOX1;CCBP2;KRBOX1	ENST00000449063.1;ENST00000273145.2;ENST00000492609.1;ENST00000494619.1;ENST00000496604.1;ENST00000463699.1;ENST00000487368.1;ENST00000460855.1;ENST00000498111.1;ENST00000442925.1;ENST00000471537.1;ENST00000422265.1;ENST00000426937.1;ENST00000497921.1;ENST00000451200.2	TSS1500;5'UTR;5'UTR;5'UTR;5'UTR;5'UTR;5'UTR;5'UTR;5'UTR;5'UTR;5'UTR;5'UTR;5'UTR;5'UTR;5'UTR	chr3:42894005-42894230	3								#N/A	-1.312036256	-0.053859942	-2.997519662
cg01421311	chr21	16056652	-	66642835		CACCTCTCCACTATATCCAATTAATCAATACTTTCTAATAATACCACATC		II			NA	NA	NA	NA	NA	NA		OpenSea	CTGGGCCACTTCACCTCTCCACTATATCCAATTAATCAATACTTTCTAGTAATACCACAT[CG]AATAATAAAACTCACATCAGAAGCCACCATCACTCCCACCTCATTTTTAATGGCCCATGC	CGATGTGGTATTACTAGAAAGTATTGATTAATTGGATATAGTGGAGAGGT									21:16056470-16056678	Unclassified_Cell_type_specific							chr21:16056460-16056670	3								#N/A	1.964827329	-1.230456816	2.716540097
cg01422243	chr10	22725309	-	18709199		CATCRCCACTATTACTTCTTCTAAAATATCCTATAAATAAACATCAAACC		II			NA	NA	NA	NA	NA	NA	chr10:22725491-22726764	N_Shore	CAACTGCTTTGCATCGCCACTGTTGCTTCTTCTAGAATGTCCTATAAATGGACATCAGAC[CG]ACTATGGCTTTTTGGGTTCTTCCCCCCACAGCATCGTGTTTTTCAGCTCCACCCACGTGG	CGGTCTGATGTCCATTTATAGGACATTCTAGAAGAAGCAACAGTGGCGAT								10:22765210-22765373	10:22725246-22727124	Promoter_Associated				SPAG6	ENST00000487973.1	5'UTR	chr10:22725225-22725430	3						TRUE		#N/A	1.231755508	-0.446205022	2.829358712
cg01425249	chr1	35915735	+	9806508		ATAAATTTCCCTTCCCTAATCCTAACAATTATAAACTACAATACTATTCC		II			NA	NA	NA	NA	NA	NA		OpenSea	CTTTCACCATAACTAGGCCCTTCAGGGCTGAACTGTTTCAACCTTGGGCAGTTCCTGATA[CG]GAACAGCATTGCAGCCTACAACTGCTAGGATCAGGGAAGGGAAACCCATTCTGTGCTATA	CGGAACAGCATTGCAGCCTACAACTGCTAGGATCAGGGAAGGGAAACCCA	KIAA0319L	NM_024874	Body								KIAA0319L	ENST00000485551.1	3'UTR	KIAA0319L;KIAA0319L	ENST00000473844.1;ENST00000485551.1	TSS200;3'UTR										#N/A	-2.809078923	2.155345162	-3.442532314
cg01425762	chr16	81666633	+	91663144		AAAAACTTCCTTATATAACTCCATAACTCATCAACCTCATCAAAACCTAC		II			NA	NA	NA	NA	NA	NA		OpenSea	GGGTTGTCATCGTTTCTTTGGGCAAGGAAGGGGGGACCCGAGCGTTCGTGTGTCATCCAG[CG]CAGGCTTTGATGAGGCTGATGAGTCATGGAGCCATACAAGGAAGTTTTTCATGTAAACGG	CGCAGGCTTTGATGAGGCTGATGAGTCATGGAGCCATACAAGGAAGTTTT	CMIP;CMIP	NM_030629;NM_198390	Body;Body		chr16:81666319-81666319	DMR			16:81666329-81667241	Promoter_Associated	CMIP;CMIP	ENST00000542097.1;ENST00000566513.1	5'UTR;5'UTR	CMIP;CMIP	ENST00000542097.1;ENST00000566513.1	5'UTR;5'UTR	chr16:81666460-81666735	3						TRUE		#N/A	-1.968586321	-0.479657414	-4.395751899
cg01429764	chr3	117796270	-	55621975		ATAATTAAAACACAAATAAATAATCTATATTCCACCCATAAAACTTAACC		II			NA	NA	NA	NA	NA	NA		OpenSea	CAGGCTACTTTGTAGTTAAAGCACAGGTAGATAATCTGTGTTCCACCCATGAGACTTAAC[CG]TTCATTAAGACCAAAGTGAACTTGAGGAAGTAAGCTCTCCATGAAACCTCTTTTGCTAGA	CGGTTAAGTCTCATGGGTGGAACACAGATTATCTACCTGTGCTTTAACTA											RP11-384F7.1	ENST00000482142.1	3'UTR	RP11-384F7.1	ENST00000482142.1	3'UTR										#N/A	1.743466831	-0.296575288	3.001374426
cg01430302	chr16	84792860	-	27790582		TAACTATTTAATTTATTCCTTTTCRTAATAACATATCTAAATAATTCAAC		II			NA	NA	NA	NA	NA	NA		OpenSea	ACTTACCCTAGTAACTATTTGGTTTATTCCTTTTCGTGGTGACATATCTAAGTAGTTCAA[CG]TCCTTAGCTTCCTTGTGTTTTTATAAACATTCTTGTGCTTCATGTGCCTTCAGGAAATGT	AACTATTTGGTTTATTCCTTTTCGTGGTGACATATCTAAGTAGTTCAACG	USP10	NM_005153	Body				TRUE		16:84792769-84793012	Unclassified_Cell_type_specific	USP10	ENST00000397953.4	5'UTR	USP10;USP10;USP10;USP10;USP10;USP10	ENST00000566378.1;ENST00000563433.1;ENST00000397953.4;ENST00000569038.1;ENST00000540269.2;ENST00000563048.1	TSS1500;TSS200;5'UTR;5'UTR;3'UTR;3'UTR	chr16:84792640-84793090	3						TRUE		#N/A	-2.782242686	-0.471417798	-4.015052652
cg01433813	chr2	39719089	+	94757192		TAATCCAAACATATAAATAAAAACRTCCTTAAATATACAACAAAACACAC		II			NA	NA	NA	NA	NA	NA		OpenSea	TAAACATTGGCTTTATTATTATTAGGTGGTCCTATACTATGATTCCTCCTATTTATATCA[CG]TGTGTCTTGCTGCATATTTAAGGACGCTCCCATCTATATGTTTGGACTAGTGCAATAGTA	CGTGTGTCTTGCTGCATATTTAAGGACGCTCCCATCTATATGTTTGGACT	LOC728730	NR_037875	Body								AC007246.3	ENST00000449569.1	5'UTR	AC007246.3;AC007246.3;AC007246.3;AC007246.3;AC007246.3	ENST00000426083.1;ENST00000443038.1;ENST00000422128.1;ENST00000449569.1;ENST00000446698.1	5'UTR;5'UTR;5'UTR;5'UTR;5'UTR					chr2:39718574-39720207	6				#N/A	3.088588902	-2.530488446	2.611302071
cg01434694	chr16	88837185	+	81668390		TAATAACTAATATCACCTATAACAAAACCRCRCRAAACCCAATAAAAAAC		II			NA	NA	NA	NA	NA	NA	chr16:88838112-88838459	N_Shore	GCACCAAGTCACCCTGAGCACGCCCCACGGTTCCCACGGAGCAGTCAGGTCCGGGCCAGG[CG]TCCTCCACTGGGCCCCGCGCGGCCCTGCCATAGGTGACACCAGCCACCACCAGAGTCGCT	GGTGGCTGGTGTCACCTATGGCAGGGCCGCGCGGGGCCCAGTGGAGGACG	FAM38A	NM_001142864	Body		chr16:88837093-88837093		TRUE	16:87364151-87365103									chr16:88836985-88837775	3						TRUE		#N/A	-1.326844826	0.723062716	-2.709081564
cg01434892	chr6	72113940	+	44763528		CCAATAAAAAACTTTAATCCACATACTAATATATACCTATATTATACCTC		II			NA	NA	NA	NA	NA	NA		OpenSea	TACAGTCAGCTGATTTTTGAAAGAGTAAGCAACAATCAGGAGAAAAACAGAAAAGAATAA[CG]AGGTATAACACAGGCATATATCAGTATGTGGATCAAAGTTTCCCACTGGAAAAACACAGA	CGAGGTATAACACAGGCATATATCAGTATGTGGATCAAAGTTTCCCACTG	MIR30A	NR_029504	TSS1500				TRUE				MIR30A	ENST00000385092.1	TSS1500	MIR30A;LINC00472;LINC00472	ENST00000385092.1;ENST00000413945.1;ENST00000436803.1	TSS1500;3'UTR;3'UTR	chr6:72113865-72114250	3								#N/A	3.279764088	-0.874476017	3.816624766
cg01439098	chr1	15786682	-	71645966		CTTAAAAAAATTACAAAATTCCCCAAAAACACTAAATTAACCCRAAAAAC		II			NA	NA	NA	NA	NA	NA		OpenSea	GGCAACTGGGACTTGGAAAGGTTACAGAATTCCCCAAAGGCACTGGGTTAGCCCGGGGGG[CG]AATGAGGATTCAAATCTGGTTCAGTGCTACCTCTTTAGCTACACTTTGCTGGCCACACAT	CGCCCCCCGGGCTAACCCAGTGCCTTTGGGGAATTCTGTAACCTTTCCAA	CELA2A	NM_033440	Body		chr1:15786440-15786440									CELA2A	ENST00000459653.1	5'UTR	chr1:15786445-15786710	3								#N/A	2.066775542	-1.360572049	2.813650893
cg01439754	chr2	112293267	+	79725396		ATAACAAAACTACACAAACTAAAACAAACATCCTAACAAACTTCCCTCAC		II			rs60683773	0.031471	NA	NA	NA	NA		OpenSea	AAAAACAGGGGAGGAAAGTTTCTGACCAGCTGATGTGAAAGCAAAGTTGGCCAGAGGTCA[CG]TGAGGGAAGTCTGCTAGGATGCCTGTCTCAGTCTGTGTAGTTTTGCTATGAAGAAATATC	CGTGAGGGAAGTCTGCTAGGATGCCTGTCTCAGTCTGTGTAGTTTTGCTA							TRUE										chr2:112292940-112293395	3						TRUE		#N/A	1.751844225	-1.805931661	2.808816139
cg01440333	chr1	111770111	+	39783205		AATCAACTACTAAAAAACCCTTTTCATCTAATCTCACCTAAAAAAAACCC		II			rs7554451	0.085303	NA	NA	NA	NA		OpenSea	GGGCCGAGGGTGATACCAGGAGGCAGAGCCTGAGTATCACCTCCTTCCCTTCTCCAGGAC[CG]GGTCCCTTTTAGGTGAGACTAGATGAAAAGGGCTCTTCAGCAGCTGACTTCACAGCAACT	CGGGTCCCTTTTAGGTGAGACTAGATGAAAAGGGCTCTTCAGCAGCTGAC	CHI3L2;CHI3L2	NM_001025197;NM_004000	TSS200;TSS200								CHI3L2;CHI3L2;CHI3L2	ENST00000369744.2;ENST00000369748.4;ENST00000445067.2	TSS200;TSS200;5'UTR	CHI3L2;CHI3L2;CHI3L2;CHI3L2;CHI3L2;CHI3L2;CHI3L2	ENST00000528451.1;ENST00000486561.2;ENST00000369744.2;ENST00000369748.4;ENST00000486561.2;ENST00000474304.1;ENST00000445067.2	5'UTR;5'UTR;TSS200;TSS200;ExonBnd;TSS200;5'UTR	chr1:111770045-111770355	3						TRUE		#N/A	2.729135611	-2.244183471	2.908616735
cg01448115	chr12	130422172	+	44708251		CAAATTTTCCTCATATACAAATCACCATCATTATACAAATAAAAACATCC		II			rs79215017	0.046007	NA	NA	NA	NA		OpenSea	CTGGGGAAGATAATTCATCATCATAAAAACAAACATCCATTTTACACTTGCATGGCAATG[CG]GATGTCCTTATTTGCATAATGATGGTGATTTGCATATGAGGAAAATTTGCCTGAGTGAGT	CGGATGTCCTTATTTGCATAATGATGGTGATTTGCATATGAGGAAAATTT							TRUE																	TRUE	TRUE	#N/A	-1.339231965	-0.305229429	-3.105607169
cg01448132	chr16	28996533	-	15789553		ACCCTAATCTAACCACCCTAAAAACAAAAACTTTCCACAATCAACTAAAC		II			NA	NA	NA	NA	NA	NA		OpenSea	CTTCAGCCCAGGCCCTGGTCTGACCACCCTGGGAGCAGGGACTTTCCACAGTCAGCTGGA[CG]CACACTCAGCCCAGTAAAAGAGGGGACCCATCCCGGGAGCCCCGGGGAGGGCACAGCTGC	CCCTGGTCTGACCACCCTGGGAGCAGGGACTTTCCACAGTCAGCTGGACG	LAT;LAT;LAT;LAT;LAT;LAT;LAT	NM_001014987;NM_001014989;NM_014387;NM_001014988;NM_001014987;NM_001014988;NM_014387	5'UTR;Body;5'UTR;5'UTR;1stExon;1stExon;1stExon						16:28995820-28997267	Unclassified_Cell_type_specific	LAT;RP11-264B17.3;LAT;LAT;LAT;LAT;LAT;LAT;LAT;LAT;LAT;RP11-264B17.3	ENST00000566177.1;ENST00000568899.1;ENST00000564277.1;ENST00000564277.1;ENST00000563964.1;ENST00000563964.1;ENST00000395456.2;ENST00000395456.2;ENST00000454369.2;ENST00000454369.2;ENST00000360872.5;ENST00000569969.1	TSS1500;TSS1500;1stExon;5'UTR;1stExon;5'UTR;5'UTR;1stExon;5'UTR;1stExon;TSS200;5'UTR	LAT;RP11-264B17.3;LAT;LAT;LAT;LAT;LAT;LAT;LAT;LAT;LAT;LAT;LAT;LAT;LAT;LAT;LAT;RP11-264B17.3	ENST00000562701.1;ENST00000568899.1;ENST00000568440.1;ENST00000570232.1;ENST00000566270.1;ENST00000566270.1;ENST00000564277.1;ENST00000564277.1;ENST00000562472.1;ENST00000562472.1;ENST00000563964.1;ENST00000563964.1;ENST00000395456.2;ENST00000395456.2;ENST00000454369.2;ENST00000454369.2;ENST00000360872.5;ENST00000569969.1	TSS1500;TSS1500;TSS1500;TSS1500;1stExon;5'UTR;1stExon;5'UTR;1stExon;5'UTR;1stExon;5'UTR;5'UTR;1stExon;5'UTR;1stExon;TSS200;5'UTR	chr16:28996220-28996715	3						TRUE		#N/A	-2.262548679	0.71493057	-4.259725579
cg01450842	chr2	48796213	-	61722184		TTAAAACTAAACAAACCTAATCACAATCTAAATTCTACATCTTACTAATC		II			NA	NA	NA	NA	NA	NA		OpenSea	GGTGGTGGACTTTGGGACTGGACAGACCTGGTCACAGTCTAGGTTCTACATCTTACTGGT[CG]AGCAACTTTAGGCAAGTAGCTTAACTCCTCCGAACTTATTTTCCTTTTCTACCAAATAAT	CGACCAGTAAGATGTAGAACCTAGACTGTGACCAGGTCTGTCCAGTCCCA	STON1-GTF2A1L;STON1-GTF2A1L	NM_172311;NM_172311	5'UTR;1stExon								STON1-GTF2A1L;STON1-GTF2A1L;STON1-GTF2A1L;STON1;STON1	ENST00000394754.1;ENST00000394754.1;ENST00000405008.1;ENST00000404752.1;ENST00000406226.1	1stExon;5'UTR;5'UTR;5'UTR;5'UTR	STON1-GTF2A1L;STON1-GTF2A1L;STON1-GTF2A1L;STON1;STON1	ENST00000394754.1;ENST00000394754.1;ENST00000405008.1;ENST00000404752.1;ENST00000406226.1	1stExon;5'UTR;5'UTR;5'UTR;5'UTR							TRUE	TRUE		#N/A	2.346076446	0.694578272	3.208919913
cg01452189	chr16	25189426	+	67754941		AATAACCAAAACTTCTCAAAAATATAAAATAAAACCTACRAACRAAACCC		II			NA	NA	NA	NA	NA	NA		OpenSea	GCCAGAAGCCGAAGCCACTTGCCCTCCTGGAGGAGACCTGCAAGCTCCCTGAGCGGTGGG[CG]GGCCTCGTCCGCAGGTCTCATCCCACACTCTTGAGAAGCCTTGGTCACTACAGTGGTCGC	CGGGCCTCGTCCGCAGGTCTCATCCCACACTCTTGAGAAGCCTTGGTCAC	LCMT1;LCMT1	NM_001032391;NM_016309	3'UTR;3'UTR								LCMT1	ENST00000399069.3	3'UTR	LCMT1;LCMT1;LCMT1;LCMT1	ENST00000574450.1;ENST00000399069.3;ENST00000380962.5;ENST00000564011.1	5'UTR;3'UTR;3'UTR;3'UTR	chr16:25188940-25189975	3						TRUE		#N/A	1.920821687	-0.190340774	3.526391121
cg01452308	chr3	193682169	-	90602159		TCCACAACAACCAACATAAAATTTCACATTAAATAAATACTCAAAATTAC		II			rs1388098	0.071863	NA	NA	NA	NA		OpenSea	TCTCTCTAACCTCCACAGCAGCCAGCATAGGGTTTCACATTGAGTAAGTGCTCAAAATTA[CG]TATGTAATTACATAGACAGGACTGAACTATATAACATGAAATGTACACCTCCACTTCAAA	CCACAGCAGCCAGCATAGGGTTTCACATTGAGTAAGTGCTCAAAATTACG	LOC647323	NR_033944	Body								RP11-699L21.1	ENST00000397645.2	3'UTR	RP11-699L21.1	ENST00000397645.2	3'UTR	chr3:193682000-193682255	3								#N/A	3.32495393	-1.824454016	3.436276916
cg01456080	chr8	11347357	-	43619820		ATTACATAACTTCTACTCTATCTTCAAATATACAACTTCTTTCTTCTACC		II			NA	NA	NA	NA	NA	NA		OpenSea	CTGTTCTTTGGATTGCATAACTTCTGCTCTATCTTCAAATGTACAGCTTCTTTCTTCTGC[CG]TCTCAGATCCGCTCTTGAACCCATGTAGTGAATTTTTGTAATTTTCAGCTGTAGAAATCC	CGGCAGAAGAAAGAAGCTGTACATTTGAAGATAGAGCAGAAGTTATGCAA																					chr8:11347092-11348376	5				#N/A	1.844030938	-0.197370359	3.099226972
cg01456969	chr6	134414590	-	88810295		ATTATAAAAAATCAATAAAACCACCCTTATTTAATTACCAATATACTCCC		II			rs73554982	0.013242	NA	NA	NA	NA		OpenSea	ACTTCTCCTTTGTTATGAAAAGTCAATAAAACCACCCTTGTTTAGTTACCAGTGTGCTCC[CG]GTAGCCTTTGGCTAGAGGGCATTGACACAACTCAGATAACTTTTTTCCTCAATAATGTGT	CGGGAGCACACTGGTAACTAAACAAGGGTGGTTTTATTGACTTTTCATAA																	chr6:134414425-134414630	3								#N/A	1.812693156	-1.743241001	2.942188962
cg01458105	chr10	134045514	-	78638937		CTATTATTTACAAACACTAAACTACRAAACTTAATTATAACRAAAAACTC		II			NA	NA	NA	NA	NA	NA	chr10:134041499-134041784	S_Shelf	AAGAGAAACTTCTGTTGTTTGCAGACACTGAGCTACGGAACTTGGTTGTGGCGGGAAACT[CG]CTTTCTCCACGCCTCCTGTGTCTCTGCATCCCTGATAACACCCTGCAGACTCTGAGCACC	TGTTGTTTGCAGACACTGAGCTACGGAACTTGGTTGTGGCGGGAAACTCG	STK32C	NM_173575	Body					10:133895479-133895620			STK32C;STK32C	ENST00000478542.1;ENST00000368622.1	3'UTR;5'UTR	STK32C;STK32C	ENST00000478542.1;ENST00000368622.1	3'UTR;5'UTR			chr10:134042903-134048670	6	chr10:134045514-134046554	6		TRUE		#N/A	-1.515007482	-0.306814949	-2.624757493
cg01462207	chr12	133202012	+	4626977		CACTAATTAAACACCTACCTTAAATCAAAAACTAACCTTATAAATACTTC		II			NA	NA	NA	NA	NA	NA		OpenSea	CTCCCTCTTCCTCCTTTCCTTCTCTTCACACTTGGGAGTGTCTGCCTCCTTCCGCTAGAA[CG]AAGCACCCACAAGGCCAGCTCTTGACCCAAGGCAGGTGCTCAACCAGTGTGGACAGAACA	CGAAGCACCCACAAGGCCAGCTCTTGACCCAAGGCAGGTGCTCAACCAGT	POLE	NM_006231	Body								POLE	ENST00000320557.3	ExonBnd	POLE;POLE;POLE;POLE;POLE;POLE;POLE;POLE	ENST00000543516.1;ENST00000320557.3;ENST00000541627.1;ENST00000537064.1;ENST00000534922.1;ENST00000544692.1;ENST00000541627.1;ENST00000538196.1	3'UTR;ExonBnd;3'UTR;3'UTR;3'UTR;3'UTR;1stExon;3'UTR			chr12:133202005-133203060	6						#N/A	-1.843713486	2.550933973	-2.883658929
cg01466011	chr3	156837590	-	22697537		CAAACTATCTCTTTATTCTCTTCATTTTACACTTAAAACTATATTTCCTC		II			NA	NA	NA	NA	NA	NA	chr3:156837983-156838351	N_Shore	TCTGTAAACGCCAAACTGTCTCTTTGTTCTCTTCATTTTACACTTAGGGCTATGTTTCCT[CG]TCTGTAAACTGTTCATTGTAATAAAGTCTGTTTCCTCTAAATTCCTTTTCAGAGAACTTT	CGAGGAAACATAGCCCTAAGTGTAAAATGAAGAGAACAAAGAGACAGTTT											RP11-6F2.4	ENST00000471357.1	3'UTR	RP11-6F2.4	ENST00000471357.1	3'UTR					chr3:156837041-156839222	6		TRUE		#N/A	1.615033076	-1.397871546	2.819059446
cg01467503	chr1	16692150	+	33763163		AAAAATCCTAAAAATTAACTATTATCATTATAAAAATATCTTATCTACCC		II			NA	NA	NA	NA	NA	NA	chr1:16693621-16694270	N_Shore	CTCCCTGTCCTTATATTTTAAGAAAGGATGATTACAGAAGTGACAATTATAAATCTTCCT[CG]GGCAGACAAGACACTCCCATAATGATAATAGCTAACCCTTAGGACTCTTACTATGGGTCA	CGGGCAGACAAGACACTCCCATAATGATAATAGCTAACCCTTAGGACTCT	C1orf144;C1orf144	NM_015609;NM_001114600	TSS1500;TSS1500								C1orf144;C1orf144	ENST00000401088.4;ENST00000471507.1	TSS1500;TSS1500	C1orf144;C1orf144;C1orf144	ENST00000401088.4;ENST00000471507.1;ENST00000475078.1	TSS1500;TSS1500;5'UTR								TRUE		#N/A	2.143768024	-2.103118648	2.832555205
cg01470340	chr10	73498766	+	78664366		CRAATTTCATCACTTCTCCCTCTACACTCTAAAATATCCAAACCTAAAAC		II			rs12218621	0.064769	NA	NA	NA	NA		OpenSea	ACATGCTCGTCCTCTCTCCTGCTTCCTAGGCCCAGCCCCATGGCAGGAGGCGCTTGCTGT[CG]CTCCAGGTTTGGACACCCCAGAGTGCAGAGGGAGAAGTGATGAAACCCGCCAGTGTTCAC	CGCTCCAGGTTTGGACACCCCAGAGTGCAGAGGGAGAAGTGATGAAACCC	C10orf105;CDH23	NM_001168390;NM_022124	TSS1500;Body								C10orf105	ENST00000545760.1	TSS1500	CDH23;C10orf105	ENST00000493280.1;ENST00000545760.1	5'UTR;TSS1500			chr10:73493560-73499197	6				TRUE		#N/A	-2.544598944	2.235574359	-2.693660859
cg01474011	chr2	225435131	+	68798233		CTATATACCAAATACTTTCACAAACTTTCTTAATTACCCCACAATCCACC		II			NA	NA	NA	NA	NA	NA		OpenSea	AACAAATTAACCTTTCAAAGCTCACTTTCCTCATTTGCTTGTGGCCAGAGAAACGTGAGA[CG]GTGGACTGTGGGGTAATTAAGAAAGTCTGTGAAAGCATCTGGCACACAGCACTTGCTCAA	CGGTGGACTGTGGGGTAATTAAGAAAGTCTGTGAAAGCATCTGGCACACA	CUL3	NM_003590	Body				TRUE				CUL3	ENST00000409096.1	TSS1500	CUL3	ENST00000409096.1	TSS1500	chr2:225435120-225435630	3						TRUE		#N/A	-1.399921824	-0.395003749	-3.081609987
cg01478330	chr7	148936061	+	31660840		CCATTATCTCTCTAAAAACAAACAATAAACTTCCACTTCACAAAATAAAC		II			NA	NA	NA	NA	NA	NA	chr7:148936618-148937330	N_Shore	CAACAAGAGCGAAACTCCATCTCAAAAAAAAAAAGTTTCGTTCTCAGAGGAAACACTTCA[CG]CCTATCCTGTGAAGTGGAAGTTCATTGCTTGTCTCCAGAGAGACAATGGTATAAATTAGG	CGCCTATCCTGTGAAGTGGAAGTTCATTGCTTGTCTCCAGAGAGACAATG	ZNF212	NM_012256	TSS1500						7:148936033-148937469	Promoter_Associated	ZNF212	ENST00000335870.2	TSS1500	ZNF212;ZNF212;ZNF212	ENST00000335870.2;ENST00000486371.1;ENST00000462724.1	TSS1500;TSS1500;TSS1500	chr7:148936005-148936295	3								#N/A	1.655862737	-2.224051502	2.659629787
cg01480447	chr2	239194384	+	91607555		AAAACAAACAAAATTCACTAAACTACAAAAAACCAAACTAATAAATCCCC		II			NA	NA	NA	NA	NA	NA	chr2:239196923-239197900	N_Shelf	GCAGGACAGTGCCAGCCCCCCAGAGGCTCCTGGTGGCCCTCCCAGCCACCATCTACCCCG[CG]GGGACTCACTAGCTTGGCTTCTTGCAGCCTAGTGAATTCTGCCTGTTTTCGAACTTTACA	AAACAGGCAGAATTCACTAGGCTGCAAGAAGCCAAGCTAGTGAGTCCCCG	PER2	NM_022817	5'UTR								PER2;PER2;PER2	ENST00000254658.3;ENST00000254657.3;ENST00000440245.1	5'UTR;5'UTR;5'UTR	PER2;PER2;PER2	ENST00000254658.3;ENST00000254657.3;ENST00000440245.1	5'UTR;5'UTR;5'UTR	chr2:239194185-239194395	3								#N/A	1.570514058	0.738225537	2.735121867
cg01483656	chr19	21264896	-	78754570		TTTCTTCACTCAACCCAACAACTAATCACATCTTCTATCACTCAAAACAC		II			NA	NA	NA	NA	NA	NA	chr19:21265164-21265433	N_Shore	GGCTGTCACCCTTTCTTCACTCAGCCCAGCAACTGATCACATCTTCTGTCACTCAGGGCA[CG]AGAAGGTGGGGTTTTAAAAGTTATCCAATCAGCGACGCTGGGTTGGGAACCGTCCAATCA	CGTGCCCTGAGTGACAGAAGATGTGATCAGTTGCTGGGCTGAGTGAAGAA	ZNF714	NM_182515	TSS200						19:21264740-21265193	Promoter_Associated	ZNF714;ZNF714	ENST00000343332.5;ENST00000291770.6	TSS200;TSS200	ZNF714;ZNF714	ENST00000343332.5;ENST00000291770.6	TSS200;TSS200	chr19:21264800-21265050	3						TRUE		#N/A	3.01355203	-1.76233735	3.505346352
cg01484898	chr11	3158153	-	21741213		CAACAATAACATCCRACACAAATACTTCTACCTAAACCAAATAAATTCTC		II			NA	NA	NA	NA	NA	NA		OpenSea	CAGCCAGCCTTCAGCAGTAACATCCGGCACAGATGCTTCTGCCTAAACCAGATAGATTCT[CG]TTCAAGACTGTGGAGGGGAAATGCTCTAAAATCACAAGGATAAAGGAACATAAGCCCAAA	CGAGAATCTATCTGGTTTAGGCAGAAGCATCTGTGCCGGATGTTACTGCT	OSBPL5;OSBPL5;OSBPL5	NM_145638;NM_001144063;NM_020896	5'UTR;5'UTR;5'UTR								OSBPL5;OSBPL5;OSBPL5;OSBPL5;OSBPL5	ENST00000389989.3;ENST00000348039.5;ENST00000263650.7;ENST00000357352.4;ENST00000542243.1	5'UTR;5'UTR;5'UTR;5'UTR;5'UTR	OSBPL5;OSBPL5;OSBPL5;OSBPL5;OSBPL5;OSBPL5;OSBPL5;OSBPL5;OSBPL5;OSBPL5;OSBPL5	ENST00000534157.1;ENST00000533721.1;ENST00000389989.3;ENST00000533234.1;ENST00000348039.5;ENST00000263650.7;ENST00000530372.1;ENST00000534491.1;ENST00000357352.4;ENST00000465323.1;ENST00000542243.1	5'UTR;5'UTR;5'UTR;5'UTR;5'UTR;5'UTR;5'UTR;3'UTR;5'UTR;3'UTR;5'UTR	chr11:3157845-3158255	3								#N/A	-1.367775829	-0.05962334	-3.51141713
cg01486979	chr5	126147721	-	75651490		ATCACTCCTCCCTCTATTTATTACAAAAAATAATATCATCCTATACTTTC		II			rs17165328	0.018487	NA	NA	NA	NA		OpenSea	CTTGGGCTGATGTCACTCCTCCCTCTGTTTGTTACAGAGGATGGTGTCATCCTGTGCTTT[CG]TCTTCACAGTACTTTTCTAGATTCGTTCATTTTGCATTGCATAAACATCCTGTGAGCAGA	TCACTCCTCCCTCTGTTTGTTACAGAGGATGGTGTCATCCTGTGCTTTCG	LMNB1;LMNB1	NM_005573;NM_001198557	Body;Body				TRUE		5:126147571-126147890	Unclassified_Cell_type_specific	LMNB1	ENST00000460265.1	5'UTR	LMNB1;LMNB1;LMNB1;LMNB1	ENST00000494185.1;ENST00000460265.1;ENST00000504788.1;ENST00000472034.1	5'UTR;5'UTR;5'UTR;5'UTR	chr5:126147260-126147850	3								#N/A	-2.346948745	0.085818201	-3.912663365
cg01488679	chr10	95326098	-	25670598		AATCTCCAAAAACCAACTCTAACCCTTTTAAATCAATTTTAACTAAATCC		II			rs17484310	0.050256	NA	NA	NA	NA	chr10:95326229-95327108	N_Shore	CAGGCCAAAATAATCTCCAAAGGCCAGCTCTGACCCTTTTAAATCAATTTTAGCTAAATC[CG]TTCACAAAAGGCTTCGCACATCCAGTGTCCCTGAAAAATAAAGGAGGTTGGGCAGGCCCT	CGGATTTAGCTAAAATTGATTTAAAAGGGTCAGAGCTGGCCTTTGGAGAT	GPR120	NM_181745	TSS1500								O3FAR1	ENST00000371481.4	TSS1500	O3FAR1	ENST00000371481.4	TSS1500	chr10:95325785-95326135	3						TRUE		#N/A	1.903335144	-1.278236668	2.973042238
cg01489441	chr16	1764111	-	92722432	14668975	CAATACATACATAATTTCCTCTAACATCTTCCACTCAATACAATAATTCA	CAATACGTACGTAATTTCCTCTAACATCTTCCACTCGATACAATAATTCG	I	A	Red	NA	NA	NA	NA	NA	NA		OpenSea	AATGGCCTCCTGCAGTGCGTACGTGGTTTCCTCTGACATCTTCCACTCGGTACAGTGATT[CG]GGGACTCACCCAGGCTGTGTGTGTCCTTCCCCCATGGCCAAGCAGGGTCCCAGCAGTGCC	CAGTGCGTACGTGGTTTCCTCTGACATCTTCCACTCGGTACAGTGATTCG	MAPK8IP3;MAPK8IP3	NM_001040439;NM_015133	Body;Body				TRUE	16:1704099-1704480			LA16c-329F2.1;LA16c-329F2.1	ENST00000570022.1;ENST00000570022.1	3'UTR;1stExon	LA16c-329F2.1;LA16c-329F2.1;MAPK8IP3;MAPK8IP3	ENST00000570022.1;ENST00000570022.1;ENST00000564098.1;ENST00000561765.1	3'UTR;1stExon;5'UTR;5'UTR	chr16:1763945-1764315	3						TRUE		#N/A	-2.877140451	2.179479864	-3.668299247
cg01489981	chr11	18544038	-	89606283		ACAACAAATCTATCAAAATATCCTATTAACTTTACCTTCAAAATACATCC		II			NA	NA	NA	NA	NA	NA		OpenSea	TCTTCACATCCACAGCAAATCTGTCAAAATATCCTGTTAGCTTTGCCTTCAAAATACATC[CG]GAATCTCCACAGCTACAGTCCTGGTCTAAGCCACCAGCACCTCTCACCTAGATTACTGCA	CGGATGTATTTTGAAGGCAAAGCTAACAGGATATTTTGACAGATTTGCTG	TSG101	NM_006292	Body											TSG101;TSG101;TSG101;TSG101;TSG101;TSG101	ENST00000545247.1;ENST00000544804.1;ENST00000438874.2;ENST00000542488.1;ENST00000535077.1;ENST00000537847.1	3'UTR;3'UTR;3'UTR;3'UTR;3'UTR;3'UTR	chr11:18544025-18544255	3								#N/A	1.878104573	-0.993109462	3.114912559
cg01493678	chr6	32784825	-	1607188		AAATAAACTCATAAAATTCAATCAAAAAATACCCATTAAAAATATAAATC		II			rs2071469	0.000402	NA	NA	NA	NA		OpenSea	CAGCCTCTTCAGAATGAGCTCATAAAATTCAGTCAGAAAGTACCCATTAAGAGTATAAAT[CG]CTGTTTTTCTGGCTTCCCCAGGATTGGAAACTCCTCAGATTGACAACCAATCAAGATAGA	AATGAGCTCATAAAATTCAGTCAGAAAGTACCCATTAAGAGTATAAATCG	HLA-DOB	NM_002120	TSS200						6:32784640-32784956	Unclassified_Cell_type_specific	HLA-DOB	ENST00000438763.2	TSS200	HLA-DOB;HLA-DOB;HLA-DOB;HLA-DOB	ENST00000447394.1;ENST00000488325.1;ENST00000475235.1;ENST00000438763.2	TSS200;TSS200;TSS200;TSS200	chr6:32784525-32784995	3						TRUE		#N/A	1.655682408	-0.925837066	3.075351593
cg01494033	chr10	134819201	+	16763858	52760263	CATCCCCTATCAAACACTAAATCAATCAAAAAACCATCCCCTATCAAACA	CATCCCCTATCAAACGCTAAATCAATCAAAAAACCGTCCCCTATCAAACG	I	C	Grn	NA	NA	NA	NA	NA	NA	chr10:134821733-134821937	N_Shelf	ACAGCCTGGGCTGCTTCCCACACCTCGACGCGCCAGCTCAGCCCACACTGGCAGCTCCAG[CG]CCTGACAGGGGACGGTCTCCTGACTGATCCAGCGCCTGACAGGGGATGGTCTCCTGAGTG	CGCCTGACAGGGGACGGTCTCCTGACTGATCCAGCGCCTGACAGGGGATG								10:134669156-134669260											chr10:134818728-134820109	6				TRUE		#N/A	1.886451776	1.143889905	4.350301774
cg01494082	chr21	40694070	-	71700105		CTCAAATCTTTCAACCACTATAATAATTAAATCTAAAAACAAACCTAAAC		II			NA	NA	NA	NA	NA	NA		OpenSea	TTCAACATTTCCTCAAATCTTTCAGCCACTGTGGTGGTTAGATCTGAAGACAAGCCTGGG[CG]CGGTGGCTCACACCTGTAATCCCAGCACTTTGAGAGGCCGAGGCGGGCCGATCACTTGAG	TCAAATCTTTCAGCCACTGTGGTGGTTAGATCTGAAGACAAGCCTGGGCG	BRWD1-AS1	NR_046655	Body								BRWD1-AS1;BRWD1	ENST00000423274.2;ENST00000470108.1	5'UTR;TSS1500	BRWD1-AS1;BRWD1;TMPRSS3	ENST00000423274.2;ENST00000470108.1;ENST00000553129.1	5'UTR;TSS1500;3'UTR			chr21:40693451-40694142	4	chr21:40693293-40694623	6				#N/A	-2.388803989	2.517168455	-2.809039593
cg01495918	chr2	204605898	+	1709277		AATACTCACTCAAATAACAACTAAAATTCATACTACACATTTTCATCTTC		II			NA	NA	NA	NA	NA	NA		OpenSea	AAGAGCAGCAAACAGCTTTGTTTTCCTATAGTTGTGGTTTTACATGGTGATGATGACACA[CG]AAGATGAAAATGTGCAGCATGAACTCCAGTTGTTATCTGAGTGAGCATCTCTGCCAACAC	ATGCTCACTCAGATAACAACTGGAGTTCATGCTGCACATTTTCATCTTCG					chr2:204605766-204605766				2:204605714-204606161	Unclassified_Cell_type_specific							chr2:204605745-204606055	3								#N/A	-1.695818018	-0.075179213	-3.214580853
cg01500201	chr10	13144314	-	75671332		ACAAAAAATAACTCTAATAAATCAATTAAACCTAAACCCTAAAAAACCAC		II			rs478911	0.261268	NA	NA	NA	NA	chr10:13141778-13142493	S_Shore	GTGTTTTGGTGGCAGGAGGTGACTCTGGTGGGTCAGTTGGGCCTGGGCCCTGAAAGGCCA[CG]TTTGTCTTGTTAAGAAACTGAAAGTCTGTCGTGTATGGGAAGGGTGGACTCAGGGGAATG	CGTGGCCTTTCAGGGCCCAGGCCCAACTGACCCACCAGAGTCACCTCCTG	OPTN;OPTN;OPTN;OPTN	NM_021980;NM_001008213;NM_001008212;NM_001008211	5'UTR;5'UTR;5'UTR;5'UTR								OPTN;OPTN;OPTN;OPTN;OPTN;OPTN	ENST00000263036.3;ENST00000378764.1;ENST00000378757.2;ENST00000378748.3;ENST00000378747.3;ENST00000482140.1	5'UTR;5'UTR;5'UTR;5'UTR;5'UTR;5'UTR	OPTN;OPTN;OPTN;OPTN;OPTN;OPTN;OPTN;OPTN	ENST00000263036.3;ENST00000378764.1;ENST00000487935.1;ENST00000378757.2;ENST00000378752.3;ENST00000430081.1;ENST00000378747.3;ENST00000482140.1	5'UTR;5'UTR;5'UTR;5'UTR;5'UTR;5'UTR;5'UTR;5'UTR	chr10:13144245-13144515	3								#N/A	2.673728687	-2.740790145	3.755827215
cg01505676	chr15	43594800	-	62602941		TAACTTAAAACTATTCCCTTATACCTCTATCACTTCAAAACCTAAAACCC		II			NA	NA	NA	NA	NA	NA		OpenSea	ATGGCAAAGCTTGGCTTGAAGCTGTTCCCTTGTGCCTCTGTCACTTCAAGGCCTGGGACC[CG]ATTCGATCTAAGCCAGTTCGGTCTGGCTTCCCCTGACCATATGGGTGTTGGGTAAGAAAG	CGGGTCCCAGGCCTTGAAGTGACAGAGGCACAAGGGAACAGCTTCAAGCC	TGM7	NM_052955	TSS1500								RP11-402F9.3;TGM7	ENST00000564058.1;ENST00000452443.2	5'UTR;TSS1500	RP11-402F9.3;TGM7	ENST00000564058.1;ENST00000452443.2	5'UTR;TSS1500								TRUE		#N/A	1.947357901	1.247113595	3.159640174
cg01507147	chr9	764329	+	76627942		TCTATCTAATTCCAAAACTACTACTTTCTAAAACCCTACAACATAATAAC		II			NA	NA	NA	NA	NA	NA		OpenSea	CGGCCACCGCCATCACCATCACCTTACGACCAACCCCAATGCTCTGCAATGGAGAACAAG[CG]CCACCATGTTGCAGGGTTCCAGAAAGCAGCAGCTCTGGAACCAGACAGACCTAACTTAGA	CGCCACCATGTTGCAGGGTTCCAGAAAGCAGCAGCTCTGGAACCAGACAG									9:763992-764552	Unclassified							chr9:764085-764375	3								#N/A	-1.320105804	0.959202569	-3.632208042
cg01510688	chr6	151389612	+	36654555		AAACATACRAATATTATAATTAAACCCTCRATTCAAACAAAATCTAACCC		II			NA	NA	NA	NA	NA	NA		OpenSea	ATAACGCTGCCAGGTCTTTCAAATGCTGAGGCATTTCCTCATAGCTCCAAGTAGCTGCTG[CG]GGTCAGATTCTGCTTGAACCGAGGGTTCAATTACAACATCCGTATGCTTTCCAGCCCACT	CGGGTCAGATTCTGCTTGAACCGAGGGTTCAATTACAACATCCGTATGCT	MTHFD1L;MTHFD1L;MTHFD1L	NM_015440;NM_001242767;NM_001242768	Body;Body;Body														chr6:151388820-151389690	3								#N/A	2.962030969	0.337892982	5.101754682
cg01512138	chr16	11045067	-	63790239		AATTACAATTTCTCTTCTCCAAACATTTCAAACTCTAAAACTCATCTATC		II			NA	NA	NA	NA	NA	NA		OpenSea	TCGAGTGTGTTGGTTACAGTTTCTCTTCTCCAGGCATTTCAAACTCTGAAGCTCATCTGT[CG]GTGGAGAGTTAGCTAACAGGCAAAGCTCGGATATTGAGACTGCATCTGCAGAGCTCCTGC	GTTACAGTTTCTCTTCTCCAGGCATTTCAAACTCTGAAGCTCATCTGTCG	CLEC16A	NM_015226	Body				TRUE										chr16:11044920-11045170	3						TRUE		#N/A	1.974521695	-0.151967594	3.486906099
cg01512223	chr12	121829954	+	57697572		CTAAATACTTAAACCAACTCCCATCTAAATCCAAACTATAATTAACTTCC		II			rs7976840	0.419809	NA	NA	NA	NA		OpenSea	CAGCTGCAGAGATGTTTCTCTAAAGTGCAATAAGTATTGTTGAAACCATCTTTACTGTAG[CG]GAAGTCAATCACAGTCTGGATTCAGATGGGAGCTGGTTTAAGCATTCAGATGAAGAGATA	CGGAAGTCAATCACAGTCTGGATTCAGATGGGAGCTGGTTTAAGCATTCA											RP11-711D18.2;RP11-711D18.2	ENST00000557474.1;ENST00000557474.1	1stExon;5'UTR	RP11-711D18.2;ANAPC5;RP11-711D18.2	ENST00000557474.1;ENST00000536837.1;ENST00000557474.1	1stExon;5'UTR;5'UTR	chr12:121829600-121830055	3								#N/A	1.771896771	0.86206147	4.368097376
cg01520427	chr13	25066241	-	6808570		ACAACCCACAACTAAACTTCTTATTATCTAAAAACRTAAATATCCTTATC		II			NA	NA	NA	NA	NA	NA		OpenSea	TGGGCCAGCAGGCAGCCCACAGCTGGACTTCTTATTGTCTGAGAACGTAAATGTCCTTAT[CG]TTTAAGTCAGCTGCAGTTTCCCCTTTCTCCTGCAGAGGATCCGAACTCATTCCAGAGTCT	CGATAAGGACATTTACGTTCTCAGACAATAAGAAGTCCAGCTGTGGGCTG	PARP4	NM_006437	Body														chr13:25066040-25066330	3								#N/A	-1.710003915	-1.542562139	-3.976695477
cg01524690	chr19	11688653	+	12601286	87603876	CTACAACACAAACAAACCCCTACAAATCCACCCAAAAACTATATAAACCA	CTACAACACAAACAAACCCCTACAAATCCACCCGAAAACTATATAAACCG	I	A	Red	NA	NA	NA	NA	NA	NA	chr19:11689417-11689768	N_Shore	GAGCAGGACACGGGATTGGGGTGGGGGTGGGAGGATCTGGGCACACGTGTGCAGCAGCCT[CG]GCCCACACAGCCTCCGGGTGGACCTGCAGGGGCCTGTTTGTGCTGTAGGCTTGACACGTC	CGGCCCACACAGCCTCCGGGTGGACCTGCAGGGGCCTGTTTGTGCTGTAG	ACP5;ACP5;ACP5;ACP5	NM_001111034;NM_001111035;NM_001111036;NM_001611	5'UTR;5'UTR;5'UTR;TSS200				TRUE		19:11688507-11688744	Promoter_Associated_Cell_type_specific	ACP5;ACP5	ENST00000218758.4;ENST00000433365.1	5'UTR;TSS200	ACP5;ACP5	ENST00000218758.4;ENST00000433365.1	5'UTR;TSS200	chr19:11688160-11689015	3								#N/A	1.865635251	-1.483096319	2.690819528
cg01525883	chr6	159458115	-	75755372		CTACTAAAAAAACTAATACCACTACTACTATTAAATTCCACATCAAAATC		II			NA	NA	NA	NA	NA	NA		OpenSea	CCTGGGGCTGCCTGCTGGGAGAGCTGATGCCACTGCTGCTGTTGGATTCCACATCAGGGT[CG]TTGCTGTCGTAGGCTGAGTCATTCTGCAGGGTCGACACATCTGGGGGAAGTCAAGCAGCA	CGACCCTGATGTGGAATCCAACAGCAGCAGTGGCATCAGCTCTCCCAGCA	TAGAP;TAGAP;TAGAP	NM_152133;NM_001278733;NM_054114	Body;Body;Body								TAGAP	ENST00000539071.1	TSS200	TAGAP	ENST00000539071.1	TSS200										#N/A	-1.749082577	-1.573820489	-3.242533957
cg01526259	chr1	109934911	+	35623203		AACTCTCRTCAACAAACATTAAATTCTCAATAAATAACTACAAAATCTAC		II			NA	NA	NA	NA	NA	NA		OpenSea	ACTGCCCAGCATGTGATGGTCACACAAGGGTAACAGGCCAACTGGGACAAAGTTGGGGAA[CG]CAGACTCTGCAGTCACCCACTGAGAACCCAATGCCTGTTGACGAGAGTTGACTGGAAACT	CGCAGACTCTGCAGTCACCCACTGAGAACCCAATGCCTGTTGACGAGAGT	SORT1;SORT1	NM_002959;NM_001205228	Body;5'UTR								SORT1;SORT1	ENST00000482236.1;ENST00000538502.1	3'UTR;5'UTR	SORT1;SORT1;SORT1	ENST00000482236.1;ENST00000538502.1;ENST00000471996.1	3'UTR;5'UTR;3'UTR	chr1:109934785-109935015	3								#N/A	3.347351038	-2.396952214	2.641724627
cg01529253	chr17	36125168	+	90804400		AAAACCTTAATACAATACCATACAAATAAACATATCTAAAACTCTCCCRC		II			NA	NA	NA	NA	NA	NA		OpenSea	TTTGTTTTGTTTTTTTTTTCTGCGATCACGGCTGACTGACTGAGGACTTCAGGCTGTTTA[CG]CGGGAGAGCTTTAGATATGTTTATTTGTATGGCATTGTATCAAGGCCTTCAAATATTTGC	CGCGGGAGAGCTTTAGATATGTTTATTTGTATGGCATTGTATCAAGGCCT																	chr17:36124865-36125355	3								#N/A	-1.199062576	0.401613317	-2.746529172
cg01529701	chr18	46572234	-	95636419		ACACACACCRAAAAACAAAAACCAAACTAAAAAACTACACATAAAATCCC		II			rs75695164	0.010522	NA	NA	NA	NA		OpenSea	GTGGGGGAAGAGCACACACCGGGGAGCAGAGGCCAGACTGGGGAGCTGCACATAAGGTCC[CG]GAAGCCTCTGAAGGGCCTGAAGGCTAAGGCATGAGAATGGCACTGTGCAGTGGCTGCTCC	CGGGACCTTATGTGCAGCTCCCCAGTCTGGCCTCTGCTCCCCGGTGTGTG	DYM	NM_017653	Body								DYM	ENST00000418472.1	3'UTR	DYM	ENST00000418472.1	3'UTR	chr18:46572040-46572275	3								#N/A	-2.076027452	2.360054593	-3.432757184
cg01530032	chr17	19435805	+	54713208		ACAACCTTTCTCTTCCTATACAAATAACAATAATAACCTCTAATACCCTC		II			NA	NA	NA	NA	NA	NA	chr17:19436788-19437692	N_Shore	AACCAGAAGAGAGGAGGGGAGGGCCTTACTTTCTGGTTTAACAGACGGGAAAGATAGGAA[CG]AGGGTATCAGAGGCCACCACTGTCACTTGCACAGGAAGAGAAAGGCTGCCGGCAGAGGAG	CGAGGGTATCAGAGGCCACCACTGTCACTTGCACAGGAAGAGAAAGGCTG	SLC47A1	NM_018242	TSS1500								SLC47A1;SLC47A1;SLC47A1;SLC47A1	ENST00000436810.2;ENST00000542886.1;ENST00000575023.1;ENST00000395585.1	TSS1500;TSS1500;TSS1500;TSS1500	SLC47A1;SLC47A1;SLC47A1;SLC47A1;SLC47A1;SLC47A1;SLC47A1	ENST00000571335.1;ENST00000436810.2;ENST00000542886.1;ENST00000574596.1;ENST00000576095.1;ENST00000497548.1;ENST00000395585.1	TSS1500;TSS1500;TSS1500;TSS1500;TSS1500;TSS1500;TSS1500	chr17:19435305-19435955	3						TRUE		#N/A	1.676841564	-1.998046895	2.641855509
cg01531287	chr3	48724289	-	37750593		AAAAACCCTCAAAATCCTAAAAAAACTATAACTAAAAATAATCCAACTAC		II			NA	NA	NA	NA	NA	NA	chr3:48722969-48723757	S_Shore	AGACCCAGGGAAGAGGCCCTCAGGGTCCTGGAGAGACTGTGGCTGAGAATGGTCCAGCTA[CG]CTCCACAGGAAGCCCGAGCCCAGGAAGCAGGAGGCGTGTACAGGCCAGTGTGTGCAAGTT	GAGGCCCTCAGGGTCCTGGAGAGACTGTGGCTGAGAATGGTCCAGCTACG	NCKIPSD;NCKIPSD	NM_016453;NM_184231	TSS1500;TSS1500								NCKIPSD;NCKIPSD;NCKIPSD	ENST00000416649.2;ENST00000341520.4;ENST00000294129.2	TSS1500;TSS1500;TSS1500	NCKIPSD;NCKIPSD;NCKIPSD;NCKIPSD;NCKIPSD;NCKIPSD	ENST00000439518.1;ENST00000416649.2;ENST00000341520.4;ENST00000294129.2;ENST00000453349.1;ENST00000426678.1	TSS1500;TSS1500;TSS1500;TSS1500;TSS1500;TSS1500	chr3:48722765-48724935	3								#N/A	-2.330884221	2.068822351	-3.4845501
[truncated: 9,124 more rows]
[truncated: 9 more columns]
